# Supplementary material for: The association of mobility disability and obesity with risk of unemployment in two cohorts from Sweden
Source: BMC Public Health. 2019 Mar 28;19:347. doi: 10.1186/s12889-019-6627-2 (PMC6437925; doi:10.1186/s12889-019-6627-2)
Supplement: Supplementary file 1 — ULF_SILC data deidentified. (XLSX 11.7 mb) [file 12889_2019_6627_MOESM1_ESM.xlsx]

## Sheet: Data description
Variable name	Label	Type	Value	Value name
ID	identification number
MD	mobility disability	numeric	0;1	no;yes
obese	obesity, BMI>=30	numeric	0;1	no;yes
expgroups	exposure groups	numeric	1	normal weight without MD
			2	overweight without MD
			3	obese without MD
			4	normal weight with MD
			5	overweight with MD
			6	obese with MD
cob	country of birth	string/character	text
			Africa
			Asia
	European union 27 countries beside the nordic countries		EU27_not_nordic
	Other european countries outside EU27 and beside nordic countries		Europa_not_nordic or EU27
			Oceania
			South America
	Former soviet union		Soviet
			Sweden
			USA
			Unknown
education	Swedish education system	string/character	text
arblostyp_1990 to arblostyp_2012	if unemployed year 1990 to 2012	numeric	0;1	no;yes
alosdag_1992 to alosdag_2012	number of days in unemployment 1992 to 2012	numeric	continuous
fortidtyp_1990 to fortidtyp_2012	if disability pension 1990 to 2012	numeric	0;1	no;yes
expoyear	exposure year	numeric	continuous
emiyear	year of first emigration	numeric	continuous
censoryear	year of censoring	numeric	continuous
stopyear	year of end of follow-up	numeric	continuous
risktime	expoyear minus stopyear	numeric	1;16
unemp_baseline	if unemployed before and up to exposure year	numeric	0;1	no;yes
unemp_first	first year of unemployment
dp_pre	year of first disability pension before and up to exposure year	numeric	continuous
dp_first	year of disability pension after exposure year	numeric	continuous
unemployed	if unemployed during follow-up, outcome	numeric	0;1	no;yes

## Sheet: Data
ID	sex	MD	obese	expgroups	cob	education	arblostyp_1990	fortidtyp_1990	arblostyp_1991	fortidtyp_1991	arblostyp_1992	alosdag_1992	fortidtyp_1992	arblostyp_1993	alosdag_1993	fortidtyp_1993	arblostyp_1994	alosdag_1994	fortidtyp_1994	arblostyp_1995	alosdag_1995	fortidtyp_1995	arblostyp_1996	alosdag_1996	fortidtyp_1996	arblostyp_1997	alosdag_1997	fortidtyp_1997	arblostyp_1998	alosdag_1998	fortidtyp_1998	arblostyp_1999	alosdag_1999	fortidtyp_1999	arblostyp_2000	alosdag_2000	fortidtyp_2000	arblostyp_2001	alosdag_2001	fortidtyp_2001	arblostyp_2002	alosdag_2002	fortidtyp_2002	arblostyp_2003	alosdag_2003	fortidtyp_2003	arblostyp_2004	alosdag_2004	fortidtyp_2004
2924526	1	0	1	2	Africa	Gymnasium, 12y														0	0	0	0	6	0	0	0	0	0	21	0	0	0	0	0	0	0	0	0	0	0	0	0	0	0	0	1	201	0
172530	2	0	0	1	Africa	High school, 9-10y	0	0	0	0	0	78	0	0	48	0	1	133	0	1	79	0	1	131	0	1	13	0	0	0	0	0	0	0	0	0	0	0	0	0	0	0	0	0	0	0	0	0	0
10546151	1	0	1	2	Africa	Gymnasium, 12y																	0	0	0	0	0	0	0	0	0	0	0	0	0	34	0	0	87	0	0	0	0	0	0	0	0	0	0
180186	2	0	0	1	Africa	Gymnasium, 12y
8144836	2	0	0	1	Africa	College/University, <14y																																						0	0	0	0	0	0
10173871	1	0	1	2	Africa	Gymnasium, 12y	0	0	0	0	0	0	0	0	0	0	1	0	0	0	0	0	0	0	0	0	0	0	0	0	0	0	0	0	0	0	0	0	71	0	1	0	0	1	0	0	0	0	0
5219501	1	0	1	2	Africa	College/University, >=14y	0	0	0	0	1	152	0	1	262	0	1	365	0	1	172	0	1	366	0	1	116	0	1	0	0	0	28	0	0	0	0	1	0	0	0	0	0	0	0	0	0	0	0
1692005	1	0	1	2	Africa	College/University, >=14y											0	129	0	1	46	0	1	296	0	1	61	0	1	92	0	1	267	0	1	187	0	1	252	0	1	73	0	0	263	0	0	267	0
4784122	1	1	0	4	Africa	College/University, >=14y
9093896	1	0	0	1	Africa	Gymnasium, 12y																										0	0	0	0	0	0	0	0	0	0	0	0	0	0	0	0	0	0
8890642	1	0	1	2	Africa	High school, 9-10y	0	0	0	0	1	234	0	1	192	0	1	250	0	1	221	0	1	194	0	1	96	0	1	195	0	1	324	0	1	27	0	1	0	0	1	0	0	0	0	0	0	0	0
8160964	2	0	1	2	Africa	High school, 9-10y
7439595	1	0	0	1	Africa	High school, <9y														0	0	0	0	0	0	0	0	0	0	0	0	0	0	0	0	0	0	0	14	0	0	0	0	0	0	0	0	0	0
10370102	1	0	1	2	Africa	College/University, <14y	0	0	0	0	0	0	0	0	0	0	0	0	0	0	0	0	0	0	0	0	0	0	0	0	0	0	0	0	0	0	0	0	0	0	0	0	0	0	0	0	0	0	0
721103	2	0	0	1	Africa	College/University, >=14y											0	0	0	0	0	0	0	0	0	0	0	0	0	0	0	0	78	0	0	10	0	1	10	0	1	0	0	1	0	0	0	0	0
9554531	2	0	0	1	Africa	College/University, <14y
9025314	1	0	0	1	Africa	College/University, >=14y					0	0	0	0	0	0	0	0	0	0	30	0	0	73	0	0	169	0	1	0	0	1	159	0	1	0	0	1	34	0	0	0	0	0	0	0	0	0	0
9795240	2	0	0	1	Africa	College/University, >=14y					0	111	0	0	326	0	0	0	0	0	0	0	0	0	0	0	0	0	0	0	0	0	134	0	0	0	0	1	211	0	1	46	0	1	72	0	1	87	0
6361394	2	0	1	2	Africa	High school, <9y																	0	0	0	0	0	0	0	0	0	0	37	0	0	39	0	0	100	0	0	60	0	0	0	0	0	0	0
9906837	2	0	0	1	Africa	Gymnasium, 12y	0	0	0	0	1	345	0	1	108	0	1	202	0	1	143	0	1	253	0	0	0	0	0	0	0	0	0	0	0	0	0	0	0	0	0	31	0	1	92	0	1	166	0
5818938	2	0	0	1	Africa	College/University, >=14y																																			0	0	0	0	21	0	0	0	0
6585018	1	0	0	1	Africa	Gymnasium, 12y																																			0	0	0	0	22	0	0	131	0
7644861	2	0	0	1	Africa	Gymnasium, 12y	0	0	0	0	0	0	0	0	0	0	0	0	0	0	0	0	1	83	0	1	0	0	1	0	0	0	0	0	0	0	0	0	0	0	0	0	0	0	0	0	0	0	0
4937508	1	0	1	2	Africa	College/University, <14y																																						0	0	0	0	0	0
1635044	1	0	0	1	Africa	College/University, <14y	0	0	0	0	0	164	0	0	229	0	0	100	0	0	302	0	0	366	0	0	365	0	0	124	0	0	0	0	1	0	0	0	0	0	1	0	0	1	98	0	1	0	0
1147407	2	0	2	3	Africa	PhD
9085747	1	0	1	2	Africa	High school, 9-10y	0	0	1	0	1	166	0	1	75	0	1	107	0	0	0	0	0	0	0	0	0	0	0	0	0	0	0	0	0	0	0	0	0	0	0	0	0	0	0	0	0	0	0
1918682	1	0	1	2	Africa	High school, 9-10y
499504	2	1	0	4	Africa	Primary school
2273463	1	0	0	1	Africa	College/University, >=14y								0	0	0	0	0	0	0	0	0	0	84	0	0	112	0	0	0	0	0	0	0	0	0	0	0	0	0	0	0	0	0	0	0	0	0	0
6229533	2	0	1	2	Africa	High school, <9y								0	0	0	0	0	0	0	0	0	0	0	0	0	0	0	0	0	0	1	268	0	0	105	0	1	59	0	0	0	0	1	13	0	0	0	0
10348515	1	0	0	1	Africa	PhD	0	0	0	0	0	175	0	0	0	0	0	62	0	1	218	0	0	0	0	0	0	0	0	0	0	0	0	0	0	0	0	0	0	0	0	0	0	0	0	0	0	0	0
8238142	2	0	1	2	Africa	College/University, <14y	0	0	0	0	0	0	0	0	68	0	0	0	0	0	0	0	0	0	0	0	0	0	0	0	0	0	0	0	0	0	0	0	0	0	0	0	0	0	0	0	0	0	0
5001889	1	0	0	1	Africa	High school, 9-10y			0	0	0	0	0	1	110	0	1	51	0	0	40	0	0	0	0	0	0	0	0	0	0	0	0	0	0	0	0	0	0	0	0	0	0	1	200	0	1	274	0
8240910	2	0	1	2	Africa	College/University, <14y			0	0	0	0	0	1	201	0	1	107	0	0	0	0	0	0	0	0	0	0	0	0	0	0	0	0	0	0	0	0	18	0	0	0	0	0	123	0	0	0	0
6349583	2	0	1	2	Africa	High school, <9y	0	0	0	0	0	0	0	0	0	0	0	0	0	1	31	0	1	178	0	1	274	0	1	89	0	1	161	0	1	0	0	0	0	0	0	0	1	0	0	1	0	0	1
10130661	1	0	0	1	Africa	College/University, >=14y								0	0	0	0	0	0	0	0	0	0	0	0	0	0	0	0	0	0	0	59	0	0	37	0	0	0	0	0	10	0	0	84	0	0	65	0
4129834	2	1	0	4	Africa	Gymnasium, 12y	0	0	0	0	1	0	0	1	0	0	1	112	0	1	319	0	1	156	0	1	103	0	1	193	0	1	9	0	1	30	0	1	0	0	0	0	0	0	0	0	0	0	0
6832118	1	0	1	2	Africa	College/University, >=14y	0	0	0	0	0	0	0	0	0	0	0	0	0	1	270	0	1	213	0	1	365	0	1	128	0	1	164	0	0	0	0	0	0	0	0	0	0	0	0	0	0	0	0
10434862	1	0	0	1	Africa	Primary school					0	0	0	0	52	0	0	220	0	1	11	0	1	204	0	1	122	0	1	116	0	0	0	0	1	77	0	1	0	0	0	0	0	0	0	0	0	0	0
716363	2	0	0	1	Africa	College/University, <14y
5510487	1	0	1	2	Africa	Gymnasium, 12y
6819123	1	0	0	1	Africa	Primary school																																						0	0	0	0	0	0
7508243	1	0	1	2	Africa	Gymnasium, 12y					0	0	0	0	75	0	1	81	0	1	52	0	1	45	0	1	71	0	1	122	0	0	52	0	1	133	0	1	147	0	1	0	0	0	0	0	0	0	0
372771	2	0	0	1	Africa	College/University, <14y			0	0	0	101	0	0	0	0	0	117	0	0	146	0	0	0	0	0	115	0	0	0	0	0	25	0	0	70	0	0	23	0	0	0	0	0	0	0	0	0	0
1634411	1	0	0	1	Africa	High school, <9y
4264960	1	0	0	1	Africa	Gymnasium, 12y			0	0	0	120	0	0	365	0	0	237	0	0	153	0	0	0	0	0	149	0	0	234	0	0	296	0	0	256	0	0	0	0	0	0	0	1	246	0	1	243	0
7913000	2	0	1	2	Africa	High school, 9-10y																	0	0	0	1	143	0	1	80	0	1	103	0	1	138	0	1	190	0	1	36	0	1	250	0	1	121	0
10270474	1	0	0	1	Africa	College/University, <14y
6415307	2	0	1	2	Africa	Gymnasium, 12y
3158399	2	0	1	2	Africa	College/University, <14y
189786	2	0	1	2	Africa	College/University, <14y					0	0	0	0	0	0	0	0	0	0	16	0	0	0	0	0	43	0	0	0	0	0	0	0	0	15	0	0	0	0	0	0	0	0	0	0	0	0	0
10089614	1	0	0	1	Africa	High school, <9y																				0	121	0	0	0	0	0	0	0	0	0	0	0	0	0	0	0	0	0	0	0	0	49	0
7734081	2	0	1	2	Africa	College/University, <14y	0	0	0	0	0	0	0	0	0	0	0	0	0	0	0	0	0	0	0	0	0	0	0	0	0	0	0	0	0	0	0	0	0	0	0	0	0	0	0	0	0	0	0
10625001	1	0	0	1	Africa	College/University, <14y					0	0	0	0	17	0	0	335	0	1	127	0	1	233	0	1	111	0	0	0	0	0	0	0	0	0	0	0	0	0	0	0	0	0	0	0	0	0	0
10329419	1	0	0	1	Africa	Gymnasium, 12y	0	0	0	0	0	0	0	1	331	0	0	18	0	0	0	0	0	0	0	0	0	0	0	0	0	0	0	0	0	0	0	0	0	0	0	0	0	0	0	0	0	0	0
5529177	1	0	0	1	Africa	High school, 9-10y	0	0	0	0	1	238	0	1	212	0	1	247	0	0	0	0	1	104	0	1	180	0	1	287	0	0	354	0	0	270	0	0	0	0	0	0	0	1	104	0	1	292	0
473780	2	1	2	6	Africa	Gymnasium, 12y																	0	0	0	0	0	0	0	0	0	0	0	0	0	36	0	0	0	0	1	47	0	0	0	0	0	15	0
9675587	2	0	0	1	Africa	High school, 9-10y
7101219	1	0	1	2	Africa	Primary school	0	0	0	0	1	228	0	1	167	0	1	0	0	0	0	0	0	0	0	0	0	0	0	0	0	1	164	0	1	0	0	1	0	0	1	200	0	1	365	0	1	14	0
7930491	2	0	0	1	Africa	High school, <9y											0	0	0	0	0	0	0	0	0	0	42	0	0	109	0	1	56	0	0	0	0	1	23	0	0	0	0	0	0	0	0	0	0
4195038	2	0	1	2	Africa	Gymnasium, 12y																										0	0	0	0	0	0	0	0	0	0	0	0	1	196	0	1	242	0
1052017	2	0	1	2	Africa	College/University, >=14y	1	0	0	0	0	0	0	0	45	0	1	365	0	1	271	0	1	60	0	1	0	0	0	0	0	0	0	0	1	162	0	1	31	0	1	92	0	1	0	0	1	0	0
6389309	2	0	0	1	Africa	Gymnasium, 12y														0	0	0	0	0	0	0	0	0	0	0	0	0	95	0	0	0	0	0	64	0	0	0	0	0	0	0	0	0	0
9692024	2	0	2	3	Africa	High school, <9y																	0	0	0	0	0	0	0	0	0	0	0	0	0	0	0	0	0	0	0	0	0	0	0	0	0	193	0
1268	2	0	1	2	Africa	College/University, >=14y																				0	0	0	0	0	0	0	0	0	0	0	0	0	0	0	0	0	0	0	0	0	0	60	0
9013339	1	0	1	2	Africa	College/University, <14y
8643795	1	0	0	1	Africa	Gymnasium, 12y	0	0	0	0	0	0	0	0	0	0	0	0	0	0	0	0	0	0	0	0	0	0	1	309	0	1	181	0	1	105	0	0	0	0	0	0	0	0	63	0	1	247	0
4883728	1	0	0	1	Africa	High school, <9y			0	0	0	35	0	0	126	0	1	105	0	1	143	0	1	242	0	1	228	0	1	110	0	1	37	0	0	76	0	0	0	0	0	0	0	1	154	0	1	234	0
8694192	1	0	0	1	Africa	College/University, >=14y			0	0	0	18	0	0	0	0	0	0	0	0	0	0	1	160	0	1	166	0	0	20	0	0	0	0	0	0	0	0	0	0	0	0	0	0	0	0	0	0	0
455049	2	0	1	2	Africa	College/University, >=14y			0	0	0	0	0	0	31	0	0	158	0	0	109	0	0	246	0	0	278	0	0	178	0	0	6	0	0	0	0	0	0	0	0	55	0	0	26	0	1	123	0
6036079	2	0	0	1	Africa	College/University, <14y			0	0	0	22	0	1	185	0	1	206	0	1	12	0	1	157	0	1	192	0	1	75	0	1	117	0	1	36	0	1	0	0	0	0	0	0	0	0	0	0	0
10608419	1	0	0	1	Africa	College/University, >=14y																										0	0	0	0	0	0	0	0	0	0	0	0	0	0	0	0	0	0
6812668	1	0	0	1	Africa	Gymnasium, 12y											0	0	0	0	0	0	0	0	0	0	0	0	0	103	0	0	0	0	0	118	0	0	0	0	0	4	0	0	0	0	0	0	0
2376777	1	0	2	3	Africa	Gymnasium, 12y																	0	0	0	0	0	0	0	6	0	0	13	0	0	128	0	0	0	0	0	3	0	1	34	0	0	0	0
6741197	1	0	1	2	Africa	High school, 9-10y	0	0	1	0	1	70	0	1	253	0	1	334	0	1	182	0	1	210	0	1	154	0	1	239	0	1	128	0	1	59	0	1	0	0	1	0	0	1	0	0	1	0	0
5425581	1	0	1	2	Africa	Gymnasium, 12y														0	0	0	0	0	0	0	0	0	0	0	0	0	114	0	0	40	0	0	0	0	0	0	0	0	50	0	0	19	0
1963129	1	0	2	3	Africa	College/University, >=14y																										0	0	0	0	0	0	0	0	0	1	78	0	1	71	0	1	33	0
9330391	2	0	2	3	Africa	College/University, >=14y																										0	0	0	0	0	0	0	34	0	0	96	0	0	47	0	0	76	0
9969926	2	1	0	4	Africa	College/University, >=14y			0	0	0	0	0	0	0	0	0	0	0	0	0	0	0	0	0	0	0	0	0	0	0	0	0	0	0	0	0	0	0	0	0	0	0	0	0	0	0	0	0
10442128	1	0	0	1	Africa	College/University, <14y					0	0	0	0	32	0	0	143	0	1	157	0	1	84	0	1	9	0	1	110	0	0	0	0	0	0	0	0	0	0	0	0	0	0	0	0	0	0	0
3269778	2	0	2	3	Africa	Gymnasium, 12y	0	0	1	0	1	0	0	1	199	0	1	202	0	1	225	0	1	322	0	1	178	0	0	156	0	1	181	0	1	208	0	1	297	0	0	93	0	0	0	0	1	119	0
4841698	1	0	1	2	Africa	High school, 9-10y
4285754	1	0	0	1	Africa	Gymnasium, 12y
9836029	2	0	0	1	Africa	High school, 9-10y																																									0	0	0
10596899	1	0	1	2	Africa	College/University, >=14y																	0	19	0	0	9	0	0	78	0	0	72	0	0	75	0	0	180	0	0	0	0	0	0	0	0	0	0
5208069	1	0	1	2	Africa	Gymnasium, 12y																																									0	0	0
7685577	2	0	2	3	Africa	Primary school					0	0	0	0	0	0	0	0	0	0	0	0	0	0	0	0	0	0	0	0	0	0	0	0	0	118	0	0	0	0	1	70	0	0	3	0	1	39	0
4731197	1	0	1	2	Africa	High school, 9-10y																	0	0	0	0	95	0	1	186	0	1	264	0	1	216	0	1	179	0	0	109	0	0	184	0	0	326	0
8707102	1	0	1	2	Africa	Primary school					0	0	0	0	0	0	0	0	0	0	0	0	0	0	0	0	18	0	1	20	0	1	124	0	0	0	0	0	0	0	1	186	0	1	177	0	1	89	0
285163	2	0	0	1	Africa	Gymnasium, 12y	0	0	0	0	0	0	0	0	0	0	0	0	0	0	0	0	0	0	0	0	0	0	0	0	0	0	0	0	0	0	0	0	0	0	0	0	0	0	0	0	0	0	0
9176268	1	0	1	2	Africa	College/University, >=14y	0	0	0	0	0	105	0	0	210	0	0	209	0	0	12	0	0	0	0	0	0	0	0	0	0	0	4	0	1	0	0	1	111	0	0	0	0	0	0	0	0	35	0
8066734	2	0	0	1	Africa	High school, 9-10y																										0	0	0	0	0	0	0	81	0	0	0	0	1	39	0	0	0	0
7341738	1	0	1	2	Africa	Gymnasium, 12y																																			0	0	0	0	0	0	0	0	0
9753723	2	0	0	1	Africa	Gymnasium, 12y	0	0	0	0	0	0	0	0	0	0	0	0	0	0	0	0	0	0	0	0	0	0	0	0	0	0	0	0	0	0	0	0	0	0	0	0	0	0	0	0	0	0	0
7555640	1	0	0	1	Africa	College/University, >=14y			0	0	0	103	0	1	67	0	1	131	0	1	175	0	1	156	0	1	61	0	1	90	0	1	86	0	1	151	0	0	103	0	1	185	0	0	0	0	0	0	0
9758848	2	0	0	1	Africa	College/University, <14y	1	0	0	0	1	171	0	1	196	0	0	0	0	0	0	0	1	0	0	0	0	0	0	0	0	0	0	0	0	0	0	0	0	0	0	0	0	0	0	0	0	0	0
3324262	2	0	0	1	Africa	High school, 9-10y								0	0	0	0	0	0	0	68	0	0	0	0	0	0	0	0	0	0	0	0	0	0	19	0	0	80	0	0	62	0	0	34	0	1	292	0
2543315	1	0	0	1	Africa	High school, 9-10y																																						0	0	0	0	73	0
9811350	2	1	0	4	Africa	College/University, <14y
8736382	1	0	0	1	Africa	Gymnasium, 12y					0	0	0	0	0	0	0	0	0	0	0	0	1	157	0	1	66	0	1	48	0	1	179	0	1	11	0	0	0	0	0	0	0	0	0	0	0	0	0
6717466	1	0	1	2	Africa	Gymnasium, 12y	0	0	1	0	0	112	0	0	226	0	0	88	0	0	0	0	0	0	0	0	6	0	0	0	0	0	0	0	0	0	0	0	0	0	0	0	0	0	0	0	0	0	0
1813357	1	0	0	1	Africa	High school, <9y											0	0	0	0	0	0	0	0	0	0	0	0	0	0	0	0	76	0	0	62	0	0	0	0	1	23	0	0	0	0	1	0	0
8424545	2	0	0	1	Africa	College/University, <14y	0	0	0	0	0	0	0	0	0	0	0	0	0	1	252	0	1	183	0	1	42	0	1	186	0	0	0	0	1	99	0	0	0	0	0	0	0	0	0	0	0	0	0
6815074	1	0	1	2	Africa	Gymnasium, 12y											0	0	0	0	0	0	0	0	0	0	0	0	0	287	0	0	0	0	0	44	0	0	0	0	0	143	0	0	0	0	1	58	0
8479776	1	0	2	3	Africa	College/University, >=14y																																						0	0	0	0	26	0
7416448	1	0	0	1	Africa	College/University, <14y								0	83	0	0	0	0	0	183	0	0	121	0	0	75	0	1	201	0	0	16	0	1	0	0	1	0	0	1	0	0	0	0	0	0	0	0
10651088	1	0	0	1	Africa	Gymnasium, 12y																																			0	0	0	0	0	0	0	0	0
9276327	1	0	0	1	Africa	High school, <9y																										0	0	0	0	0	0	0	0	0	0	84	0	0	49	0	0	0	0
3957502	2	0	0	1	Africa	College/University, >=14y	0	0	0	0	0	0	0	0	0	0	0	0	0	0	0	0	0	0	0	0	0	0	0	0	0	0	0	0	0	0	0	0	0	0	0	0	0	0	0	0	0	0	0
9054491	1	0	0	1	Africa	High school, 9-10y	0	0	0	0	0	210	0	0	59	0	1	115	0	1	265	0	1	212	0	1	78	0	1	174	0	1	155	0	1	44	0	0	0	0	0	0	0	0	0	0	0	0	0
4338014	1	0	0	1	Africa	High school, 9-10y											0	0	0	0	0	0	0	0	0	0	0	0	0	115	0	1	190	0	0	0	0	1	98	0	1	194	0	1	175	0	1	222	0
9050311	1	0	0	1	Africa	College/University, >=14y			0	0	0	0	0	0	0	0	0	83	0	0	84	0	0	0	0	0	68	0	1	149	0	1	146	0	0	0	0	1	61	0	1	271	0	0	0	0	0	0	0
2886566	1	0	0	1	Africa	High school, 9-10y	0	0	0	0	0	0	0	0	0	0	0	0	0	0	0	0	0	0	0	0	0	0	0	0	0	0	0	0	0	0	0	0	0	0	0	0	0	0	0	0	0	0	0
1848880	1	0	0	1	Africa	College/University, >=14y	0	0	0	0	1	268	0	1	95	0	0	0	0	0	0	0	0	0	0	0	0	0	0	0	0	0	0	0	0	0	0	0	0	0	0	0	0	0	0	0	0	0	0
8954461	1	0	0	1	Africa	High school, <9y																																						0	0	0	0	0	0
2359067	1	0	0	1	Africa	College/University, >=14y																																			0	30	0	0	264	0	0	340	0
3732764	2	0	0	1	Africa	College/University, >=14y
5708962	2	0	1	2	Africa	College/University, >=14y			0	0	0	0	0	0	0	0	0	60	0	0	0	0	0	0	0	1	21	0	0	0	0	0	0	0	0	0	0	0	0	0	0	0	0	1	164	0	1	6	0
10411981	1	0	0	1	Africa	College/University, >=14y																	0	0	0	0	0	0	0	0	0	0	0	0	0	0	0	0	0	0	0	0	0	0	0	0	1	64	0
9667316	2	0	1	2	Africa	High school, 9-10y																													0	0	0	0	0	0	0	0	0	0	0	0	0	0	0
9829669	2	0	1	2	Africa	Gymnasium, 12y																	0	0	0	0	2	0	0	36	0	0	180	0	0	136	0	0	21	0	0	0	0	0	0	0	0	0	0
9559052	2	0	0	1	Africa	College/University, >=14y			0	0	0	75	0	0	281	0	1	86	0	0	0	0	0	0	0	0	0	0	0	0	0	0	0	0	0	0	0	0	0	0	0	0	0	0	0	0	0	0	0
8995737	1	0	0	1	Africa	College/University, >=14y																										0	0	0	0	109	0	1	306	0	1	54	0	1	188	0	1	35	0
3502865	2	0	1	2	Africa	High school, 9-10y					0	0	0	0	0	0	0	0	0	0	0	0	0	0	0	0	0	0	0	0	0	0	15	0	0	25	0	0	115	0	1	96	0	0	0	0	0	0	0
8540663	1	0	0	1	Africa	College/University, >=14y																																			0	0	0	0	0	0	0	0	0
4255580	1	0	0	1	Africa	College/University, <14y
8206013	2	0	0	1	Africa	High school, 9-10y					0	0	0	0	0	0	0	11	0	0	163	0	0	91	0	0	122	0	0	123	0	0	34	0	0	0	0	0	0	0	1	0	0	1	0	0	1	0	0
8044870	2	0	0	1	Africa	Primary school
10555692	1	0	0	1	Africa	College/University, <14y
7723012	2	0	0	1	Africa	College/University, >=14y	0	0	0	0	1	183	0	1	145	0	0	0	0	0	0	0	0	0	0	1	115	0	1	0	0	0	0	0	0	0	0	0	0	0	0	0	0	0	28	0	1	158	0
7985976	2	0	0	1	Africa	Gymnasium, 12y
4525743	1	0	1	2	Africa	College/University, >=14y
1099692	2	0	0	1	Africa	College/University, >=14y																																						0	0	0	0	0	0
1789130	1	0	1	2	Africa	Primary school																																			0	0	0	0	0	0	0	7	0
10297175	1	0	0	1	Africa	College/University, >=14y
3509508	2	0	0	1	Africa	High school, 9-10y	0	0	0	0	0	10	0	1	153	0	0	0	0	1	98	0	1	92	0	1	0	0	1	0	0	0	0	0	0	0	0	0	0	0	0	0	0	0	0	0	0	0	0
8138326	2	0	1	2	Africa	Gymnasium, 12y
1828863	1	0	0	1	Africa	College/University, <14y
10535979	1	0	0	1	Africa	College/University, >=14y	0	0	0	0	1	2	0	0	0	0																			0	56	0	0	0	0	0	0	0	0	0	0	0	0	0
2823067	1	0	0	1	Africa	Gymnasium, 12y			0	0	0	0	0	0	0	0	0	0	0	0	81	0	0	29	0	0	23	0	1	252	0	1	82	0	0	0	0	1	36	0	1	43	0	0	8	0	0	0	0
6180483	2	0	1	2	Africa	High school, <9y	0	0	0	0	0	0	0	0	0	0	0	0	0	0	120	0	0	0	0	0	0	0	0	0	0	0	0	0	0	0	0	1	137	0	1	0	0	1	0	0	1	0	0
4147123	2	0	1	2	Africa	Gymnasium, 12y																													0	0	0	0	0	0	0	0	0	0	0	0	0	14	0
3200309	2	0	0	1	Africa	Gymnasium, 12y					0	0	0	0	52	0	1	72	0	1	150	0	1	71	0	1	91	0	1	11	0	1	0	0	1	0	0	1	0	0	1	0	0	1	0	0	0	0	0
10410943	1	0	1	2	Africa	College/University, <14y	0	0	0	0	0	0	0	0	0	0	0	0	0	0	0	0	0	0	0	0	0	0	0	0	0	0	0	0	0	0	0	0	25	0	1	315	0	1	89	0	1	122	0
10407039	1	0	0	1	Africa	College/University, >=14y											0	0	0	0	0	0	0	0	0	0	15	0	0	121	0	0	0	0	0	0	0	0	72	0	0	0	0	0	0	0	0	0	0
8731734	1	0	0	1	Africa	High school, 9-10y	0	0	0	0	0	0	0	0	0	0	0	0	0	0	0	0	0	0	0	0	0	0	0	0	0	0	0	0	0	0	0	0	0	0	0	0	0	0	0	0	0	0	0
10450884	1	0	0	1	Africa	High school, 9-10y
5206119	1	0	0	1	Africa	Primary school
4977636	1	0	0	1	Africa	Gymnasium, 12y																													0	0	0	0	0	0	0	0	0	0	0	0	0	31	0
5073813	1	0	0	1	Africa	PhD	0	0	0	0	0	0	0	0	0	0	0	0	0	0	0	0	0	0	0	0	0	0	0	0	0	0	0	0	0	0	0	0	0	0	0	0	0	0	0	0	0	0	0
9134522	1	0	1	2	Africa	College/University, <14y																																0	0	0	0	0	0	0	0	0	0	0	0
7085596	1	0	1	2	Africa	High school, 9-10y	0	0	0	0	0	0	0	0	0	0	0	0	0	0	0	0	0	0	0	0	0	0	0	0	0	0	0	0	0	0	0	0	0	0	0	0	0	0	0	0	0	0	0
10401851	1	0	2	3	Africa	College/University, >=14y																																									0	0	0
1458387	2	0	0	1	Africa	High school, 9-10y	0	0	1	0	0	26	0	1	159	0	1	219	0	1	0	0	1	155	0	1	105	0	1	0	0	1	0	0	0	0	0	0	0	0	0	0	0	0	0	0	0	0	0
9263943	1	0	1	2	Africa	High school, 9-10y								0	0	0	0	88	0	0	46	0	0	210	0	0	323	0	0	81	0	0	0	0	0	35	0	0	280	0	1	0	0	1	244	0	1	205	0
8860462	1	0	1	2	Africa	High school, 9-10y	0	0	0	0	0	0	0	0	117	0	0	226	0	0	322	0	0	57	0	0	9	0	0	0	0	0	0	0	0	0	0	0	0	0	0	0	0	0	147	0	0	296	0
5343161	1	0	1	2	Africa	Gymnasium, 12y											0	0	0	0	90	0	0	0	0	0	59	0	0	67	0	0	79	0	0	69	0	0	35	0	0	202	0	0	152	0	0	0	0
5520005	1	0	0	1	Africa	College/University, >=14y					0	0	0	0	305	0	0	85	0	0	10	0	0	59	0	0	75	0	0	29	0	0	89	0	0	0	0	0	190	0	0	51	0	0	0	0	0	0	0
5850777	2	0	0	1	Africa	High school, 9-10y	0	0	0	0	1	305	0	0	0	0	0	144	0	0	0	0	1	98	0				0	0	0	0	4	0	0	101	0	0	0	0	0	120	0	1	85	0	1	317	0
6460130	2	0	0	1	Africa	College/University, <14y	0	0	0	0	0	0	0	0	0	0	0	0	0	0	0	0	0	0	0	0	0	0	0	0	0	0	0	0	0	0	0	0	0	0	0	0	0	0	0	0	0	0	0
9747395	2	0	0	1	Africa	High school, 9-10y											0	0	0	0	0	0	0	0	0	0	0	0	0	58	0	0	0	0	0	0	0	0	0	0	0	0	0	0	0	0	0	0	0
8319781	2	0	0	1	Africa	Gymnasium, 12y																																			0	0	0	0	0	0	0	0	0
2842372	1	0	0	1	Africa	College/University, <14y														0	49	0	0	60	0	0	109	0	0	0	0	0	0	0	0	0	0	0	0	0	0	0	0	0	0	0	0	0	0
4901811	1	0	0	1	Africa	High school, 9-10y			0	0	0	53	0	0	346	0	0	202	0	0	193	0	0	86	0	0	228	0	0	106	0	0	5	0	1	218	0	0	0	0	1	59	0	1	306	0	1	40	0
10589232	1	0	0	1	Africa	College/University, <14y					0	0	0	0	0	0	0	110	0	0	85	0	1	175	0	1	10	0	1	175	0	1	253	0	1	184	0	0	56	0	0	13	0	0	2	0	0	117	0
3097134	2	0	0	1	Africa	Gymnasium, 12y											0	0	0	0	0	0	0	0	0	0	0	0	0	0	0	0	0	0	0	0	0	0	0	0	0	0	0	0	121	0	0	0	0
9532861	2	0	1	2	Africa	Primary school
4700365	1	0	1	2	Africa	College/University, <14y											0	0	0	1	143	0	1	192	0	0	40	0	1	303	0	1	185	0	0	0	0	0	189	0	0	92	0	0	297	0	0	201	0
2408418	1	0	0	1	Africa	Gymnasium, 12y			0	0	0	224	0	0	256	0	0	195	0	0	234	0	1	308	0	1	169	0	0	0	0	0	0	0	0	0	0	0	0	0	0	0	0	0	0	0	0	0	0
7892192	2	0	0	1	Africa	High school, 9-10y																				0	0	0	0	0	0	0	0	0	0	0	0	0	0	0	0	0	0	0	0	0	0	0	0
4048886	2	0	0	1	Africa	Gymnasium, 12y																													0	0	0	0	0	0	0	0	0	0	0	0	0	0	0
7041044	1	0	1	2	Africa	High school, 9-10y	0	0	0	0	0	0	0	0	0	0	0	17	0	1	230	0	0	28	0	0	0	0	0	0	0	0	0	0	0	0	0	0	0	0	0	0	0	0	0	0	0	0	0
10631717	1	0	0	1	Africa	College/University, <14y			0	0	0	0	0	0	0	0	0	115	0	0	14	0	1	164	0	1	112	0	1	99	0	1	99	0	1	158	0	0	5	0	0	0	0	1	92	0	1	202	0
5318429	1	0	0	1	Africa	Primary school
7191647	1	0	0	1	Africa	High school, 9-10y	0	0	0	0	1	108	0	1	276	0	1	195	0	1	328	0	1	68	0	1	250	0	1	155	0	1	364	0	1	97	0	0	0	0	0	0	0	0	0	0	0	0	0
10404301	1	0	1	2	Africa	High school, 9-10y	0	0	0	0	0	0	0	0	0	0	0	0	0	0	0	0	1	174	0	1	275	0	1	134	0	1	93	0	1	35	0	0	0	0	0	0	0	0	0	0	0	0	0
9203702	1	0	0	1	Africa	Gymnasium, 12y																																			0	0	0	0	0	0	0	0	0
7212699	1	0	0	1	Africa	High school, <9y	0	0	0	0	0	0	0	0	0	0	0	0	0	0	0	0	0	0	0	0	0	0	0	0	0	0	0	0	0	0	0	0	0	0	0	0	0	0	0	0	0	0	0
8461559	1	0	0	1	Africa	High school, 9-10y	1	0	1	0	1	0	0	1	92	0	1	222	0	1	188	0	1	213	0	1	282	0	1	28	0	1	257	0	1	162	0	1	62	0	1	314	0	1	158	0	0	0	0
6125044	2	0	0	1	Africa	High school, 9-10y
7997035	2	0	1	2	Africa	Gymnasium, 12y			0	0	0	0	0	0	0	0	0	0	0	0	280	0	0	0	0	0	0	0	0	0	0	1	183	0	1	228	0	1	143	0	1	76	0	0	0	0	0	0	0
8472010	1	0	0	1	Africa	Gymnasium, 12y																										0	0	0	0	37	0	0	0	0	0	0	0	0	0	0	0	0	0
9748786	2	0	0	1	Africa	Primary school	0	0	0	0	0	0	0	0	0	0	0	0	0	0	0	0	0	0	0	0	0	0	0	0	0	0	0	0	0	0	1	0	0	1	0	0	1	0	0	1	0	0	1
9444400	2	0	0	1	Africa	Gymnasium, 12y																													0	0	0	0	0	0	0	0	0	0	0	0	0	10	0
1444501	2	0	1	2	Africa	College/University, <14y											0	0	0	0	0	0	0	103	0	0	0	0	0	85	0	0	27	0	0	0	0	0	0	0	0	0	0	0	0	0	0	0	0
9436383	2	1	1	5	Africa	Primary school	0	0	0	0	0	0	0	0	0	0	0	0	0	0	0	0	0	0	0	0	0	0	0	0	0	0	0	0	0	0	0	0	0	0	0	0	0	0	0	0	0	0	0
8232486	2	0	1	2	Africa	Primary school																	0	0	0	0	0	0	0	0	0	0	0	0	0	0	0	0	0	0	0	0	0	0	0	0	0	0	0
10359884	1	0	1	2	Africa	High school, 9-10y
9693225	2	0	1	2	Africa	Gymnasium, 12y	0	0	0	0	0	0	0	0	0	0	0	0	0	0	95	0	0	109	0	0	239	0	0	0	0	0	183	0	0	109	0	0	0	0	0	0	0	0	0	0	0	0	0
2528444	1	0	1	2	Africa	High school, 9-10y	0	0	0	0	0	6	0	0	0	0	1	262	0	1	61	0	1	236	0	1	183	0	1	137	0	1	180	0	0	2	0	0	0	0	0	0	0	0	0	0	0	0	0
5725400	2	0	1	2	Africa	Primary school	0	0	0	0	0	0	0	0	0	0	0	0	0	0	0	0	0	0	0	0	0	0	0	0	0	0	0	0	0	0	0	0	0	0	0	0	0	0	0	0	0	0	0
10431983	1	0	0	1	Africa	Gymnasium, 12y	0	0	0	0	0	0	0	0	0	0	0	0	0	0	0	0	0	0	0	0	0	0	0	0	0	0	0	0	0	0	0	0	0	0
2965584	1	0	0	1	Africa	Gymnasium, 12y																										0	0	0	0	0	0	0	0	0	0	0	0	0	85	0	1	98	0
10655036	1	0	1	2	Africa	Primary school
10420658	1	0	1	2	Africa	College/University, <14y			0	0	0	0	0	0	0	0	0	134	0	0	182	0	0	149	0	0	0	0	0	0	0	0	169	0	0	240	0	0	161	0	0	124	0	0	94	0	0	256	0
8819380	1	0	0	1	Africa	College/University, >=14y	0	0	0	0	0	0	0	0	0	0	0	0	0	0	0	0	0	0	0	0	0	0	0	0	0	0	0	0	0	0	0	0	0	0	0	0	0	0	0	0	0	0	0
8971643	1	0	0	1	Africa	Gymnasium, 12y																																			0	0	0	0	0	0	0	0	0
5717246	2	0	1	2	Africa	Primary school																																						0	0	0	0	0	0
9122261	1	0	0	1	Africa	Gymnasium, 12y	0	0	0	0	0	0	0	0	0	0	0	0	0	0	0	0	0	0	0	0	0	0	0	0	0	0	0	0
4810954	1	0	0	1	Africa	College/University, <14y			0	0	0	0	0	0	0	0	0	132	0	0	204	0	0	23	0	0	0	0	0	0	0	0	0	0	0	0	0	0	0	0	0	0	0	0	0	0	0	0	0
1732565	1	0	0	1	Africa	High school, 9-10y								0	151	0	0	64	0	0	295	0	0	29	0	0	0	0	0	0	0	0	0	0	1	255	0	1	28	0	0	0	0	0	0	0	0	0	0
8831497	1	0	0	1	Africa	High school, <9y
9159437	1	0	1	2	Africa	Gymnasium, 12y					0	2	0	0	0	0	0	18	0	1	161	0	0	0	0	0	0	0	0	0	0	0	0	0	0	0	0	0	0	0	0	0	0	0	0	0	0	0	0
5549621	1	0	0	1	Africa	Primary school	0	0	0	0	0	177	0	1	159	0	1	109	0	1	294	0	1	212	0	1	174	0	1	275	0	1	265	0	1	152	0	1	185	0	1	231	0	1	148	0	1	153	0
1724765	1	0	0	1	Africa	College/University, >=14y	0	0	0	0	0	0	0	0	54	0	1	137	0	1	106	0	0	0	0	0	0	0	0	0	0	0	0	0	0	0	0	1	0	0	1	0	0	1	0	0	1	0	0
9637858	2	1	2	6	Africa	Primary school											0	0	0	0	0	0	0	0	0	0	0	0	0	0	0	0	0	0	0	0	0	0	0	0	0	104	0	0	0	0	0	0	0
4873453	1	0	2	3	Africa	College/University, >=14y
2574378	1	0	1	2	Africa	College/University, >=14y			0	0	1	0	0	1	56	0	1	33	0	1	176	0	1	103	0	1	0	0	1	0	0	1	7	0	1	0	0	1	0	0	0	0	0	0	0	0	0	0	0
5029865	1	0	1	2	Africa	College/University, >=14y	0	0	0	0	1	176	0	1	283	0	1	220	0	0	0	0	0	0	0	0	0	0	0	0	0	0	0	0	0	0	0				0	0	0				0	0	0
10559192	1	0	1	2	Africa	College/University, >=14y	0	0	0	0	1	214	0	1	197	0	1	219	0	1	66	0	1	74	0	0	0	0	0	0	0	0	0	0	0	0	0	0	0	0	0	0	0	0	0	0	0	0	0
905461	2	0	1	2	Africa	Gymnasium, 12y	0	0	1	0	1	56	0	0	0	0	1	0	0	1	0	0	1	165	0	1	21	0	1	0	0	1	43	0	1	67	0	0	0	0	1	111	0	0	0	0	0	0	0
8881625	1	0	1	2	Africa	College/University, >=14y								0	210	0	0	310	0	0	6	0	0	30	0	1	134	0	1	18	0	0	0	0	0	4	0	1	290	0	0	365	0	1	250	0	0	0	0
4218111	2	0	0	1	Africa	High school, 9-10y											0	0	0	0	0	0	0	0	0	0	48	0	0	0	0	0	78	0	0	84	0	0	133	0	0	112	0	0	0	0	0	17	0
369723	2	0	1	2	Africa	Primary school			0	0	0	0	0	0	0	0	0	0	0	0	0	0	0	0	0	0	0	0	0	0	0	0	0	0	0	18	0	0	0	0	1	47	0	1	126	0	1	0	0
4367496	1	0	1	2	Africa	College/University, <14y
585531	2	0	0	1	Africa	Primary school
9467469	2	0	1	2	Africa	High school, 9-10y	0	0	0	0	0	0	0	0	0	0	0	0	0	0	0	0	0	0	0	0	0	0	0	17	0	0	77	0	0	76	0	1	12	0	0	96	0	0	0	0	0	0	0
131667	2	0	0	1	Africa	PhD																																						0	0	0	0	2	0
9662606	2	0	0	1	Africa	Gymnasium, 12y					0	0	0	0	0	0	0	256	0	0	365	0	0	143	0	0	120	0	0	47	0	0	0	0	0	0	0	0	30	0	0	156	0	0	0	0	0	24	0
2156829	1	0	0	1	Africa	College/University, >=14y	0	0	1	0	1	107	0	1	313	0	1	277	0	1	102	0	1	142	0	1	206	0	1	63	0	1	21	0	0	0	0	0	0	0	0	0	0	0	0	0	0	0	0
1789107	1	0	2	3	Africa	Gymnasium, 12y																	0	0	0	0	0	0	0	0	0	0	0	0	0	0	0	0	0	0	0	0	0	0	70	0	0	0	0
8245170	2	0	1	2	Africa	College/University, <14y											0	0	0	0	0	0	0	0	0	0	59	0	0	0	0	0	0	0	0	0	0	0	0	0	0	0	0	0	0	0	0	0	0
9530026	2	0	2	3	Africa	College/University, >=14y																																			0	114	0	0	0	0	0	0	0
9904678	2	0	1	2	Africa	High school, <9y																																			0	0	0	0	0	0	0	0	0
3688896	2	0	0	1	Africa	High school, 9-10y																																									0	0	0
5004844	1	0	0	1	Africa	High school, 9-10y	0	0	0	0	0	0	0	0	0	0	0	0	0	0	0	0	0	0	0	0	0	0	1	140	0	1	293	0	1	14	0	0	91	0	1	65	0	0	0	0	0	23	0
6409930	2	1	0	4	Africa	High school, <9y																																			0	0	0	0	0	0	0	0	0
6768949	1	0	2	3	Africa	High school, 9-10y	0	0	0	0	0	0	0	0	0	0	0	0	0	0	0	0	0	0	0	0	0	0	0	0	0	0	0	0	1	63	0	1	45	0	1	10	0	0	0	0	0	0	1
10469776	1	0	0	1	Africa	Gymnasium, 12y	0	0	0	0	0	0	0	0	206	0	1	234	0	1	210	0							1	210	0	1	0	0	0	0	0	0	0	0	0	0	0	0	0	0	0	0	0
9411209	2	0	2	3	Africa	Primary school					0	185	0	0	365	0	0	164	0	0	0	0	0	0	0	0	298	0	0	14	0	0	0	0	0	0	0	0	0	0	0	0	0	0	0	0	0	0	0
382731	2	0	1	2	Africa	Gymnasium, 12y	0	0	0	0	0	0	0	0	0	0	0	0	0	0	66	0	0	0	0	1	70	0	0	0	0	0	0	0	0	94	0	0	0	0	0	0	0	0	0	0	0	0	0
10529634	1	0	1	2	Africa	Gymnasium, 12y			0	0	0	74	0	1	189	0	1	198	0	1	190	0	1	90	0	1	171	0	1	101	0	1	0	0	0	0	0	1	16	0	0	0	0	0	0	0	0	0	0
10613440	1	0	1	2	Africa	Gymnasium, 12y	0	0	0	0	0	0	0	0	139	0	0	260	0	0	125	0	0	177	0	0	351	0	0	237	0	1	199	0	1	100	0	0	0	0	0	0	0	0	0	0	0	0	0
591657	2	0	0	1	Africa	College/University, >=14y											0	0	0	0	0	0	0	0	0	0	0	0	1	63	0	1	35	0	1	0	0	1	0	0	1	0	0	0	0	0	0	0	0
10401262	1	0	2	3	Africa	Gymnasium, 12y																										0	0	0	0	0	0	0	0	0	0	30	0	1	32	0	0	0	0
7292366	1	0	0	1	Africa	High school, <9y
7965194	2	0	1	2	Africa	High school, 9-10y	0	0	0	0	0	0	0	0	0	0	0	0	0	0	0	0	0	53	0	0	12	0	0	0	0	1	26	0	0	0	0	0	0	0	0	0	0	0	0	0	0	0	0
5714099	2	0	1	2	Africa	Gymnasium, 12y								0	0	0	0	0	0	0	0	0	0	0	0	0	20	0	0	252	0	0	130	0	0	0	0	0	0	0	0	0	0	0	0	0	0	0	0
1355666	2	0	0	1	Africa	Primary school
8134160	2	0	0	1	Africa	Gymnasium, 12y	0	0	0	0	0	0	0	0	0	0	1	91	0	0	0	0	0	0	0	0	0	0	0	0	0	0	0	0	0	0	0	0	0	0	0	0	0	0	0	0	0	0	0
5380032	1	0	1	2	Africa	High school, <9y	0	0	0	0	0	0	0	1	229	0	1	135	0	0	0	0	0	0	0	0	0	0	0	0	0	0	0	0	0	0	0	0	0	0	0	0	0	0	117	0	1	68	0
4452626	1	0	0	1	Africa	Primary school
9874196	2	0	0	1	Africa	High school, <9y																																0	0	0	0	0	0	0	0	0	0	59	0
9366618	2	0	0	1	Africa	High school, 9-10y
7210701	1	0	1	2	Africa	College/University, <14y	0	0	1	0	1	174	0	0	92	0	0	71	0	0	134	0	1	233	0	1	125	0	0	15	0	1	215	0	1	268	0	1	93	0	1	109	0	1	84	0	1	84	0
3377058	2	0	1	2	Africa	Primary school
8256360	2	0	0	1	Africa	Gymnasium, 12y			0	0	0	176	0	1	167	0	1	101	0	1	193	0	1	67	0	0	213	0	0	0	0	0	0	0	0	0	0	0	0	0	0	0	0	0	4	0	0	0	0
1545539	1	0	1	2	Africa	College/University, <14y																																						0	0	0	0	6	0
6251768	2	0	0	1	Africa	College/University, >=14y																																									0	40	0
9982790	1	0	0	1	Africa	College/University, >=14y	0	0	0	0	0	0	0	1	82	0	1	225	0	1	260	0	1	90	0	0	0	0	0	0	0	0	0	0	0	0	0	0	0	0	0	0	0	0	0	0	0	0	0
1678210	1	0	0	1	Africa	High school, 9-10y	0	0	0	0	0	130	0	1	133	0	0	49	0	0	196	0	0	22	0	0	0	0	0	0	0	0	0	0	0	0	0	0	0	0	0	0	0	0	0	0	0	0	0
4601070	1	0	0	1	Africa	High school, 9-10y	0	0	0	0	0	188	0	0	133	0	0	319	0	0	72	0	0	0	0	0	0	0	0	24	0	0	157	0	0	159	0	0	0	0	0	147	0	0	0	1	0	0	1
4736174	1	0	0	1	Africa	College/University, <14y					0	0	0	0	0	0	0	0	0	0	0	0	0	0	0	0	0	0	0	11	0	0	0	0	0	0	0	0	0	0	0	76	0	0	0	0	0	0	0
3575792	2	0	0	1	Africa	High school, 9-10y	0	0	0	0	0	0	0	0	0	0	0	0	0	0	0	0	0	0	0	0	0	0	0	0	0	0	0	0	0	0	0	0	149	0	0	0	0	0	0	0	0	0	0
10258825	1	0	0	1	Africa	Gymnasium, 12y	0	0	1	0	1	0	0	0	0	0	0	74	0	0	7	0	1	93	0	1	229	0	0	0	0	0	0	0	0	0	0	0	0	0	0	0	0	0	0	0	0	0	0
4788386	1	0	1	2	Africa	College/University, >=14y
9715424	2	0	0	1	Africa	College/University, >=14y								0	0	0	0	0	0	0	0	0	0	0	0										0	10	0	0	83	0	0	0	0	0	0	0	0	0	0
4150899	2	0	1	2	Africa	College/University, <14y																																						0	0	0	0	0	0
6769244	1	0	0	1	Africa	Gymnasium, 12y	0	0	1	0	0	0	0	0	0	0	0	0	0	0	0	0	0	0	0	0	0	0	0	0	0	0	0	0	0	0	0	0	0	0	0	0	0	0	0	0	0	0	0
10310566	1	1	1	5	Africa	High school, <9y			0	0	0	0	0	0	0	0	0	117	0	1	285	0	1	56	0	1	122	0	1	109	0	1	13	0	0	0	0	0	0	0	0	0	0	0	0	0	0	0	1
4415653	1	0	0	1	Africa	High school, <9y	0	0	0	0	0	345	0	0	212	0	0	45	0	0	26	0	0	212	0	0	245	0	0	331	0	0	84	0	0	75	0	0	0	0
3147604	2	0	2	3	Africa	Gymnasium, 12y																																						0	0	0	0	0	0
7038996	1	0	1	2	Africa	College/University, <14y					0	140	0	0	232	0	0	23	0	1	276	0	1	156	0	1	279	0	0	53	0	1	268	0	0	0	0	1	306	0	1	92	0	0	4	0	0	0	0
2870368	1	0	1	2	Africa	Primary school	0	0	0	0	0	111	0	0	210	0	1	263	0	1	199	0	1	182	0	1	157	0	1	193	0	1	214	0	1	89	0	1	215	0	1	343	0	1	0	0	0	0	0
322899	2	0	0	1	Africa	College/University, >=14y																																						0	0	0	0	0	0
7102566	1	0	0	1	Africa	Gymnasium, 12y	0	0	0	0	0	0	0	0	0	0	0	0	0	0	0	0	0	0	0	0	0	0	0	0	0	0	0	0	0	0	0	0	0	0				0	0	0	0	0	0
9800659	2	0	1	2	Africa	High school, 9-10y	1	0	1	0	0	158	0	1	365	0	1	205	0	1	89	0	0	21	0	1	243	0	1	213	0	1	181	0	0	10	0	0	0	0	0	0	0	0	0	1	0	0	1
6652330	1	0	1	2	Africa	College/University, <14y	1	0	0	0	1	50	0	0	0	0	0	0	0	0	0	0	0	0	0	0	0	0	0	0	0	0	0	1	0	0	1	0	0	1	0	0	1	0	0	1	0	0	1
10014206	1	0	2	3	Africa	College/University, >=14y																																0	0	0	0	0	0	0	0	0	0	4	0
43237	2	0	0	1	Africa	Gymnasium, 12y																																			0	0	0	0	0	0	0	0	0
9779193	2	0	1	2	Africa	Primary school											0	0	0	0	0	0	0	0	0	0	37	0	0	0	0	0	0	0	0	0	0	0	0	0	0	0	0	0	0	0	0	0	0
5433273	1	0	1	2	Africa	High school, 9-10y					0	0	0	0	0	0	0	213	0	0	27	0	0	144	0	0	140	0	0	0	0	0	0	0	0	0	0	0	0	0	0	0	0	0	0	0	0	0	0
10041566	1	0	1	2	Africa	College/University, >=14y
8571920	1	1	1	5	Africa	Gymnasium, 12y					0	0	0	0	0	0	0	150	0	0	4	0	0	322	0	0	230	0	0	189	0	0	156	0	0	92	0	0	0	0	0	0	0	0	0	0	0	0	0
8235516	2	0	0	1	Africa	College/University, >=14y	0	0	0	0	0	0	0	0	0	0	0	0	0	0	0	0	0	0	0	0	0	0	0	0	0	0	146	0	0	0	0	0	0	0	0	0	0	0	0	0	1	212	0
5799146	2	0	0	1	Africa	High school, 9-10y																													0	0	0	0	0	0	0	0	0	0	0	0	0	0	0
4609178	1	0	1	2	Africa	College/University, <14y																				0	0	0	0	2	0	0	0	0	1	60	0	0	0	0	0	0	0	0	0	0	0	0	0
2762824	1	0	0	1	Africa	Gymnasium, 12y																										0	0	0	0	0	0	0	0	0	0	0	0	0	0	0	0	0	0
9437244	2	0	0	1	Africa	College/University, >=14y																																									0	0	0
10435762	1	0	0	1	Africa	High school, <9y
7170616	1	0	1	2	Africa	Gymnasium, 12y	0	0	0	0							0	251	0	0	95	0	1	212	0	1	182	0	1	212	0	1	140	0	0	0	0	0	0	0	0	0	0	0	0	0	0	0	0
9549946	2	0	2	3	Africa	High school, 9-10y	0	0	0	0	0	0	0	0	0	0	0	104	0	0	365	0	0	102	0	0	0	0	0	0	0	0	0	0	0	0	0	0	0	0	0	0	0	0	0	0	0	68	0
5926229	2	0	0	1	Africa	High school, 9-10y	0	0	0	0	0	246	0	1	84	0	0	52	0	1	70	0	1	193	0	0	0	0	1	120	0	0	28	0	1	77	0	0	0	0	0	0	0	0	0	0	0	0	0
8482236	1	0	1	2	Africa	College/University, <14y	0	0	0	0	0	0	0	0	0	0	0	0	0	0	0	0	0	0	0	0	0	0	0	0	0	0	0	0	0	0	0	0	0	0	0	0	0	0	0	0	0	0	0
4247430	1	0	0	1	Africa	College/University, >=14y											0	0	0	0	0	0	0	97	0	0	0	0	0	0	0	0	64	0	0	92	0	0	124	0	0	90	0	0	13	0	0	0	0
7982684	2	0	2	3	Africa	College/University, >=14y								0	0	0	0	0	0	0	0	0	0	0	0	0	0	0	0	0	0	0	186	0	0	270	0	0	63	0	1	159	0	1	264	0	1	278	0
1293093	2	1	0	4	Africa	Gymnasium, 12y	0	0	0	0	0	0	0	0	0	0	0	0	0	0	0	0	0	0	0	0	0	0	0	0	0	0	0	0	0	0	0	0	0	0	0	0	0	0	0	0	0	0	0
4577077	1	0	1	2	Africa	Gymnasium, 12y	0	0	1	0	1	211	0	1	134	0	1	181	0	1	29	0	1	51	0	1	147	0	1	116	0	1	227	0	1	59	0	1	28	0	1	85	0	1	365	0	1	326	0
5778999	2	0	0	1	Africa	High school, 9-10y																										0	0	0	0	0	0	0	0	0	0	0	0	0	0	0	0	0	0
4594398	1	0	1	2	Africa	High school, 9-10y	0	0	0	0	0	0	0	0	242	0	0	143	0	0	131	0	0	89	0	1	247	0	1	76	0	0	0	0	1	178	0	1	0	0	0	0	0	0	0	0	0	0	0
10029550	1	0	1	2	Africa	High school, 9-10y	0	0	0	0	0	0	0	0	0	0	0	0	0	0	89	0	0	24	0	0	31	0	1	213	0	1	185	0	1	332	0	1	138	0	1	275	0	1	224	0	0	0	0
6317395	2	0	0	1	Africa	Gymnasium, 12y	0	0	0	0	0	0	0	0	0	0	0	0	0	0	0	0	0	0	0	0	0	0	0	0	0	0	0	0	0	0	0	0	0	0	0	0	0	0	0	0	0	0	0
9305907	1	0	0	1	Africa	Gymnasium, 12y			0	0	0	0	0	0	0	0	0	0	0	1	175	0	1	66	0	1	242	0	1	158	0	1	85	0	1	37	0	0	0	0	0	32	0	1	146	0	1	43	0
6135301	2	0	0	1	Africa	Gymnasium, 12y			0	0	0	0	0	0	0	0	0	0	0	0	0	0	1	124	0	0	0	1	0	0	1	1	66	1	1	25	0	1	24	0	1	0	0	1	177	0	1	134	0
6168231	2	0	0	1	Africa	College/University, >=14y	0	0	0	0	0	0	0	1	273	0	1	163	0	1	79	0	1	115	0	0	0	0	0	0	0				0	0	0				0	250	0	0	365	0	0	57	0
9771120	2	0	2	3	Africa	College/University, >=14y																				0	0	0	0	0	0	0	0	0	0	0	0	0	0	0	0	0	0	0	0	0	0	0	0
4059098	2	0	1	2	Africa	Primary school					0	0	0	0	0	0	0	0	0	0	0	0	0	0	0	0	0	0	0	0	0	0	0	0	0	0	0	0	0	0	0	0	0	0	0	0	0	0	0
5480861	1	0	2	3	Africa	College/University, >=14y																																						0	104	0	0	0	0
7385126	1	0	2	3	Africa	College/University, <14y
8108651	2	0	0	1	Africa	College/University, <14y																													0	0	0	0	0	0	0	0	0	0	0	0	1	28	0
1651798	1	0	0	1	Africa	High school, 9-10y	0	0	0	0	0	0	0	1	190	0	1	152	0	0	0	0	0	0	0	0	0	0	0	0	0	0	0	0	0	0	0	0	0	0	0	0	0	0	44	0	1	362	0
9654554	2	0	0	1	Africa	Primary school	0	0	0	0	0	0	0	0	0	0	0	0	0	0	0	0	0	0	0	0	0	0	0	0	0	0	0	0	0	0	0	0	0	0	0	0	0	0	0	1	0	0	1
5736346	2	0	1	2	Africa	Gymnasium, 12y																				0	0	0	0	0	0	0	0	0	0	0	0	0	0	0	0	0	0	0	101	0	1	213	0
9372249	2	0	0	1	Africa	Gymnasium, 12y			0	0	0	0	0	0	0	0	0	0	0	0	21	0	0	0	0	0	0	0	0	0	0	0	0	0	0	0	0	0	0	0	0	0	0	0	0	0	0	0	0
7991307	2	0	2	3	Africa	College/University, >=14y					0	0	0	0	0	0	0	93	0	0	270	0	0	124	0	0	185	0	0	39	0	0	201	0	0	9	0	0	62	0	0	0	0	0	0	0	1	83	0
3907015	2	0	1	2	Africa	High school, 9-10y	0	0	0	0	0	0	0	0	0	0	0	0	0	0	0	0	0	0	0	0	0	0	0	0	0	0	0	0	0	0	0	0	0	0	0	0	0	0	0	0	0	0	0
1929334	1	0	1	2	Africa	College/University, <14y																																			0	0	0	0	0	0	0	248	0
6924983	1	0	2	3	Asia	High school, 9-10y	0	0	0	0	0	0	0	1	151	0	1	56	0	0	0	0	0	0	0	0	0	0	0	0	0	0	0	0	0	0	0	0	0	0	0	0	0	0	0	0	0	0	0
8723520	1	0	1	2	Asia	Gymnasium, 12y																																									0	0	0
8725998	1	0	1	2	Asia	High school, 9-10y	0	0	0	0	0	0	0	0	0	0	0	0	0	0	0	0	0	0	0	0	0	0
324581	2	0	1	2	Asia	Gymnasium, 12y																	0	0	0	0	0	0	0	0	0	0	0	0	0	0	0	0	0	0	0	0	0	0	0	0	0	0	0
2139102	1	0	0	1	Asia	College/University, >=14y	0	0	0	0	0	22	0	0	0	0	0	0	0	1	234	0	1	85	0	0	14	0	0	0	0	1	103	0	0	0	0	0	0	0	0	0	0	0	0	0	0	0	0
10474231	1	0	1	2	Asia	College/University, >=14y	0	0	0	0	0	0	0	0	0	0	0	69	0	0	195	0	0	210	0	0	75	0	0	111	0	0	0	0	0	109	0	0	267	0	0	85	0	0	99	0	0	130	0
9170201	1	0	1	2	Asia	College/University, <14y	0	0	0	0	0	0	0	0	0	0	0	0	0	0	0	0	0	65	0	0	22	0	0	63	0	0	0	0	0	44	0	0	0	0	0	0	0	0	0	0	0	0	0
5327424	1	0	1	2	Asia	College/University, >=14y	0	0	0	0	0	0	0	0	0	0	0	50	0	0	0	0	0	0	0	0	0	0	0	49	0	0	0	0	1	94	0	1	0	0	0	0	0	0	0	0	0	0	0
9974958	2	0	1	2	Asia	Primary school																													0	0	0	0	0	0	0	0	0	1	164	0	1	111	0
7313345	1	0	0	1	Asia	Gymnasium, 12y																																						0	0	0	0	0	0
10473942	1	0	0	1	Asia	High school, <9y																										0	0	0	0	0	0	0	0	0	0	0	0	0	0	0	0	0	0
6155363	2	0	0	1	Asia	College/University, <14y	0	0	0	0	0	113	0	1	117	0	1	72	0	1	85	0	0	0	0	0	39	0	0	0	0	0	0	0	0	0	0	0	0	0	0	0	0	0	0	0	0	0	0
8393276	2	0	1	2	Asia	College/University, >=14y	0	0	0	0	0	101	0	1	23	0	1	0	0	1	42	0	1	0	0	0	0	0	0	2	0	0	228	0	1	46	0	0	58	0	0	0	0	0	0	0	0	0	0
3833931	2	0	0	1	Asia	High school, <9y																													0	0	0	0	0	0	0	0	0	1	47	0	1	136	0
6568887	1	0	0	1	Asia	College/University, <14y																																						0	0	0	0	0	0
9968077	2	0	0	1	Asia	Primary school	0	0	0	0	0	0	0	0	0	0	0	0	0	0	0	0	0	0	0	0	0	0	0	0	0	0	0	0	0	0	0	0	0	1	0	0	1	0	0	1	0	0	1
7115392	1	1	0	4	Asia	Primary school
6435264	2	0	0	1	Asia	College/University, <14y																																						0	0	0	0	0	0
9291417	1	0	0	1	Asia	College/University, >=14y																				0	0	0	0	0	0	0	0	0	0	0	0	0	0	0	0	0	0				0	0	0
1715469	1	0	0	1	Asia	College/University, <14y																				0	0	0	0	0	0	0	0	0	0	83	0	0	0	0	0	0	0	0	9	0	0	0	0
10201239	1	0	0	1	Asia	High school, <9y
6546570	2	0	0	1	Asia	Gymnasium, 12y	0	0	0	0	1	100	0	1	122	0	1	3	0	0	63	0	0	0	0	0	0	0	0	0	0	0	0	0	0	0	0	0	0	0	0	0	0	0	0	0	0	0	0
8541034	1	0	1	2	Asia	Primary school																																									0	0	0
5030337	1	0	0	1	Asia	High school, <9y					0	0	0	0	0	0	0	0	0	0	70	0	0	73	0	0	100	0	0	127	0	0	0	0	0	54	0	0	141	0	0	63	0
9910234	2	1	2	6	Asia	College/University, <14y														0	0	0	0	0	0	0	0	0	0	0	0	0	0	0	0	0	0	0	0	0	0	0	0	0	0	0	0	0	1
7087738	1	0	0	1	Asia	High school, 9-10y	0	0	0	0	0	366	0	0	71	0	1	303	0	1	231	0	0	0	0	1	297	0	1	197	0	1	164	0	0	0	0	0	0	0	0	0	0	0	0	0	0	0	0
823509	2	0	0	1	Asia	College/University, >=14y																				0	0	0	0	0	0	0	0	0	0	32	0	0	0	0	0	0	0	0	0	0	0	0	0
8114412	2	0	0	1	Asia	College/University, >=14y
4718353	1	0	0	1	Asia	Gymnasium, 12y																													0	0	0	0	0	0	0	0	0	0	0	0	0	0	0
2201749	1	0	0	1	Asia	Primary school	0	0	0	0	0	0	0	1	222	0	1	200	0	1	308	0	1	152	0	0	0	0	0	0	0	0	0	0	0	0	0	0	0	0	0	0	0	0	0	0	0	0	0
9112781	1	0	1	2	Asia	College/University, >=14y
8171601	2	0	0	1	Asia	College/University, <14y																																			0	0	0	0	0	0	0	0	0
10449220	1	0	0	1	Asia	High school, 9-10y																										0	0	0	0	0	0	0	0	0	0	0	0	0	0	0	0	0	0
9623500	2	0	1	2	Asia	College/University, >=14y																													0	0	0	0	0	0	0	0	0	0	0	0	0	0	0
7123780	1	0	1	2	Asia	High school, 9-10y											0	0	0	0	0	0	0	77	0	0	85	0	0	103	0	0	77	0	0	0	0	0	0	0	0	0	0	0	0	0	0	0	0
8550777	1	0	0	1	Asia	College/University, >=14y	0	0	0	0	0	0	0	0	85	0	0	143	0	0	0	0	0	0	0	0	0	0	0	0	0	0	0	0	0	0	0	0	0	0	0	0	0	0	0	0	0	0	0
9861269	2	0	0	1	Asia	High school, <9y
4959503	1	0	1	2	Asia	High school, 9-10y	0	0	0	0	0	0	0	0	0	0	0	0	0	0	0	0	0	0	0	0	0	0	0	0	0	0	0	0	0	0	0	0	0	0	0	0	0	0	0	0	0	0	0
10037861	1	0	0	1	Asia	College/University, >=14y											0	0	0	0	0	0	0	0	0	0	0	0	0	101	0	0	0	0	0	0	0	0	0	0	0	0	0	0	0	0	0	0	0
6837634	1	0	0	1	Asia	Gymnasium, 12y																										0	0	0	0	0	0	0	0	0	0	20	0	0	129	0	0	77	0
10031933	1	0	0	1	Asia	College/University, <14y					0	196	0	0	229	0	0	0	0	1	90	0	1	134	0	0	0	0	0	0	0	0	0	0	0	0	0	0	0	0	0	0	0	0	0	0	0	0	0
10452990	1	0	2	3	Asia	High school, 9-10y											0	0	0	0	108	0	0	92	0	0	202	0	0	131	0	0	0	0	0	0	0	0	0	0	0	0	0	0	0	0	0	0	0
8355596	2	0	0	1	Asia	Gymnasium, 12y			0	0	0	213	0	0	0	0	0	0	0	0	0	0	0	50	0	1	188	0	1	83	0	1	347	0	1	79	0	0	0	0	0	0	0	0	3	0	0	2	0
3789840	2	0	0	1	Asia	College/University, >=14y																																0	0	0	0	0	0	0	0	0	0	0	0
9033743	1	0	0	1	Asia	College/University, >=14y																	0	0	0	0	0	0	0	0	0	0	49	0	0	115	0	0	0	0	0	0	0	0	0	0	0	0	0
4961802	1	0	0	1	Asia	High school, 9-10y											0	0	0	0	0	0	0	13	0	0	81	0	0	106	0	0	0	0	0	0	0	0	101	0	0	0	0	0	41	0	0	0	0
123650	2	0	0	1	Asia	High school, <9y	0	0	0	0	0	0	0	0	0	0	0	0	0	0	0	0	0	0	0	0	0	0	0	0	0	0	0	0	0	0	0	0	0	0	0	0	0	0	0	0	0	0	0
5619972	2	0	1	2	Asia	Gymnasium, 12y																							0	0	0	0	0	0	0	0	0	0	0	0	0	127	0	1	70	0	0	0	0
8907542	1	0	1	2	Asia	Gymnasium, 12y	0	0	0	0	1	221	0	1	194	0	1	352	0	1	179	0	1	187	0	1	175	0	1	299	0	0	58	0	1	107	0	0	3	0	0	0	0	0	0	0	0	0	0
411863	2	0	0	1	Asia	High school, 9-10y														0	0	0	0	0	0	0	0	0	0	0	0	0	34	0	0	0	0	0	0	0	0	2	0	1	29	0	1	29	0
1815155	1	0	1	2	Asia	Gymnasium, 12y																																			0	0	0	0	0	0	0	0	0
1821491	1	0	0	1	Asia	High school, 9-10y	0	0	0	0	1	173	0	1	112	0	1	271	0	0	289	0	0	0	0	0	0	0	1	0	0	1	0	0	0	0	0	0	0	0	0	0	0	0	0	0	0	0	0
2399257	1	0	0	1	Asia	College/University, <14y	0	0	0	0	1	366	0	0	365	0	0	240	0	0	208	0	0	275	0	1	304	0	0	195	0	1	257	0	1	220	0	0	2	0	0	0	0	0	0	0	0	0	0
9595978	2	0	1	2	Asia	College/University, >=14y														0	0	0	0	0	0	0	0	0	0	39	0	0	48	0	0	0	0	0	72	0	0	0	0	0	0	0	0	0	0
10183184	1	0	0	1	Asia	High school, <9y								0	0	0	0	0	0	0	0	0	0	0	0	0	0	0	0	119	0	0	103	0	0	0	0	0	0	0	0	0	0	0	0	0	0	0	0
6508680	2	0	1	2	Asia	Primary school																													0	0	0	0	0	0	0	0	0	0	0	0	0	0	0
2795572	1	0	0	1	Asia	Primary school																										0	0	0	0	0	0	0	0	0	0	0	0	0	0	0	0	0	0
10534628	1	0	1	2	Asia	High school, 9-10y														0	0	0	0	0	0	0	0	0	0	70	0	1	139	0	1	274	0	0	0	0	0	12	0	0	0	0	0	31	0
7591536	1	0	1	2	Asia	Gymnasium, 12y
10637468	1	0	1	2	Asia	Gymnasium, 12y	0	0	0	0	0	0	0	0	0	0	0	0	0	0	0	0	0	0	0	0	0	0	0	0	0	0	0	0	0	0	0	0	0	0	0	0	0	0	0	0	0	0	0
9393639	2	0	0	1	Asia	High school, 9-10y	0	0	0	0	0	0	0	0	0	0	0	0	0	1	153	0	1	123	0	1	48	0	0	0	0	0	0	0	1	364	0	1	28	0	0	0	0	0	0	0	0	0	0
5248481	1	0	2	3	Asia	College/University, <14y	0	0	0	0	0	0	0	0	21	0	0	0	0	0	0	0	0	0	0	0	0	0	0	0	0	0	0	0	0	0	0	0	0	0	1	51	0	1	0	0	1	82	0
7962945	2	0	0	1	Asia	College/University, <14y								0	0	0	0	0	0	0	0	0	0	0	0	0	79	0	0	47	0	0	0	0	0	0	0	0	0	0	0	0	0	1	128	0	1	347	0
7117815	1	0	0	1	Asia	PhD	0	0	0	0	0	159	0	0	0	0	0	0	0	0	0	0	0	0	0	0	0	0	0	0	0	0	0	0	0	0	0	0	0	0	0	0	0	0	0	0	0	0	0
9743297	2	0	1	2	Asia	College/University, >=14y																							0	0	0	0	0	0	0	0	0	0	0	0	0	0	0	0	0	0	0	0	0
7939879	2	0	0	1	Asia	College/University, >=14y	0	0	0	0	0	58	0	0	3	0	0	90	0	1	258	0	1	267	0	0	0	0	0	82	0	1	9	0	1	0	0	1	0	0	1	124	0	1	152	0	0	0	0
8666096	1	0	0	1	Asia	Primary school																																0	0	0	0	0	0	0	0	0	0	0	0
8977464	1	0	0	1	Asia	High school, <9y								0	179	0	0	221	0	1	227	0	0	41	0	0	0	0	0	0	0	0	0	0	0	0	0	0	0	0	0	0	0				0	307	0
5907045	2	0	0	1	Asia	Primary school																				0	0	0	0	0	0	0	0	0	0	0	0	0	0	0	0	0	0	0	45	0	0	0	0
10403577	1	0	0	1	Asia	High school, 9-10y											0	0	0	0	0	0	0	0	0	0	0	0	0	0	0	0	0	0	0	0	0	0	0	0	0	0	0	0	0	0	0	0	0
2930883	1	0	0	1	Asia	Gymnasium, 12y								0	0	0	0	0	0	1	86	0	1	0	0	1	164	0	1	12	0	1	250	0	1	171	0	0	7	0	0	30	0	1	34	0	1	0	0
8805759	1	0	1	2	Asia	High school, 9-10y	0	0	0	0	0	0	0	1	65	0	1	345	0	1	235	0	1	134	0	1	0	0	1	38	0	1	277	0	1	0	0	0	0	0	0	0	0	0	0	0	0	0	0
7645287	2	0	1	2	Asia	High school, 9-10y			0	0	0	0	0	0	0	0	0	0	0	0	0	0	0	0	0	0	0	0	0	0	0	0	0	0	0	0	0	0	0	0	0	0	0	0	10	0	0	90	0
10204674	1	0	0	1	Asia	Primary school														0	0	0	0	0	0	0	0	0	0	0	0	0	0	0	0	0	0	0	31	0	0	0	0	0	0	0	0	32	0
8805984	1	0	0	1	Asia	College/University, >=14y																																						0	0	0	0	0	0
10353920	1	0	0	1	Asia	Gymnasium, 12y	0	0	0	0	0	287	0	0	2	0	0	153	0	0	0	0	0	0	0	0	101	0	0	133	0	0	115	0	0	0	0	0	0	0	0	0	0	0	0	0	0	0	0
7306403	1	0	1	2	Asia	College/University, >=14y											0	0	0	0	0	0	0	0	0	0	0	0	0	0	0	0	0	0	0	0	0	0	0	0	0	0	0	0	0	0	0	0	0
8660480	1	0	0	1	Asia	Gymnasium, 12y											0	0	0	0	0	0	0	0	0	0	206	0	0	58	0	0	0	0	0	231	0	0	260	0	0	142	0	0	0	0	0	7	0
7823181	2	0	0	1	Asia	College/University, >=14y																																						0	0	0	0	0	0
7024433	1	0	2	3	Asia	Gymnasium, 12y																													0	0	0	0	0	0	0	0	0	0	0	0	1	57	0
7821698	2	0	0	1	Asia	High school, 9-10y	0	0	0	0	0	0	0	0	11	0	0	128	0	0	0	0	0	0	0	1	84	0	1	63	0	1	289	0	1	44	0	1	171	0	0	0	0	1	22	0	0	0	0
2404627	1	0	1	2	Asia	Gymnasium, 12y	1	0	0	0	0	0	0	0	0	0	0	0	0	0	0	0	0	0	0	0	0	0	0	0	0	0	36	0	1	0	0	1	0	0	0	0	0	0	0	0	0	0	0
8654496	1	0	0	1	Asia	Gymnasium, 12y	0	0	0	0	0	0	0	0	0	0	1	214	0	1	228	0	1	69	0	1	211	0	0	112	0	1	0	0	0	0	0	0	0	0	0	0	0	0	0	0
1553894	1	0	1	2	Asia	Gymnasium, 12y																																0	0	0	0	0	0	0	7	0	0	0	0
3567385	2	0	0	1	Asia	College/University, <14y											0	0	0	0	68	0	0	8	0	0	0	0	0	43	0	0	125	0	0	0	0	0	0	0	0	0	0	0	0	0	0	0	0
5887661	2	0	1	2	Asia	Primary school
5442337	1	0	1	2	Asia	College/University, <14y	0	0	0	0	0	211	0	0	52	0	1	219	0	0	0	0	0	0	0	0	0	0	0	0	0	0	0	0	0	0	0	0	0	0	0	0	0	0	0	0	0	0	0
5975011	2	0	0	1	Asia	College/University, >=14y											0	0	0	0	233	0	0	0	0	0	0	0	0	0	0	0	0	0	0	0	0	0	0	0	0	0	0	0	0	0	0	0	0
3685054	2	0	0	1	Asia	College/University, >=14y											0	0	0	0	0	0	0	0	0	0	60	0	0	0	0	0	0	0	0	62	0	0	63	0	0	0	0	0	0	0	0	174	0
4727256	1	0	0	1	Asia	College/University, >=14y																																						0	0	0	0	0	0
3873503	2	0	0	1	Asia	College/University, >=14y
7536885	1	0	0	1	Asia	College/University, >=14y			0	0	0	96	0	1	147	0	0	12	0	1	212	0	1	200	0	1	201	0	1	135	0	0	16	0	1	109	0	1	42	0	1	127	0	1	61	0	1	284	0
3016446	2	0	0	1	Asia	Gymnasium, 12y																																						0	0	0	0	0	0
5472566	1	0	0	1	Asia	College/University, >=14y																																			0	0	0	0	0	0	0	0	0
8063481	2	0	0	1	Asia	Primary school	0	0	0	0	0	0	0	0	0	0	0	0	0	0	0	0	0	0	0	0	0	0	0	0	0	0	0	0	0	0	0	0	0	0	0	0	0	0	0	0	0	0	0
114663	2	0	0	1	Asia	College/University, >=14y																																			0	0	0	0	0	0	0	0	0
4649383	1	0	1	2	Asia	College/University, >=14y	0	0	0	0	0	38	0	0	168	0	0	86	0	0	0	0	0	83	0	0	206	0	0	35	0	0	0	0	0	0	0	0	0	0	0	0	0	0	0	0	0	0	0
8639500	1	0	1	2	Asia	PhD					0	0	0	0	0	0	0	0	0	0	0	0	0	0	0	0	0	0	0	0	0	0	0	0	0	0	0	0	0	0	0	0	0	0	0	0	0	0	0
7163585	1	0	1	2	Asia	Gymnasium, 12y	0	0	0	0	0	121	0	0	185	0	0	87	0	0	0	0	0	0	0	0	0	0	0	0	0	0	0	0	0	0	0	0	84	0	0	35	0	0	0	0	0	0	0
2089669	1	0	1	2	Asia	College/University, <14y					0	0	0	0	43	0	0	0	0	0	37	0	1	36	0	0	126	0	1	126	0	1	288	0	1	73	0	1	289	0	1	94	0	1	82	0	1	102	0
6460034	2	0	0	1	Asia	College/University, >=14y
3668995	2	0	0	1	Asia	High school, 9-10y	0	0	0	0	0	0	0	1	122	0	1	124	0	1	112	0	1	162	0	1	181	0	1	0	0	0	0	0	0	0	0	0	0	0	1	220	0	1	128	0	1	270	0
9491744	2	0	0	1	Asia	College/University, <14y
10056089	1	0	1	2	Asia	College/University, <14y	1	0	1	0	0	0	0	1	23	0	1	40	0	1	225	0	1	303	0	1	176	0	1	365	0	1	183	0	1	337	0	0	0	0	0	0	0	0	2	0	0	0	0
6649493	1	0	1	2	Asia	College/University, >=14y																										0	0	0	0	0	0	0	0	0	0	0	0	0	79	0	0	70	0
258332	2	0	0	1	Asia	High school, 9-10y	0	0	0	0	0	0	0	1	35	0	1	46	0	0	0	0	0	0	0	0	0	0	0	0	0	0	0	0	0	0	0	0	0	0	0	0	0	0	0	0	0	0	0
10297444	1	0	0	1	Asia	Gymnasium, 12y																																						0	0	0	0	0	0
10239036	1	0	0	1	Asia	High school, 9-10y																																									0	0	0
10634327	1	0	0	1	Asia	High school, 9-10y																										0	0	0	0	0	0	0	34	0	0	33	0	1	344	0	1	235	0
3546008	2	0	0	1	Asia	College/University, >=14y																				0	0	0	0	0	0	0	0	0	0	0	0	0	0	0	0	0	0	0	25	0	0	0	0
8031606	2	0	0	1	Asia	College/University, >=14y	0	0	0	0	0	0	0	0	0	0	0	0	0	0	0	0	0	0	0	0	0	0	0	0	0	0	0	0	0	0	0	0	0	0	0	0	0	0	0	0	0	0	0
10602637	1	0	0	1	Asia	College/University, <14y					0	0	0	0	173	0	1	125	0	1	249	0	1	2	0	1	0	0	0	0	0	0	0	0	1	0	0	1	6	0	1	0	0	0	0	0	0	0	0
9521442	2	0	0	1	Asia	College/University, <14y														0	0	0	0	0	0	0	0	0	0	0	0	0	78	0	0	9	0	1	61	0	1	72	0	1	0	0	1	40	0
9336689	2	0	0	1	Asia	Gymnasium, 12y																							0	0	0	0	0	0	0	0	0	0	0	0	0	0	0	0	0	0	0	0	0
7402890	1	0	0	1	Asia	High school, <9y																							0	0	0	0	0	0	0	0	0	0	0	0	0	0	0	0	0	0	0	0	0
10072620	1	0	0	1	Asia	Gymnasium, 12y																													0	0	0	0	0	0	0	0	0	0	0	0	0	0	0
10182965	1	0	0	1	Asia	PhD																																			0	0	0	0	46	0	0	0	0
2893494	1	0	2	3	Asia	Gymnasium, 12y	0	0	0	0	0	0	0	0	0	0	0	0	0	0	0	0	0	0	0	0	0	0	0	0	0	0	0	0	0	0	0	0	0	0	0	0	0	0	0	0	0	0	0
9948442	2	0	2	3	Asia	College/University, >=14y																				0	0	0	0	0	0	0	0	0	0	17	0	0	0	0	1	0	0	1	0	0	0	0	0
9972362	2	0	0	1	Asia	College/University, <14y	0	0	0	0	1	74	0	1	297	0	1	310	0	1	211	0	1	136	0	1	252	0	0	0	0	0	0	0	0	0	0	0	0	0	0	0	0	0	0	0	0	0	0
2232471	1	0	0	1	Asia	College/University, >=14y																																0	0	0	0	0	0	0	0	0	0	0	0
4145576	2	0	0	1	Asia	High school, 9-10y	0	0	1	0	1	60	0	0	0	0	0	0	0	0	0	0	0	0	0	0	0	0	0	0	0	0	0	0	0	0	0	0	0	0	0	0	0	0	0	0	0	0	1
9273107	1	0	0	1	Asia	Gymnasium, 12y																	0	0	0	0	0	0	0	0	0	0	0	0	0	0	0	1	148	0	1	131	0	1	136	0	0	0	0
9897238	2	0	0	1	Asia	College/University, >=14y																				0	0	0	0	48	0	0	0	0	0	0	0	0	0	0	0	0	0	0	54	0	0	0	0
808877	2	0	0	1	Asia	Gymnasium, 12y	1	0	0	0	1	214	0	1	12	0	0	0	0	0	31	0	1	236	0	1	90	0	0	0	0	0	0	0	0	0	0	0	0	0	1	0	0	1	76	0	0	39	0
9677067	2	0	0	1	Asia	Gymnasium, 12y					0	0	0	0	0	0	0	0	0	0	0	0	0	0	0	0	0	0	0	0	0	0	0	0	0	0	0	0	0	0	0	0	0	0	0	0	0	0	0
10115236	1	0	1	2	Asia	High school, 9-10y
10210791	1	0	0	1	Asia	PhD	0	0	0	0	0	76	0	0	0	0	0	0	0	0	0	0	0	0	0	0	0	0	0	0	0	0	0	0	0	0	0	0	0	0
1259432	2	1	2	6	Asia	College/University, <14y	0	0	0	0	0	0	0	0	60	0	0	0	0	0	28	0	0	0	0	1	269	0	1	154	0	1	173	0	1	93	0	0	0	0	0	0	1	0	0	1	0	0	1
8981946	1	0	0	1	Asia	Gymnasium, 12y
7990827	2	0	0	1	Asia	Gymnasium, 12y					0	11	0	1	213	0	0	0	0	0	0	0	0	0	0	0	0	0	0	0	0	0	5	0	1	317	0	0	0	0	0	0	0	0	0	0	0	0	0
2525571	1	0	1	2	Asia	College/University, <14y											0	0	0	0	348	0	0	154	0	0	0	0	0	0	0	0	0	0	0	0	0	0	0	0	0	0	0	0	0	0	0	0	0
7811671	2	0	1	2	Asia	College/University, >=14y																	0	0	0	0	0	0	0	0	0	0	0	0	0	0	0	0	94	0	0	0	0	0	0	0	0	123	0
3322041	2	0	0	1	Asia	Gymnasium, 12y	0	0	0	0	0	0	0	0	0	0	0	0	0	0	0	0	0	0	0	0	0	0	0	0	0	0	0	0	0	0	0	0	0	0	0	0	0	0	0	0	0	0	0
10240213	1	0	1	2	Asia	College/University, >=14y	0	0	1	0	0	0	0	1	77	0	1	114	0	1	62	0	1	61	0	1	0	0	0	0	0	1	0	0	1	0	0	0	0	0	0	0	0	1	137	0	1	251	0
10217142	1	0	1	2	Asia	High school, <9y																				0	0	0	0	0	0	0	0	0	1	269	0	1	123	0	0	0	0	0	0	0	0	0	0
3696359	2	0	0	1	Asia	Gymnasium, 12y	0	0	0	0	0	0	0	0	0	0	0	1	0	0	0	0	0	0	0	0	0	0	0	0	0	0	48	0	0	0	0	1	222	0	1	45	0	0	0	0	0	0	0
3527956	2	0	1	2	Asia	Gymnasium, 12y	0	0	0	0	0	0	0	1	96	0	0	0	0	1	228	0	1	277	0	1	20	0	1	0	0	1	39	0	1	34	0	0	3	0	0	55	0	0	11	0	0	0	0
4971970	1	0	0	1	Asia	College/University, >=14y																																						0	0	0	0	0	0
9477606	2	0	2	3	Asia	Gymnasium, 12y											0	25	0	0	15	0	0	177	0	0	12	0	0	0	0	0	0	0	0	144	0	0	0	0	1	174	0	1	347	0	1	140	0
3655923	2	0	0	1	Asia	Primary school
8083088	2	0	0	1	Asia	College/University, <14y	0	0	0	0	0	84	0	1	196	0	1	213	0	1	0	0	1	69	0	1	0	0	1	0	0	0	0	0	0	0	0	1	43	0	0	0	0	0	11	0	1	25	0
6282297	2	0	0	1	Asia	High school, <9y
9930915	2	0	0	1	Asia	College/University, >=14y								0	0	0	0	0	0	0	0	0	0	0	0	0	0	0	0	0	0	0	0	0	0	0	0	0	0	0	0	0	0	0	92	0	0	0	0
9833561	2	0	1	2	Asia	High school, 9-10y																													0	0	0	0	0	0	0	158	0	0	7	0	0	2	0
839576	2	0	0	1	Asia	Gymnasium, 12y																										0	0	0	0	0	0	0	0	0	0	0	0	0	0	0	0	0	0
6588617	1	0	1	2	Asia	College/University, >=14y					0	0	0	0	313	0	1	0	0	1	76	0	1	184	0	1	225	0	1	146	0	1	0	0	0	0	0	0	0	0	0	0	0	0	0	0	0	0	0
1566687	1	0	0	1	Asia	High school, <9y																				0	0	0	0	0	0	0	0	0	0	0	0	0	0	0	0	0	0	1	0	0	1	0	0
9718479	2	0	1	2	Asia	Primary school			0	0	0	0	0	0	13	0	0	0	0	0	0	0	0	22	0	0	0	0	0	0	0	0	0	0	0	68	0	0	2	0	0	0	0	0	199	0	0	116	0
9566701	2	0	0	1	Asia	High school, 9-10y	0	0	0	0	0	0	0	0	0	0	0	0	0	0	0	0	0	0	0	1	231	0	1	249	0	1	117	0	1	170	0	0	0	0	0	0	0	0	0	0	0	0	0
2217349	1	0	0	1	Asia	College/University, <14y											0	0	0	0	0	0	0	0	0	0	0	0	0	0	0	0	0	0	0	0	0	0	0	0	0	0	0	0	0	0	0	0	0
3821165	2	0	0	1	Asia	Gymnasium, 12y																																									0	0	0
1514871	1	0	1	2	Asia	Gymnasium, 12y																																0	0	0	0	0	0	0	0	0	0	0	0
5290163	1	0	0	1	Asia	Gymnasium, 12y																																			0	0	0	0	0	0	0	0	0
10365256	1	0	1	2	Asia	High school, 9-10y																	0	0	0	0	0	0	0	0	0	0	0	0	0	0	0	0	0	0	0	0	0	0	0	0	0	0	0
4441590	1	0	2	3	Asia	College/University, >=14y	0	0	0	0	0	0	0	0	0	0	0	0	0	0	0	0	0	0	0	1	59	0	1	0	0	0	0	0	0	0	0	0	0	0	0	0	0	0	0	0	0	0	0
4408764	1	0	1	2	Asia	PhD					0	0	0	0	0	0	0	0	0	0	0	0	0	0	0	0	0	0	0	0	0	0	0	0	0	0	0	0	0	0	0	0	0	0	0	0	0	0	0
9816919	2	0	1	2	Asia	College/University, >=14y																																0	0	0	0	0	0	0	0	0	0	0	0
2807936	1	0	1	2	Asia	College/University, >=14y
10035527	1	0	1	2	Asia	High school, 9-10y
9981326	1	0	0	1	Asia	Primary school					0	114	0	0	243	0	1	94	0	1	365	0	1	187	0	1	151	0	1	7	0	1	105	0	0	0	0	0	0	0	1	60	0	0	0	0	0	0	0
10359926	1	0	0	1	Asia	College/University, >=14y											0	38	0	0	36	0	0	0	0	0	56	0	0	12	0	0	0	0	0	0	0	0	105	0	0	20	0	0	142	0	1	366	0
1339984	2	0	1	2	Asia	Gymnasium, 12y	1	0	1	0	1	10	0	1	266	0	1	204	0	1	343	0	1	226	0	1	120	0	1	0	0	1	0	0	1	52	0	1	67	0	0	0	0	0	0	0	1	55	0
701231	2	1	1	5	Asia	High school, 9-10y	0	0	0	0	0	0	0	1	105	0	0	80	0	0	267	0	0	0	0	0	0	0	0	0	0	0	0	0	0	0	0	1	80	0	0	0	0	0	0	0	0	0	0
10583026	1	0	0	1	Asia	Gymnasium, 12y																																						0	0	0	0	0	0
8070061	2	0	0	1	Asia	Gymnasium, 12y	1	0	1	0	1	192	0	0	80	0	0	262	0	0	246	0	0	187	0	0	246	0	1	11	0	1	0	0	1	147	0	1	93	0	0	0	0	1	159	0	1	5	0
3313911	2	0	0	1	Asia	College/University, <14y
4607973	1	0	1	2	Asia	High school, <9y	0	0	0	0	0	39	0	1	365	0	0	365	0	0	169	0	0	91	0	1	244	0	1	151	0	0	0	0	0	0	0	0	0	0	0	0	0	1	202	0	1	85	0
3359388	2	0	1	2	Asia	College/University, >=14y	0	0	0	0	0	96	0	0	64	0	0	0	0	1	279	0	0	0	0	0	76	0	0	0	0	0	0	0	0	0	0	0	0	0	0	0	0	0	0	0	0	0	0
6694056	1	0	0	1	Asia	Gymnasium, 12y																																			0	0	0	0	0	0	0	0	0
9701682	2	0	0	1	Asia	College/University, >=14y					0	0	0	0	0	0	0	0	0	0	0	0	0	0	0	0	0	0	1	15	0	0	0	0	0	0	0	0	0	0	0	0	0	0	0	0	0	0	0
6674502	1	0	2	3	Asia	High school, 9-10y																																						0	0	0	0	0	0
9905275	2	0	1	2	Asia	College/University, <14y																																						0	0	0	0	0	0
4204546	2	0	0	1	Asia	Gymnasium, 12y
9205894	1	0	0	1	Asia	College/University, >=14y
92426	2	0	0	1	Asia	College/University, <14y																							0	0	0	0	0	0	0	0	0	0	0	0	0	0	0	0	0	0	0	58	0
340982	2	0	0	1	Asia	High school, 9-10y
5685903	2	0	2	3	Asia	College/University, >=14y																																			0	29	0	0	12	0	0	0	0
1999447	1	0	1	2	Asia	College/University, <14y	0	0	0	0	0	0	0	0	0	0	0	0	0	0	0	0	0	0	0	0	0	0	0	0	0	0	0	0	0	0	0	0	0	0	0	0	0	0	0	0	0	0	0
9050142	1	0	0	1	Asia	College/University, >=14y	0	0	0	0	0	0	0	0	0	0	0	0	0	0	0	0	0	0	0	0	0	0	0	0	0	0	0	0	0	0	0	0	0	0	0	0	0	0	0	0	0	0	0
9533140	2	0	0	1	Asia	High school, 9-10y																										0	0	0	0	0	0	0	0	0	1	41	0	0	0	0	0	0	0
5102221	1	0	0	1	Asia	High school, 9-10y			0	0	0	0	0	0	92	0	0	137	0	0	179	0	0	251	0	0	139	0	0	191	0	0	162	0	0	77	0	1	242	0	1	352	0	1	365	0	0	366	0
9038946	1	0	1	2	Asia	Gymnasium, 12y
7992632	2	0	0	1	Asia	Primary school					0	39	0	0	0	0	0	0	0	0	0	0	0	0	0	1	0	0	0	0	0	0	0	0	0	0	0	0	0	0	0	0	0	0	0	0	0	0	0
6964586	1	0	1	2	Asia	High school, <9y																	0	0	0	0	0	0	0	0	0	0	0	0	0	0	0	0	0	0	0	0	0	0	0	0	0	0	0
10581860	1	0	2	3	Asia	College/University, >=14y	0	0	0	0	1	0	0	1	0	0	1	0	0	1	0	0	1	0	0	1	0	0	1	0	0	1	0	0	1	273	0	1	208	0	0	42	0	1	180	0	1	96	0
7842520	2	0	1	2	Asia	College/University, >=14y														0	0	0	0	0	0	0	0	0	0	4	0	0	0	0	0	85	0	0	0	0	0	0	0	0	0	0	1	204	0
9783899	2	1	0	4	Asia	College/University, >=14y																																						0	50	0	0	8	0
7038523	1	0	0	1	Asia	Gymnasium, 12y			0	0	0	0	0	0	83	0	1	256	0	1	195	0	1	118	0	1	204	0	1	123	0	0	0	0	1	90	0	0	50	0	1	264	0	1	196	0	1	144	0
4712539	1	0	0	1	Asia	Primary school														0	0	0	0	0	0	0	0	0	0	0	0	0	0	0	0	107	0	0	7	0	0	0	0	0	0	0	0	0	0
574539	2	0	0	1	Asia	College/University, >=14y			0	0	0	331	0	0	267	0	0	270	0	1	154	0	1	37	0	0	0	0	1	91	0	1	78	0	0	0	1	0	0	1	0	0	1	0	0	1	0	0	1
7941400	2	0	0	1	Asia	High school, <9y
3848273	2	0	0	1	Asia	College/University, >=14y																	0	0	0	0	0	0	0	0	0	0	0	0	0	0	0	0	0	0	0	0	0	0	0	0	1	205	0
6076920	2	0	1	2	Asia	College/University, <14y	0	0	0	0	0	128	0	1	189	0	1	146	0	0	63	0	0	14	0	0	0	0	0	0	0	0	0	0	0	0	0	0	0	0	0	0	0	0	0	0	0	0	0
9426762	2	0	0	1	Asia	College/University, >=14y																										0	0	0	0	0	0	0	0	0	0	0	0	0	16	0	0	21	0
7453203	1	0	1	2	Asia	College/University, >=14y														0	0	0	0	28	0	0	43	0	0	123	0	0	30	0	1	122	0	1	80	0	1	60	0	1	208	0	1	184	0
5931899	2	0	0	1	Asia	Gymnasium, 12y														0	0	0	0	0	0	0	0	0	0	0	0	0	0	0	0	0	0	0	0	0	0	0	0	0	0	0	0	0	0
10238795	1	0	0	1	Asia	Gymnasium, 12y
3863270	2	0	1	2	Asia	College/University, >=14y					0	0	0	1	165	0	1	110	0	0	32	0	0	99	0	1	275	0	1	74	0	1	149	0	1	0	0	0	0	0	1	70	0	0	0	0	0	0	0
5712678	2	1	0	4	Asia	College/University, >=14y	0	0	0	0	0	0	0	0	102	0	1	191	0	1	81	0	1	205	0	1	229	0	1	70	0	1	194	0	1	232	0	1	163	0	1	91	0	1	21	0	0	99	0
7610776	1	0	2	3	Asia	College/University, <14y																	0	0	0	0	0	0	0	0	0	0	61	0	0	91	0	0	0	0	0	0	0	0	0	0	0	0	0
3614958	2	1	1	5	Asia	High school, <9y					0	0	0	0	0	0	0	0	0	0	0	0	0	0	0	0	0	0	0	0	0	0	61	0	1	299	0	1	202	0	0	0	0	1	141	0	1	79	0
7784930	2	0	0	1	Asia	College/University, <14y	0	0	0	0	1	0	0	1	238	0	1	355	0	0	246	0	1	210	0	0	256	0	1	151	0	1	105	0	1	76	0	1	74	0	1	307	0	1	85	0	1	298	0
2879894	1	0	1	2	Asia	High school, 9-10y	0	0	0	0	0	0	0	0	0	0	0	46	0	1	121	0	0	112	0	1	259	0	0	0	0	1	107	0	0	4	0	1	153	0	0	0	0	0	0	0	0	0	0
5190055	1	0	2	3	Asia	High school, 9-10y	0	0	1	0	1	260	0	1	150	0	1	213	0	1	0	0	1	130	0	1	124	0	1	242	0	1	127	0	1	280	0	1	91	0	0	0	0	0	0	0	0	0	0
8398806	2	0	0	1	Asia	High school, 9-10y	0	0	0	0	0	42	0	1	186	0	1	121	0	1	196	0	1	184	0	1	183	0	1	245	0	1	190	0	1	163	0	1	152	0	1	73	0	1	57	0	0	33	0
959191	2	0	0	1	Asia	High school, <9y			0	0	0	0	0	0	0	0	0	0	0	0	0	0	1	106	0	1	217	0	0	0	0	0	22	0	1	81	0	0	0	0	0	0	0	0	0	0	0	0	0
10165947	1	0	0	1	Asia	High school, 9-10y	1	0	1	0	0	0	0	0	0	0	0	104	0	0	0	0	0	0	0	0	0	0	0	0	0	0	0	0	0	0	0	0	0	0	0	0	0	0	0	0	0	0	0
1032405	2	0	0	1	Asia	Gymnasium, 12y
8771050	1	0	0	1	Asia	High school, 9-10y	0	0	1	0	1	226	0	1	332	0	1	59	0	1	45	0	1	48	0	1	0	0	1	0	0	1	0	0	1	0	0	1	0	0	0	0	0	0	0	0	0	0	0
2546251	1	0	1	2	Asia	College/University, >=14y											0	0	0	0	0	0	0	0	0	0	4	0	0	21	0	1	84	0	0	0	0	0	0	0	0	0	0	0	0	0	0	0	0
8546931	1	0	0	1	Asia	College/University, <14y					0	7	0	0	242	0	0	119	0	1	98	0	1	61	0	0	10	0	1	254	0	1	88	0	1	259	0	0	0	0	0	0	0	0	0	0	0	0	0
8644945	1	0	1	2	Asia	College/University, <14y																										0	0	0	0	0	0	0	0	0	0	0	0	0	0	0	1	73	0
7909910	2	0	0	1	Asia	College/University, >=14y																																			0	0	0	0	0	0	0	0	0
9420954	2	0	0	1	Asia	High school, 9-10y	0	0	0	0	0	0	0	0	0	0	0	0	0	0	0	0	0	0	0	0	0	0	0	0	0	0	0	0	0	0	0	0	0	0	0	0	0	0	0	0	0	0	0
993272	2	0	0	1	Asia	College/University, <14y																																			0	0	0	0	0	0	0	0	0
9841206	2	0	0	1	Asia	College/University, >=14y																							0	0	0	0	0	0	0	0	0	0	0	0	0	0	0	0	0	0	0	0	0
10157780	1	0	0	1	Asia	College/University, >=14y			0	0	0	0	0	0	0	0	0	0	0	0	0	0	0	0	0	0	0	0	0	0	0	0	0	0	0	0	0	0	0	0	0	0	0	0	0	0	0	0	0
5276497	1	0	0	1	Asia	Gymnasium, 12y	0	0	0	0	0	0	0	0	0	0	1	61	0	1	30	0	0	0	0	0	66	0	1	143	0	1	61	0	0	0	0	0	0	0	0	0	0	0	0	0	1	25	0
4552920	1	0	0	1	Asia	College/University, >=14y																							0	0	0	0	0	0	0	0	0	0	0	0	0	0	0	0	2	0	0	0	0
6867780	1	0	0	1	Asia	Primary school
7849016	2	0	0	1	Asia	High school, 9-10y																																									0	0	0
7160886	1	0	0	1	Asia	College/University, >=14y
4845004	1	0	1	2	Asia	College/University, >=14y																	0	0	0	0	0	0	0	0	0	0	78	0	0	63	0	0	108	0	0	0	0	0	0	0	1	155	0
2417046	1	0	1	2	Asia	Gymnasium, 12y
8399598	2	1	2	6	Asia	High school, 9-10y																							0	0	0	0	0	0	0	0	0	0	0	0	0	0	0	0	0	0	0	0	0
9480441	2	0	1	2	Asia	College/University, <14y	0	0	0	0	1	85	0	1	73	0	1	69	0	1	76	0	0	0	0	0	0	0	0	0	0	0	0	0	0	87	0	0	118	0	0	126	0	0	2	0	0	0	0
962582	2	0	0	1	Asia	College/University, >=14y											0	0	0	0	0	0	0	0	0	0	0	0	0	53	0	0	74	0	0	0	0	0	0	0	0	0	0	0	0	0	0	0	0
7295040	1	0	2	3	Asia	Gymnasium, 12y	0	0	0	0	0	0	0	0	0	0	0	0	0	0	0	0	0	0	0	0	0	0	1	116	0	1	125	0	1	191	0	1	21	0	0	0	0	0	0	0	0	0	0
10432981	1	0	1	2	Asia	College/University, >=14y
4840077	1	0	2	3	Asia	Gymnasium, 12y											0	0	0	0	0	0	0	0	0	0	0	0	0	39	0	0	0	0	1	169	0	1	16	0	1	236	0	1	61	0	0	82	0
6537576	2	0	0	1	Asia	College/University, >=14y
6451446	2	0	0	1	Asia	College/University, >=14y	0	0	0	0	0	0	0	0	0	0	0	0	0	0	0	0	0	0	0	0	0	0	0	0	0	0	0	0	0	0	0	0	0	0	0	0	0	0	0	0	0	0	0
8100350	2	0	0	1	Asia	Primary school	0	0	0	0	0	0	0	0	0	0	0	90	0	1	352	0	1	226	0	1	259	0	0	0	0	0	0	0	0	0	0	0	0	0	1	239	0	1	295	0	0	7	0
8533056	1	0	0	1	Asia	College/University, >=14y	0	0	0	0	0	0	0	1	125	0	0	0	0	0	189	0	0	84	0	0	0	0	0	0	0	0	0	0	0	0	0	0	0	0	0	0	0	0	0	0	0	0	0
3995917	2	1	0	4	Asia	College/University, <14y																																			0	0	0	0	0	0	0	0	0
8599341	1	0	1	2	Asia	Primary school	0	0	0	0	0	0	0	0	0	0	0	0	0	0	0	0	0	0	0	0	0	0	0	0	0	0	0	0	0	0	0	0	0	0	0	0	0	0	0	0	0	0	0
4285800	1	0	2	3	Asia	College/University, >=14y					0	0	0	0	0	0	0	0	0	0	116	0	0	179	0	0	156	0	0	0	0	0	0	0	0	0	0	0	0	0	0	0	0	1	149	0	0	0	0
6909294	1	0	0	1	Asia	College/University, <14y											0	0	0	0	0	0	0	0	0	0	73	0	0	0	0	0	0	0	0	120	0	0	0	0	0	0	0	0	0	0	0	0	0
4769675	1	0	0	1	Asia	Primary school	0	0	0	0	0	0	0	0	0	0	0	0	0	0	0	0	0	0	0	0	0	0	0	0	0	0	0	0	0	0	0	0	0	0	0	0	0	0	0	0	0	0	0
2719327	1	0	0	1	Asia	College/University, <14y											0	0	0	0	0	0	0	108	0	0	14	0	0	112	0	0	0	0	0	0	0	0	57	0	0	146	0	0	0	0	1	278	0
2525342	1	0	1	2	Asia	College/University, >=14y	1	0	0	0	0	0	0	0	0	0	0	0	0	0	0	0	0	0	0	0	0	0	0	0	0	0	0	0	0	0	0	0	0	0	0	0	0	0	0	0	0	0	0
8590692	1	0	0	1	Asia	College/University, >=14y			0	0	0	0	0	0	241	0	1	271	0	0	365	0	0	98	0	0	0	0	0	0	0	0	0	0	0	0	0	0	0	0	0	0	0	0	0	0	0	0	0
715260	2	0	0	1	Asia	College/University, >=14y			0	0	0	0	0	0	0	0	0	95	0	0	13	0	0	0	0	0	0	0	0	0	0	0	0	0	0	0	0	0	0	0	1	0	0	1	0	0	1	178	0
8859130	1	0	1	2	Asia	Primary school	0	0	0	0	0	0	0	1	87	0	1	0	0	1	0	0	1	283	0	1	200	0	1	158	0	1	129	0	0	0	0	0	0	0	0	0	0	0	0	0	0	0	0
9867704	2	0	0	1	Asia	Gymnasium, 12y	1	0	1	0	1	99	0	1	266	0	1	213	0	1	68	0	0	0	0	1	248	0	1	186	0	1	156	0	1	202	0	1	124	0	1	2	0	0	0	0	0	2	0
6982160	1	0	0	1	Asia	PhD	0	0	0	0										0	0	0	0	0	0	0	0	0	0	0	0	0	0	0	0	0	0	0	0	0	0	0	0	0	0	0	0	0	0
10518872	1	0	1	2	Asia	Gymnasium, 12y								0	0	0	0	70	0	1	259	0	1	33	0	1	111	0	1	185	0	1	175	0	1	181	0	1	182	0	1	321	0	1	207	0	1	196	0
2112758	1	0	1	2	Asia	College/University, >=14y											0	0	0	0	0	0	0	100	0	0	358	0	0	46	0	0	0	0	0	0	0	0	0	0	0	0	0	0	0	0	0	0	0
4767479	1	0	0	1	Asia	College/University, <14y														0	0	0	0	83	0	0	185	0	0	7	0	0	34	0	0	0	0	1	33	0	1	48	0	1	21	0	1	15	0
2508246	1	0	0	1	Asia	PhD											0	0	0	0	39	0	0	229	0	0	112	0	0	0	0	0	0	0	0	0	0	0	0	0	0	0	0	0	0	0	0	0	0
7515818	1	0	1	2	Asia	Gymnasium, 12y	0	0	1	0	1	133	0	1	154	0	1	332	0	1	71	0	1	149	0	1	260	0	1	118	0	1	365	0	1	125	0	1	180	0	1	273	0	0	1	0	1	274	0
726736	2	0	0	1	Asia	High school, 9-10y					0	0	0	0	0	0	0	0	0	0	0	0	0	0	0	0	0	0	0	0	0	0	4	0	0	9	0	1	0	0	1	0	0	1	0	0	0	0	0
2482247	1	0	0	1	Asia	PhD																							0	0	0	0	0	0	0	0	0	0	0	0	0	0	0	0	0	0	0	0	0
8230858	2	0	1	2	Asia	College/University, >=14y											0	0	0	0	0	0	0	0	0	0	0	0	0	0	0	0	0	0	0	212	0	0	0	0	0	21	0	1	9	0	1	79	0
5065360	1	0	0	1	Asia	High school, 9-10y																				0	0	0	0	0	0	0	0	0	0	3	0	0	0	0	1	88	0	1	138	0	1	105	0
38519	2	0	1	2	Asia	PhD
10015372	1	0	1	2	Asia	College/University, <14y																													0	0	0	0	0	0	0	0	0	0	90	0	0	19	0
9062589	1	0	0	1	Asia	Primary school																																0	0	0	0	21	0	1	175	0	1	103	0
2742894	1	0	0	1	Asia	College/University, >=14y			0	0	0	0	0	0	0	0	0	0	0	0	33	0	1	272	0	0	176	0	0	93	0	0	0	0	0	0	0	1	18	0	1	70	0	1	76	0	1	70	0
4571480	1	0	0	1	Asia	High school, 9-10y	0	0	0	0	0	152	0	0	38	0	0	0	0	1	154	0	1	184	0	1	331	0	1	256	0	0	73	0	1	185	0	1	148	0	0	0	0	0	0	0	1	144	0
9383279	2	1	2	6	Asia	High school, <9y	0	0	0	0	0	0	0	0	0	0	0	0	0	0	0	0	0	0	0	0	0	0	0	0	0	0	0	0	0	0	0	0	0	0	0	0	0	0	0	0	0	0	0
8811492	1	0	0	1	Asia	College/University, <14y	0	0	0	0	1	71	0	1	143	0	1	254	0	1	334	0	1	119	0	1	306	0	1	121	0	1	306	0	1	257	0	0	51	0	0	0	0	0	16	0	0	0	0
3523761	2	0	0	1	Asia	Gymnasium, 12y	1	0	1	0	0	156	0	1	354	0	1	216	0	1	275	0	1	0	0	1	0	0	1	31	0	1	35	0	0	0	0	0	0	0	0	0	0	0	0	0	0	0	0
10552850	1	0	1	2	Asia	Primary school	0	0	0	0	0	0	0	1	39	0	1	0	0	1	357	0	1	122	0	1	213	0	1	288	0	0	0	0	0	0	0	0	0	0	1	110	0	1	365	0	1	349	0
6959336	1	0	1	2	Asia	High school, <9y	0	0	0	0	0	44	0	0	77	0	1	202	0	1	365	0	1	322	0	1	261	0	1	238	0	1	140	0	1	158	0	1	274	0	1	92	0	1	262	0	1	0	0
3796458	2	0	0	1	Asia	College/University, >=14y	0	0	1	0	1	22	0	1	89	0	1	17	0	1	40	0	1	143	0	1	272	0	1	7	0	1	0	0	1	0	0	0	0	0	1	3	0	1	0	0	1	0	0
3692444	2	0	0	1	Asia	High school, 9-10y	0	0	1	0	0	76	0	1	201	0	0	107	0	0	0	0	0	77	0	1	348	0	1	133	0	1	279	0	1	195	0	1	195	0	1	42	0	1	0	0	1	0	0
7922816	2	0	0	1	Asia	Gymnasium, 12y																													0	0	0	0	0	0	0	0	0	0	0	0	0	0	0
1878733	1	0	0	1	Asia	College/University, <14y
8889940	1	0	1	2	Asia	College/University, <14y	0	0	1	0	0	43	0	0	0	0	0	0	0	0	0	0	0	0	0	0	0	0	1	333	0	1	181	0	1	338	0	0	0	0	0	0	0	1	153	0	0	0	0
8187982	2	0	0	1	Asia	College/University, >=14y																																						0	0	0	0	0	0
8781572	1	0	1	2	Asia	Gymnasium, 12y																	0	0	0	0	0	0	0	0	0	0	0	0	0	76	0	0	3	0	0	0	0	1	66	0	0	0	0
9761103	2	0	0	1	Asia	High school, <9y	0	0	0	0	0	0	0	0	0	0	1	72	0	1	0	0	0	0	0	0	0	0	0	0	0	0	0	0	0	0	0	0	0	0	0	0	0	0	0	0	0	0	0
2817599	1	0	1	2	Asia	Gymnasium, 12y	0	0	0	0	0	0	0	0	0	0	0	0	0	0	0	0	0	0	0	0	0	0	0	0	0	0	0	0	0	0	0	0	0	0	0	0	0	0	0	0	0	0	0
225297	2	0	2	3	Asia	College/University, >=14y														0	0	0	0	0	0	0	0	0	0	0	0	0	0	0	0	0	0	0	0	0	0	50	0	0	0	0	0	30	0
6263431	2	0	0	1	Asia	College/University, >=14y																				0	0	0	0	0	0	0	0	0	0	0	0	0	0	0	0	0	0	0	194	0	0	99	0
9524010	2	0	1	2	Asia	College/University, >=14y
6940030	1	0	0	1	Asia	PhD					0	116	0	0	147	0	0	258	0	0	59	0	1	209	0	1	1	0	0	0	0	1	170	0	1	0	0	1	148	0	0	3	0	0	0	0	0	0	0
9010621	1	0	1	2	Asia	High school, <9y					0	119	0	0	365	0	0	241	0	1	33	0	1	179	0	1	124	0	0	0	0	0	0	0	0	0	0	1	335	0	1	152	0	1	0	0	0	135	0
6872594	1	0	1	2	Asia	College/University, <14y	0	0	0	0	0	74	0	0	0	0	0	0	0	0	57	0	1	79	0	1	335	0	1	0	0	0	0	0	0	0	0	0	0	0	0	0	0	0	0	0	0	0	0
3488913	2	0	0	1	Asia	High school, 9-10y																							0	0	0	0	0	0	0	0	0	0	0	0	0	0	0	0	0	0	0	0	0
5630582	2	0	1	2	Asia	College/University, >=14y
9505867	2	0	0	1	Asia	Gymnasium, 12y																																0	0	0	0	0	0	0	0	0	0	132	0
7884058	2	0	1	2	Asia	College/University, <14y																																									0	0	0
4666033	1	0	1	2	Asia	High school, 9-10y
5080096	1	1	1	5	Asia	College/University, >=14y					0	0	0	0	72	0	0	85	0	0	18	0	0	161	0	0	0	0	0	0	0	0	0	0	0	0	0	1	294	0	0	0	0	0	0	0	0	0	0
7922154	2	0	1	2	Asia	Gymnasium, 12y																							0	0	0	0	0	0	0	0	0	0	0	0	0	0	0	0	0	0	0	0	0
5418256	1	0	1	2	Asia	Primary school	0	0	0	0	0	0	0	0	92	0	1	153	0	0	124	0	0	49	0	0	111	0	0	0	0	0	0	0	0	0	0	0	0	0	0	0	0	0	0	0	0	0	0
3966248	2	0	0	1	Asia	College/University, >=14y								0	0	0	0	0	0	0	0	0	0	0	0	0	0	0	0	0	0	0	0	0	0	0	0	0	0	0	0	0	0	0	0	0	0	0	0
2231371	1	0	0	1	Asia	Gymnasium, 12y																													0	0	0	0	0	0	0	0	0	0	92	0	0	4	0
3130598	2	0	0	1	Asia	High school, 9-10y	1	0	0	0	1	292	0	1	114	0	1	164	0	1	84	0	1	91	0	0	0	0	0	0	0	0	0	0	0	0	0	0	0	0	1	0	0	1	0	0	1	0	0
3187601	2	0	1	2	Asia	College/University, >=14y					0	0	0	0	0	0	0	0	0	0	0	0	0	0	0	0	0	0	0	0	0	0	0	0	0	0	0	0	0	0	0	0	0	0	0	0	1	80	0
7417598	1	0	0	1	Asia	College/University, <14y											0	0	0	0	0	0	0	0	0	0	150	0	0	25	0	0	61	0	0	28	0	0	0	0	0	0	0	0	0	0	1	0	0
10236481	1	0	1	2	Asia	College/University, <14y																																									0	55	0
6791237	1	0	0	1	Asia	Gymnasium, 12y			0	0	0	0	0	0	70	0	0	0	0	0	201	0	0	1	0	0	0	0	0	0	0	0	0	0	0	0	0	0	0	0	0	0	0	0	0	0	0	0	0
6654313	1	0	2	3	Asia	Primary school											0	98	0	1	58	0	1	160	0	1	28	0	1	194	0	1	30	0	0	0	0	0	0	0	0	0	0	0	0	0	0	0	0
9768053	2	0	0	1	Asia	High school, 9-10y	0	0	0	0	0	0	0	0	0	0	0	0	0	0	0	0	0	0	0	0	0	0	0	0	0	0	0	0	0	0	0	0	0	0	0	0	0	0	0	0	0	0	0
807000	2	0	0	1	Asia	High school, 9-10y																										0	0	0	0	0	0	0	13	0	0	2	0	0	0	0	0	0	0
7916336	2	0	0	1	Asia	College/University, >=14y			0	0	0	0	0	0	0	0	0	0	0	1	181	0	1	178	0	1	99	0	0	0	0	0	24	0	0	0	0	0	15	0	1	228	0	1	289	0	0	0	0
6930574	1	0	1	2	Asia	Gymnasium, 12y																	0	0	0	0	0	0	0	0	0	0	0	0	0	0	0	0	0	0	0	0	0	1	234	0	1	152	0
3910417	2	0	0	1	Asia	Gymnasium, 12y																							0	0	0	0	0	0
6130833	2	0	1	2	Asia	College/University, >=14y	0	0	0	0	0	0	0	0	0	0	0	130	0	0	242	0	0	86	0	0	0	0	0	0	0	0	0	0	0	83	0	1	114	0	1	0	0	1	197	0	1	366	0
6383028	2	0	0	1	Asia	High school, 9-10y																	0	0	0	0	7	0	0	0	0	1	89	0	1	2	0	1	204	0	1	0	0	1	332	0	1	131	0
5822798	2	0	2	3	Asia	High school, <9y											0	0	0	0	0	0	0	0	0	0	0	0	0	0	0	0	0	0	0	0	0	0	0	0	0	0	0	0	0	0	0	0	0
9225234	1	0	1	2	Asia	High school, <9y																																0	0	0	0	0	0	0	0	0	0	122	0
676902	2	0	0	1	Asia	Gymnasium, 12y																	0	0	0	0	122	0	0	76	0	0	84	0	0	88	0	0	0	0	0	0	0	1	141	0	1	136	0
1915261	1	0	0	1	Asia	High school, 9-10y																							0	0	0	0	0	0	0	0	0	0	147	0	0	0	0	0	0	0	0	0	0
8900586	1	0	0	1	Asia	Gymnasium, 12y	0	0	1	0	1	66	0	1	365	0	1	209	0	1	139	0	1	211	0	1	181	0	1	340	0	1	68	0	1	170	0	0	0	0	0	0	0	0	8	0	1	162	0
599166	2	0	1	2	Asia	Gymnasium, 12y																										0	0	0	0	0	0	0	90	0	0	83	0	0	0	0	0	0	0
7914962	2	0	1	2	Asia	High school, 9-10y	1	0	0	0	1	81	0	0	56	0	1	330	0	1	253	0	1	324	0	1	12	0	0	0	0	0	0	0	0	0	0	1	95	0	0	0	0	0	0	0	0	0	0
4958417	1	0	0	1	Asia	College/University, >=14y																				0	0	0	0	0	0	0	0	0	0	0	0	0	0	0	0	0	0	0	0	0	0	0	0
3679030	2	0	0	1	Asia	PhD																										0	0	0	0	0	0	0	0	0	0	0	0	0	0	0	1	166	0
5295180	1	0	1	2	Asia	College/University, <14y
2714986	1	0	1	2	Asia	College/University, >=14y			0	0	0	0	0	0	0	0	0	0	0	0	0	0	0	0	0	0	57	0	0	24	0	0	0	0	0	0	0	0	0	0	0	0	0	0	0	0	0	0	0
2499770	1	0	1	2	Asia	College/University, >=14y	0	0	0	0	1	30	0	1	83	0	0	0	0	1	99	0	0	0	0	1	282	0	1	6	0	0	0	0	0	0	0	0	0	0	0	0	0	0	0	0	0	0	0
8872433	1	0	0	1	Asia	Gymnasium, 12y
7211860	1	0	0	1	Asia	Gymnasium, 12y					0	0	0	0	0	0	0	26	0	0	119	0	0	165	0	0	288	0	0	90	0	0	183	0	0	0	0	0	4	0	0	0	0	0	0	0	0	0	0
265616	2	0	0	1	Asia	College/University, <14y	0	0	0	0	0	160	0	1	126	0	1	0	0	0	52	0	0	0	0	0	0	0	0	0	0	1	52	0	0	0	0	0	0	0	0	0	0	1	328	0	1	32	0
3927083	2	0	1	2	Asia	College/University, <14y																				0	0	0	0	0	0	0	0	0	0	0	0	0	0	0	0	0	0	0	0	0	0	0	0
5967583	2	0	2	3	Asia	Gymnasium, 12y														0	0	0	0	0	0	0	0	0	0	0	0	0	0	0	0	18	0	1	0	0	0	0	0	0	0	0	0	0	0
2815248	1	0	1	2	Asia	High school, <9y														0	0	0	0	0	0	0	0	0	0	171	0	0	0	0	0	0	0	0	43	0	1	230	0	1	178	0	1	294	0
6244305	2	0	0	1	Asia	High school, 9-10y	0	0	0	0	0	0	0	0	0	0	0	0	0	0	0	0	0	0	0	0	0	0	0	0	0	0	0	0	0	0	0	0	0	0	0	0	0	0	0	0	0	0	0
8877173	1	0	0	1	Asia	High school, <9y																							0	0	0	0	0	0	0	0	0	0	180	0	0	3	0	0	0	0	1	31	0
8172542	2	0	0	1	Asia	Gymnasium, 12y											0	0	0	0	0	0	0	0	0	0	120	0	0	66	0	0	0	0	0	56	0	1	86	0	1	0	0	0	0	0	0	0	0
4995233	1	0	1	2	Asia	Gymnasium, 12y								0	31	0	0	246	0	0	278	0	0	140	0	0	0	0	0	139	0	0	100	0	0	222	0	0	218	0	1	78	0	0	12	0	0	94	0
5898568	2	0	0	1	Asia	High school, 9-10y	0	0	1	0	1	20	0	1	173	0	0	211	0	1	337	0	1	121	0	1	169	0	0	0	0	0	0	0	0	0	0	0	0	0	0	0	0	0	0	0	0	0	0
908145	2	0	1	2	Asia	College/University, >=14y	0	0	0	0	0	0	0	0	0	0	0	0	0	0	0	0	0	0	0	0	0	0	0	0	0	0	0	0	0	0	0	0	0	0	0	0	0	0	0	0	0	0	0
2715651	1	0	2	3	Asia	College/University, >=14y																																0	0	0	0	0	0	0	0	0	0	3	0
5105682	1	0	2	3	Asia	College/University, >=14y											0	0	0	0	0	0	0	0	0	0	83	0	0	21	0	0	0	0	0	14	0	0	0	0	0	0	0	0	0	0	0	0	0
4894219	1	0	0	1	Asia	High school, 9-10y			0	0	0	122	0	0	322	0	0	275	0	0	0	0	0	0	0	0	0	0	0	0	0	0	0	0	0	0	0	0	0	0	1	19	0	0	12	0	1	80	0
2207633	1	0	0	1	Asia	High school, 9-10y	0	0	0	0	0	0	0	0	0	0	0	0	0	0	0	0	0	0	0	0	0	0	0	0	0	0	0	0	0	0	0	0	0	0	0	0	0	0	0	0	0	0	0
9411258	2	0	0	1	Asia	College/University, >=14y																							0	0	0	0	0	0	0	0	0	0	3	0	0	0	0	0	0	0	0	0	0
10469687	1	0	1	2	Asia	College/University, >=14y
7290789	1	0	0	1	Asia	Gymnasium, 12y																										0	0	0	0	0	0	0	0	0	0	0	0	0	36	0	0	194	0
6133964	2	0	1	2	Asia	High school, <9y																													0	0	0	0	0	0	0	0	0	0	17	0	0	0	0
4902925	1	0	1	2	Asia	College/University, <14y
5478917	1	0	0	1	Asia	Gymnasium, 12y
9538319	2	0	0	1	Asia	Gymnasium, 12y											0	0	0	0	0	0	0	0	0	0	0	0	0	73	0	1	7	0	1	0	0	1	0	0	1	0	0	0	0	0	0	0	0
10123519	1	0	1	2	Asia	College/University, >=14y																																			0	0	0	0	0	0	0	0	0
5800022	2	1	2	6	Asia	Primary school																				0	0	0	0	0	0	0	0	0	0	0	0	0	0	0							0	0	0
6643076	1	0	1	2	Asia	College/University, >=14y
3113296	2	0	1	2	Asia	College/University, >=14y
10239590	1	0	1	2	Asia	High school, 9-10y	0	0	0	0	0	0	0	0	0	0	0	0	0	0	0	0	0	0	0	0	31	0	0	110	0	0	0	0	0	0	0	0	0	0	0	0	0	0	0	0	0	0	0
5361647	1	0	0	1	Asia	High school, 9-10y											0	0	0	0	0	0	0	185	0	0	156	0	0	63	0	0	57	0	0	27	0	0	81	0	1	204	0	1	27	0	0	0	0
9169523	1	0	2	3	Asia	College/University, >=14y
2627919	1	0	2	3	Asia	College/University, >=14y			0	0	1	66	0	1	80	0	1	86	0	0	194	0	0	325	0	0	69	0	0	0	0	0	0	0	0	0	0	0	0	0	0	0	0	0	0	0	0	0	0
6716795	1	0	0	1	Asia	Gymnasium, 12y														0	0	0	0	0	0	0	0	0	0	0	0	0	0	0	0	0	0	0	0	0	0	31	0	0	0	0	1	217	0
4417424	1	0	0	1	Asia	PhD	0	0	0	0	0	0	0	0	0	0	0	203	0	0	0	0	0	0	0	0	0	0	0	0	0	0	0	0	0	0	0	0	0	0	0	0	0	0	0	0	0	0	0
9513250	2	0	0	1	Asia	Primary school																							0	0	0	0	0	0	0	0	0	0	0	0	0	0	0	0	217	0	1	267	0
6513003	2	0	0	1	Asia	Primary school
8579815	1	0	1	2	Asia	College/University, <14y	0	0	0	0	0	0	0	0	0	0	0	0	0	0	0	0	1	44	0	1	229	0	0	0	0	0	0	0	0	0	0	0	0	0	0	0	0	0	0	0	0	0	0
9334422	2	1	0	4	Asia	High school, 9-10y	0	0	1	0	1	327	0	1	278	0	1	117	0	1	0	0	1	0	0	1	35	0	1	34	0	1	0	0	1	0	0	1	0	0	0	0	0	0	0	0	0	0	0
10073365	1	0	1	2	Asia	Gymnasium, 12y	0	0	1	0	0	0	0	1	110	0	1	114	0	1	194	0	0	0	0	0	0	0	1	217	0	0	0	0	0	0	0	0	0	0	0	0	0	1	266	0	1	195	0
9616484	2	0	0	1	Asia	College/University, <14y																										0	0	0	0	0	0	0	0	0	0	57	0	0	76	0	0	42	0
601958	2	0	0	1	Asia	College/University, >=14y	0	0	0	0	0	4	0	1	125	0	0	0	0	0	0	0	0	0	0	1	166	0	0	0	0	0	0	0	0	0	0	0	0	0	0	0	0	0	0	0	0	0	0
7247695	1	0	0	1	Asia	College/University, >=14y					0	272	0	0	0	0	0	0	0	1	0	0	0	0	0	0	0	0	1	130	0	1	207	0	1	159	0	1	103	0	1	58	0	1	175	0	0	0	0
4427600	1	0	2	3	Asia	Gymnasium, 12y			0	0	0	0	0	0	0	0	0	0	0	0	70	0	0	0	0	0	0	0	0	0	0	0	0	0	0	0	0	0	0	0	1	95	0	1	206	0	1	333	0
6857683	1	0	0	1	Asia	Gymnasium, 12y	0	0	1	0	1	101	0	1	215	0	1	319	0	0	0	0	0	0	0	1	346	0	0	0	0	0	0	0	0	0	0	0	0	0	1	0	0	1	0	0	1	26	0
9496013	2	0	0	1	Asia	Gymnasium, 12y	0	0	0	0	1	139	0	0	0	0	0	0	0	0	100	0	0	0	0	0	37	0	0	92	0	0	0	0	0	0	0	0	0	0	1	219	0	0	33	0	1	70	0
9666770	2	0	0	1	Asia	College/University, <14y	0	0	0	0	0	0	0	0	0	0	0	0	0	0	0	0	0	0	0	0	0	0	0	0	0	0	0	0	0	0	0	0	0	0	0	0	0	0	0	0	0	0	0
9970267	2	0	1	2	Asia	High school, 9-10y	1	0	1	0	0	144	0	1	185	0	1	150	0	1	79	0	1	12	0	1	7	0	1	16	0	1	13	0	0	0	0	0	0	0	0	0	0	0	0	0	0	0	0
6694820	1	0	0	1	Asia	Gymnasium, 12y																													0	0	0	0	0	0	0	0	0	0	0	0	0	0	0
4538125	1	0	0	1	Asia	High school, 9-10y	0	0	0	0	0	182	0	1	196	0	1	137	0	1	108	0	1	155	0	0	137	0	1	42	0	0	140	0	0	0	0	0	0	0	0	0	0	0	0	0	0	0	0
7252811	1	0	0	1	Asia	Primary school											0	40	0	0	76	0	1	77	0	0	0	0	0	0	0	0	0	0	0	0	0	0	0	0	0	0	0	0	0	0	0	0	0
7261468	1	0	1	2	Asia	College/University, >=14y								0	0	0	0	0	0	0	341	0	0	182	0	0	202	0	0	274	0	0	269	0	0	0	0	0	90	0	0	0	0	0	0	0	0	0	0
7901535	2	0	0	1	Asia	College/University, >=14y
4423928	1	0	1	2	Asia	College/University, <14y								0	0	0	0	0	0	0	0	0	0	0	0	0	0	0	0	0	0	0	0	0	0	0	0	0	0	0	0	0	0	0	0	0	0	0	0
8520090	1	1	0	4	Asia	High school, 9-10y																	0	0	0	0	0	0	0	112	0	0	163	0	0	97	0	0	0	0	0	86	0	1	0	0	0	83	0
10442456	1	0	1	2	Asia	College/University, >=14y	0	0	0	0	1	190	0	1	245	0	1	77	0	0	91	0	0	77	0	0	0	0	0	0	0	0	0	0	0	0	0	0	78	0	0	8	0	0	0	0	0	0	0
4420648	1	0	1	2	Asia	Gymnasium, 12y								0	0	0	1	151	0	0	0	0	1	53	0	1	112	0	1	145	0	1	202	0	1	66	0	1	343	0	0	6	0	0	0	0	0	0	0
7808858	2	0	2	3	Asia	Gymnasium, 12y																													0	0	0	0	0	0	0	0	0	0	14	0	0	26	0
10164994	1	0	0	1	Asia	Primary school	0	0	0	0	0	0	0	0	0	0	0	0	0	0	0	0	0	0	0	0	0	0	0	0	0	0	0	0	0	0	0	0	0	0	0	0	0	0	0	0	0	0	0
7956474	2	0	0	1	Asia	High school, 9-10y	0	0	0	0	0	214	0	0	77	0	0	0	0	0	203	0	0	140	0	0	231	0	0	112	0	0	0	0	0	0	0	0	0	0	0	0	0	0	0	0	0	0	0
9359130	2	0	0	1	Asia	College/University, >=14y																																			0	0	0	0	0	0	0	0	0
5988868	2	0	0	1	Asia	High school, <9y																													0	0	0	0	0	0	0	0	0	0	47	0	0	0	0
6762180	1	0	0	1	Asia	Gymnasium, 12y	0	0	0	0	0	232	0	1	201	0	1	325	0	1	31	0	0	73	0	0	22	0	0	46	0	0	50	0	0	46	0	0	0	0	0	0	0	0	0	0	0	0	1
5017057	1	0	0	1	Asia	High school, <9y																										0	0	0	0	0	0	0	7	0	0	61	0	0	215	0	0	0	0
5124880	1	0	0	1	Asia	College/University, <14y
2882252	1	0	0	1	Asia	College/University, <14y
6654656	1	0	1	2	Asia	Gymnasium, 12y																							0	0	0	0	0	0	0	0	0	0	0	0	0	0	0	0	0	0	0	0	0
1834137	1	0	0	1	Asia	Gymnasium, 12y																				0	0	0	0	0	0	0	0	0	0	233	0	0	0	0	0	104	0	0	0	0	0	2	0
10128858	1	0	0	1	Asia	College/University, <14y	0	0	1	0	1	315	0	1	273	0	1	276	0	1	181	0	1	336	0	1	220	0	1	202	0	1	189	0	1	143	0	1	143	0	0	0	0	0	0	0	0	0	0
8497642	1	0	0	1	Asia	College/University, >=14y																										0	0	0	0	0	0	0	0	0	0	98	0	1	201	0	0	0	0
2400876	1	0	0	1	Asia	College/University, <14y																													0	0	0	0	0	0	0	0	0	0	0	0	0	141	0
4389463	1	0	1	2	Asia	High school, 9-10y	0	0	0	0	0	0	0	0	0	0	0	4	0	0	119	0	0	8	0	1	213	0	1	165	0	1	271	0	1	191	0	1	171	0	1	0	0	0	0	0	0	0	0
7660105	2	1	0	4	Asia	College/University, >=14y								0	0	0	0	0	0	0	0	0	0	75	0	0	88	0	1	147	0	1	136	0	1	72	0	0	14	0	0	0	0	0	0	0	0	0	0
10008243	1	0	1	2	Asia	College/University, <14y	0	0	0	0	0	366	0	0	234	0	0	132	0	0	15	0	0	234	0	0	252	0	0	13	0	0	122	0	0	0	0	0	0	0	0	0	0	0	0	0	0	0	0
7688044	2	0	2	3	Asia	College/University, >=14y																																			0	0	0	0	0	0	0	0	0
3810042	2	0	0	1	Asia	College/University, >=14y											0	146	0	0	313	0				0	184	0	1	254	0	0	131	0	0	0	0	0	0	0	0	0	0	0	0	0	0	0	0
8343019	2	0	0	1	Asia	Gymnasium, 12y	0	0	0	0	1	198	0	1	262	0	0	80	0	1	225	0	0	130	0	0	0	0	0	0	0	0	0	0	0	0	0	0	0	0	0	0	0	0	0	0	0	0	0
2572666	1	0	0	1	Asia	College/University, >=14y	0	0	0	0	0	0	0	0	0	0	0	0	0	0	0	0	0	0	0	0	0	0	0	0	0	0	0	0	0	0	0	0	0	0	0	0	0	0	0	0	0	0	0
2587544	1	1	0	4	Asia	High school, <9y																				0	0	0	0	0	0	0	0	0	0	0	0	0	221	0	0	0	0	0	0	0	0	0	0
7932225	2	0	0	1	Asia	College/University, >=14y					0	0	0	0	0	0	0	0	0	0	33	0	0	0	0	0	0	0	0	0	0	0	0	0	0	0	0	1	81	0	1	0	0	0	0	0	0	0	0
8004103	2	0	1	2	Asia	College/University, >=14y																																			0	0	0	0	0	0	0	0	0
3738177	2	0	0	1	Asia	College/University, >=14y
5584249	2	0	0	1	Asia	High school, 9-10y	0	0	0	0	0	68	0	1	248	0	0	39	0	0	14	0	1	163	0	1	120	0	0	365	0	0	111	0	1	317	0	1	202	0	0	72	0	0	0	0	0	0	0
7041158	1	0	0	1	Asia	High school, 9-10y	0	0	1	0	1	70	0	1	336	0	0	0	0	1	199	0	1	208	0	0	0	0	0	0	0	0	0	0	0	0	0	0	0	0	0	0	0	1	332	0	1	366	0
10365330	1	0	1	2	Asia	Gymnasium, 12y					0	0	0	0	0	0	0	242	0	0	153	0	0	120	0	0	73	0	0	0	0	0	0	0	0	91	0	0	229	0	0	24	0	0	86	0	1	160	0
8480042	1	0	1	2	Asia	High school, 9-10y								0	0	0	0	0	0	0	301	0	0	121	0	0	247	0	0	365	0	0	39	0	0	0	0	0	274	0	0	304	0	0	47	0	0	0	0
1239831	2	0	2	3	Asia	Gymnasium, 12y
6300439	2	0	0	1	Asia	High school, 9-10y	0	0	0	0	1	98	0	0	0	0	0	0	0	1	77	0	1	217	0	1	150	0	1	78	0	0	0	0	1	64	0	0	0	0	1	25	0	1	86	0	0	0	0
10085524	1	0	1	2	Asia	College/University, >=14y																																									0	0	0
2912486	1	0	0	1	Asia	College/University, >=14y																							0	0	0	0	34	0	0	70	0	0	0	0	0	162	0	0	0	0	0	0	0
276073	2	0	0	1	Asia	Gymnasium, 12y																																0	0	0	0	75	0	0	0	0	0	90	0
7785376	2	0	0	1	Asia	College/University, >=14y	0	0	1	0	0	366	0	0	228	0	0	0	0	0	217	0	0	49	0	0	72	0	1	11	0	0	0	0	0	0	0	0	0	0	0	0	0	0	0	0	0	0	0
9613603	2	0	0	1	Asia	Gymnasium, 12y	0	0	0	0	1	224	0	1	0	0	0	205	0	0	351	0	0	366	0	0	246	0	0	365	0	0	337	0	0	43	0	0	94	0	0	0	0	0	319	0	0	223	0
2775501	1	0	0	1	Asia	Gymnasium, 12y	0	0	1	0	1	171	0	1	326	0	1	180	0	1	71	0	1	114	0	1	257	0	1	217	0	1	127	0	1	188	0	1	126	0	1	135	0	1	257	0	1	107	0
3644066	2	0	1	2	Asia	Primary school																																						0	0	0	0	0	0
3928609	2	0	0	1	Asia	High school, 9-10y
10109828	1	0	0	1	Asia	High school, <9y																										0	0	0							0	0	0	0	0	0	0	0	0
9519995	2	0	2	3	Asia	Gymnasium, 12y
9399186	2	0	0	1	Asia	College/University, >=14y	0	0	0	0	0	50	0	0	0	0	0	0	0	0	0	0	0	0	0	1	25	0	0	0	0	0	0	0	0	0	0	0	0	0	0	49	0	1	218	0	0	0	0
1789099	1	0	1	2	Asia	Gymnasium, 12y																																0	0	0	0	0	0	0	0	0	0	83	0
7911800	2	0	0	1	Asia	College/University, <14y	0	0	0	0	0	0	0	0	0	0	0	14	0	0	0	0	0	0	0	0	0	0	0	0	0	0	0	0	0	0	0	0	0	0	0	0	0	0	0	0	0	0	0
1504215	1	0	0	1	Asia	College/University, >=14y																																						0	0	0	0	0	0
8457973	2	0	0	1	Asia	College/University, >=14y			0	0	0	0	0	0	123	0	0	0	0	0	0	0	0	130	0	0	0	0	0	0	0	0	0	0	0	67	0	0	0	0	0	95	0	0	0	0	0	34	0
294799	2	0	0	1	Asia	Gymnasium, 12y	0	0	1	0	1	229	0	1	184	0	1	261	0	1	303	0	1	181	0	1	250	0	1	0	0	1	334	0	0	195	0	0	1	0	1	132	0	1	197	0	1	312	0
8425072	2	0	0	1	Asia	High school, 9-10y	0	0	0	0	1	236	0	1	234	0	1	176	0	1	96	0	1	7	0	1	275	0	1	91	0	1	48	0	1	13	0	1	73	0	0	0	0	0	0	0	0	0	0
6191540	2	0	0	1	Asia	College/University, <14y																										0	0	0	0	0	0	0	0	0	0	0	0	0	0	0	1	105	0
8010478	2	0	1	2	Asia	PhD					0	78	0	0	365	0	0	79	0	0	0	0	0	0	0	0	0	0	0	0	0	0	0	0	0	0	0	0	0	0	0	0	0	0	0	0	0	0	0
9265148	1	0	1	2	Asia	Gymnasium, 12y	0	0	0	0	0	19	0	1	97	0	1	293	0	0	239	0	0	366	0	0	166	0	1	156	0	1	282	0	0	100	0	1	195	0	1	78	0	0	0	0	1	61	0
8461054	1	0	1	2	Asia	High school, 9-10y	1	0	0	0	0	0	0	0	0	0	0	0	0	0	0	0	0	0	0	0	0	0	0	0	0	0	31	0	1	366	0	1	256	0	0	0	0	0	0	0	0	0	0
6694270	1	0	0	1	Asia	High school, 9-10y	0	0	0	0	0	0	0	0	0	0	0	0	0	0	0	0	0	0	0	0	0	0	0	0	0	0	0	0	0	0	0	0	0	0	0	0	0	0	0	0	0	0	0
6610649	1	0	0	1	Asia	College/University, <14y	0	0	0	0	0	0	0	0	0	0	0	0	0	0	0	0	0	0	0	0	0	0	0	136	0	1	249	0	1	0	0	1	0	0	0	0	0	0	0	0	0	0	0
4344265	1	0	0	1	Asia	College/University, >=14y
3071347	2	0	0	1	Asia	Primary school																							0	0	0	0	0	0	0	0	0	0	0	0	0	0	0	0	0	0	0	0	0
4048526	2	0	0	1	Asia	College/University, >=14y	0	0	0	0	0	0	0	0	0	0	0	0	0	0	0	0	0	0	0	0	0	0	0	0	0	0	0	0	0	0	0	0	0	0	0	0	0	0	0	0	0	0	0
6708597	1	0	1	2	Asia	High school, <9y								0	0	0	0	0	0	0	0	0	0	0	0	0	0	0	0	0	0	0	0	0	0	0	0	0	0	0	0	0	0	0	0	0	0	0	0
5089276	1	0	0	1	Asia	Gymnasium, 12y								0	0	0	0	0	0	0	0	0	0	0	0				1	156	0	0	0	0	1	0	0	0	0	0	0	0	0	0	0	0	0	0	0
5546850	1	0	0	1	Asia	High school, <9y																													0	0	0	0	0	0	0	0	0	0	0	0	0	103	0
7365776	1	0	1	2	Asia	College/University, >=14y	0	0	0	0	0	0	0	1	59	0	1	62	0	1	143	0	1	181	0	1	365	0	1	183	0	1	255	0	1	214	0	0	0	0	0	0	0	1	0	0	1	0	0
5479292	1	0	1	2	Asia	PhD																				0	0	0	0	0	0	0	0	0	0	0	0	0	0	0	0	0	0	0	0	0	0	0	0
2783591	1	0	1	2	Asia	Gymnasium, 12y			0	0	0	0	0	0	0	0	0	97	0	0	0	0	0	96	0	0	0	0	0	21	0	1	0	0	0	0	0	0	0	0	0	81	0	1	41	0	0	0	0
9739156	2	0	0	1	Asia	Gymnasium, 12y														0	0	0	0	0	0	0	0	0	0	0	0	0	0	0	0	0	0	0	0	0	0	0	0	0	0	0	0	0	0
10337837	1	0	0	1	Asia	Gymnasium, 12y	0	0	0	0	1	100	0	1	131	0	0	65	0	0	125	0	1	91	0	0	0	0	1	135	0	1	82	0	0	0	0	1	0	0	0	0	0	1	213	0	1	366	0
10097671	1	0	1	2	Asia	Gymnasium, 12y																	0	0	0	1	119	0	1	0	0	1	0	0	0	0	0	0	0	0	0	0	0	0	0	0	0	0	0
7311496	1	0	1	2	Asia	College/University, >=14y					0	77	0	0	276	0	0	15	0	1	147	0	1	22	0	0	0	0	0	0	0	0	0	0	0	209	0	1	168	0	0	0	0	0	0	0	0	0	0
6970641	1	0	0	1	Asia	Gymnasium, 12y	0	0	0	0	0	0	0	0	0	0	0	0	0	0	0	0	0	0	0	0	0	0	0	0	0	0	0	0	0	0	0	0	0	0	0	0	0	0	0	0	0	0	0
10033005	1	0	0	1	Asia	High school, 9-10y	0	0	0	0	0	0	0	0	4	0	1	210	0	1	237	0	1	105	0	0	0	0	0	0	0	0	235	0	0	132	0	0	88	0	0	0	0	0	0	0	0	0	0
4146615	2	0	0	1	Asia	College/University, <14y											0	0	0	0	0	0	0	0	0	0	63	0	0	12	0	0	46	0	0	81	0	1	124	0	0	0	0	0	0	0	0	0	0
7683061	2	0	1	2	Asia	College/University, <14y																				0	0	0	0	240	0	0	129	0	0	0	0	0	0	0	0	0	0	0	67	0	0	159	0
5017440	1	1	0	4	Asia	High school, 9-10y	0	0	0	0	0	0	0	1	215	0	1	9	0	0	0	0	0	0	0	0	0	0	1	182	0	1	365	0	1	257	0	1	50	0	1	239	0	1	365	0	1	123	0
6760234	1	0	0	1	Asia	College/University, >=14y
10358910	1	0	0	1	Asia	College/University, >=14y																													0	0	0	0	0	0	0	0	0	0	65	0	0	0	0
4135429	2	0	0	1	Asia	College/University, <14y	0	0	0	0	0	0	0	0	60	0	1	96	0	1	275	0	0	0	0	0	0	0	0	0	0	0	0	0	0	0	0	0	0	0	0	0	0	0	0	0	0	0	0
1164203	2	0	1	2	Asia	College/University, <14y																																									0	0	0
10206786	1	0	1	2	Asia	College/University, >=14y	0	0	0	0	0	0	0	0	0	0	0	0	0	0	0	0	0	0	0	0	0	0	0	0	0	0	33	0	0	366	0	0	4	0	0	0	0	0	0	0	0	0	0
7356478	1	0	0	1	Asia	College/University, <14y	0	0	0	0	0	0	0	0	0	0	0	0	0	0	0	0	0	0	0	0	0	0	0	0	0	0	0	0	0	0	0	0	0	0	0	0	0	0	0	0	0	0	0
3695268	2	0	1	2	Asia	High school, <9y	0	0	0	0	0	0	0	0	0	0	0	0	0	0	0	0	0	0	0	0	0	0	0	0	0	0	0	0	0	0	0	0	0	0	0	0	0	0	0	0	0	0	0
10016496	1	0	1	2	Asia	Gymnasium, 12y																				0	0	0	0	0	0	0	0	0	0	0	0	1	67	0	1	101	0	0	0	0	1	104	0
9507964	2	0	0	1	Asia	College/University, <14y																				0	0	0	0	0	0	0	0	0	0	0	0	0	0	0	0	0	0	1	51	0	1	51	0
9629016	2	0	1	2	Asia	High school, 9-10y			0	0	0	0	0	0	0	0	0	95	0	0	0	0	0	0	0	0	99	0	1	11	0	0	80	0	0	153	0	0	0	0	0	0	0	0	0	0	1	0	0
6216184	2	0	0	1	Asia	College/University, <14y																							0	0	0	0	0	0	0	0	0	0	77	0	0	9	0	0	97	0	0	0	0
2989391	2	0	1	2	Asia	High school, 9-10y			0	0	0	123	0	0	310	0	0	127	0	1	139	0	1	203	0	1	226	0	1	18	0	1	69	0	0	0	0	1	78	0	1	186	0	1	98	0	1	0	0
9936716	2	0	1	2	Asia	College/University, >=14y																	0	0	0	0	0	0	0	0	0	0	0	0	0	0	0	0	53	0	0	187	0	0	0	0	0	12	0
4657359	1	0	0	1	Asia	Gymnasium, 12y																							0	0	0	0	0	0	0	0	0	0	0	0	0	69	0	1	230	0	1	192	0
8536656	1	0	1	2	Asia	Primary school								0	0	0	0	0	0	0	57	0	0	366	0	0	55	0	0	0	0	0	0	0	0	205	0	0	211	0	0	0	0	0	0	0	0	0	0
10644531	1	0	1	2	Asia	PhD
1507659	1	0	0	1	Asia	College/University, >=14y	0	0	0	0	0	83	0	0	57	0	0	0	0	0	100	0	0	233	0	0	0	0	0	0	0	0	0	0	0	0	0	0	0	0	0	0	0	0	0	0	0	0	0
8412710	2	0	1	2	Asia	Primary school	0	0	0	0	0	0	0	0	0	0	0	0	0	0	0	0	0	0	0	0	0	0	0	0	0	0	0	0	0	0	0	0	0	0	0	0	0	0	0	0	0	0	0
9163052	1	0	0	1	Asia	Gymnasium, 12y	0	0	0	0	0	0	0	1	144	0	0	0	0	0	0	0	0	0	0	0	0	0	0	0	0	1	102	0	1	143	0	1	184	0	1	217	0	1	103	0	1	101	0
10354598	1	0	2	3	Asia	College/University, >=14y																																0	0	0	0	0	0	0	151	0	0	253	0
10577293	1	1	2	6	Asia	High school, <9y																																			0	0	0	0	0	0	0	0	0
5349589	1	0	2	3	Asia	Gymnasium, 12y																				0	0	0	0	0	0	0	0	0	0	83	0	0	32	0	1	128	0	1	82	0	0	24	0
7664038	2	0	0	1	Asia	High school, 9-10y	0	0	1	0	1	98	0	1	278	0	1	31	0	0	14	0	1	47	0	1	0	0	1	59	0	0	0	0	0	0	0	0	0	0	0	0	0	0	0	0	0	0	0
3528981	2	0	0	1	Asia	College/University, <14y																				0	0	0	0	0	0	0	0	0	1	41	0	1	0	0	1	0	0	0	0	0	1	0	0
427006	2	0	0	1	Asia	Gymnasium, 12y			0	0	0	0	0	0	0	0	0	0	0	0	0	0	1	91	0	1	0	0	0	0	0	0	0	0	1	151	0	1	147	0	1	68	0	1	77	0	0	0	0
107611	2	1	0	4	Asia	High school, <9y
6614249	1	0	1	2	Asia	College/University, >=14y	0	0	0	0	0	0	0	0	0	0	0	0	0	0	0	0	0	0	0	0	0	0	0	0	0	0	0	0	0	133	0	0	112	0	1	291	0	1	178	0	1	366	0
6217190	2	0	0	1	Asia	High school, 9-10y																																						0	0	0	0	0	0
2686678	1	0	0	1	Asia	College/University, >=14y
2637470	1	0	0	1	Asia	Gymnasium, 12y					0	0	0	0	131	0	0	279	0	1	257	0	1	170	0	1	198	0	1	151	0	1	332	0	1	202	0	0	0	0	0	0	0	0	0	0	0	9	0
165483	2	0	1	2	Asia	Gymnasium, 12y																	0	0	0	0	0	0	0	0	0	0	0	0	0	0	0	0	0	0	0	0	0	0	0	0	0	0	0
9851613	2	0	0	1	Asia	College/University, >=14y
8402863	2	0	0	1	Asia	High school, 9-10y	0	0	0	0	0	0	0	0	0	0	0	0	0	0	0	0	0	0	0	0	0	0	0	0	0	0	0	0	0	0	0	0	0	0	0	0	0	0	0	0	0	0	0
3795796	2	0	0	1	Asia	College/University, <14y			0	0	0	0	0	0	0	0	0	0	0	0	81	0	1	128	0	1	93	0	1	140	0	0	0	0	0	0	0	0	0	0	0	0	0	0	0	0	0	0	0
7673049	2	0	1	2	Asia	High school, 9-10y																							0	0	0	0	0	0	0	0	0	0	0	0	0	0	0	0	0	0	0	0	0
8174518	2	0	0	1	Asia	College/University, >=14y																	0	0	0	0	0	0	0	0	0	0	33	0	0	0	0	0	0	0	0	0	0	0	0	0	0	0	0
8400891	2	0	0	1	Asia	College/University, >=14y								0	0	0	0	0	0	0	0	0	0	72	0	0	0	0	0	77	0	0	0	0	0	0	0	0	5	0	0	0	0	0	0	0	0	13	0
1749239	1	0	1	2	Asia	High school, 9-10y					0	0	0	0	0	0	0	0	0	0	27	0	0	190	0	0	192	0	0	62	0	0	0	0	0	0	0	0	0	0	0	0	0	0	0	0	0	0	0
2508498	1	0	0	1	Asia	College/University, <14y			0	0	0	0	0	0	0	0	0	0	0	0	112	0	1	76	0	0	0	0	0	0	0	1	92	0	0	0	0	0	0	0	0	0	0	1	84	0	1	0	0
7778980	2	0	0	1	Asia	Gymnasium, 12y																	0	0	0	0	0	0	0	0	0	0	16	0	1	23	0	1	152	0	1	112	0	0	0	0	0	0	0
7475591	1	0	0	1	Asia	College/University, <14y																																0	0	0	0	0	0	0	0	0	0	0	0
9217790	1	0	0	1	Asia	College/University, <14y	0	0	0	0	0	0	0	0	0	0	0	0	0	0	0	0	0	0	0	0	0	0	0	0	0	0	0	0	0	0	0	0	0	0	0	0	0	0	0	0	0	0	0
9364868	2	0	0	1	Asia	College/University, >=14y																							0	0	0	0	0	0	0	0	0	0	0	0	0	0	0	0	0	0	0	0	0
7195083	1	0	0	1	Asia	High school, 9-10y	1	0	1	0	1	264	0	1	334	0	1	275	0	1	138	0	1	282	0	1	266	0	1	359	0	0	283	0	0	19	0	0	140	0	1	83	0	0	365	0	0	151	0
3579268	2	0	0	1	Asia	Gymnasium, 12y					0	0	0	0	0	0	0	0	0	0	0	0	0	0	0	0	68	0	0	43	0	0	0	0	0	0	0	0	14	0	1	59	0	0	0	0	0	0	0
9470484	2	0	1	2	Asia	Primary school																							0	0	0	0	0	0	0	0	0	0	0	0	0	0	0	0	0	0	0	0	0
7215637	1	0	1	2	Asia	College/University, <14y	0	0	0	0	0	0	0	0	0	0	1	154	0	1	63	0	1	65	0	1	152	0	1	147	0	1	190	0	1	32	0	1	295	0	0	0	0	0	1	0	0	0	0
9111717	1	0	1	2	Asia	High school, 9-10y
10108663	1	0	0	1	Asia	Gymnasium, 12y			0	0	0	0	0	1	0	0	0	0	0	0	0	0	0	0	0	1	244	0	1	117	0	0	0	0	0	0	0	1	29	0	1	0	0	1	1	0	1	0	0
7693423	2	0	1	2	Asia	High school, 9-10y			0	0	0	0	0	0	0	0	0	0	0	0	355	0	0	50	0	0	13	0	0	85	0	0	0	0	0	0	0	0	0	0	0	48	0	0	0	0	0	0	0
1551758	1	0	1	2	Asia	High school, 9-10y	1	0	1	0	0	15	0	0	139	0	1	239	0	1	296	0	1	282	0	1	209	0	1	197	0	0	0	0	0	0	0	0	0	0	0	0	0	0	0	0	0	0	0
1217960	2	0	0	1	Asia	High school, 9-10y	0	0	0	0	0	54	0	1	215	0	0	0	0	1	243	0	1	0	0	1	0	0	0	0	0	0	0	0	0	0	0	0	0	0	0	0	0	0	0	0	0	0	0
10354797	1	0	1	2	Asia	College/University, >=14y	0	0	0	0	0	322	0	0	192	0	1	264	0	1	150	0	1	262	0	0	2	0	0	0	0	0	0	0	0	0	0	0	0	0	0	0	0	0	0	0	0	0	0
6630851	1	0	0	1	Asia	Primary school																				0	0	0	0	0	0	0	0	0	0	64	0	0	0	0	0	0	0	0	0	0	0	143	0
6373172	2	0	0	1	Asia	College/University, >=14y	0	0	0	0	0	0	0	0	0	0	0	0	0	0	0	0	0	0	0	0	0	0	0	0	0	0	0	0	0	0	0	0	0	0	0	0	0	0	0	0	0	0	0
3652480	2	0	1	2	Asia	High school, 9-10y											0	0	0	0	0	0	0	0	0	0	0	0	0	0	0	1	9	0	1	101	0	1	117	0	1	27	0	0	0	0	1	217	0
8381021	2	0	0	1	Asia	College/University, >=14y																	0	0	0	0	0	0	0	0	0	0	65	0	0	0	0	0	0	0	0	0	0	0	0	0	0	0	0
1505225	1	0	0	1	Asia	College/University, >=14y																	0	0	0	0	0	0	0	0	0	0	53	0	1	70	0	1	18	0	1	77	0	1	63	0	1	42	0
8798204	1	0	1	2	Asia	College/University, >=14y																													0	0	0	0	0	0	0	0	0	0	0	0	0	0	0
3041150	2	0	0	1	Asia	College/University, >=14y																							0	0	0	0	0	0	0	0	0	0	0	0	1	104	0	1	26	0	1	92	0
9462906	2	1	1	5	Asia	High school, <9y	0	0	0	0	0	0	0	0	0	0	0	0	0	0	0	0	0	0	0	0	0	0	0	0	0	0	0	0	0	0	0	0	0	0	0	0	0	0	0	0	0	0	0
2398756	1	0	0	1	Asia	College/University, <14y																													0	0	0	0	0	0	0	0	0	0	0	0	0	0	0
3469522	2	0	0	1	Asia	High school, 9-10y
9412591	2	0	0	1	Asia	College/University, >=14y											0	0	0	0	0	0	0	150	0	0	99	0	0	0	0	0	0	0	0	0	0	0	8	0	0	0	0	0	0	0	0	0	0
6644402	1	0	0	1	Asia	College/University, >=14y	0	0	0	0	0	0	0	0	0	0	0	0	0	0	0	0	0	0	0	0	0	0	0	0	0	0	0	0	0	0	0	0	0	0	0	0	0	0	0	0	0	0	0
2725087	1	0	0	1	Asia	High school, 9-10y	0	0	0	0	0	84	0	0	151	0	0	234	0	0	30	0	0	0	0	0	0	0	0	241	0	0	0	0	0	0	0	0	0	0	0	0	0	0	0	0	0	0	0
10112963	1	0	1	2	Asia	Gymnasium, 12y
9935190	2	0	0	1	Asia	College/University, >=14y					0	0	0	0	0	0	0	0	0	0	265	0	0	15	0	0	317	0	0	27	0	0	0	0	0	0	0	0	0	0	0	0	0	0	0	0	0	0	0
9340309	2	0	1	2	Asia	College/University, <14y																																						0	0	0	0	0	0
6572174	2	0	1	2	Asia	College/University, <14y	0	0	1	0	0	0	0	1	37	0	1	30	0	1	4	0	1	0	0	1	0	0	1	0	0	0	0	0	0	0	0	0	0	0	0	0	0	0	0	0	0	0	0
3277676	2	0	0	1	Asia	College/University, >=14y																																									0	0	0
8316966	2	0	0	1	Asia	College/University, >=14y																																						0	0	0	0	0	0
655889	2	0	0	1	Asia	College/University, <14y	0	0	0	0	0	0	0	0	124	0	0	233	0	0	169	0	0	86	0	0	0	0	0	40	0	1	177	0	1	271	0	0	0	0	1	95	0	1	212	0	0	0	0
9352365	2	0	0	1	Asia	College/University, <14y																													0	0	0	0	0	0	0	0	0	0	0	0	0	0	0
4220784	2	0	1	2	Asia	Gymnasium, 12y
3412413	2	0	0	1	Asia	College/University, >=14y								0	0	0	0	75	0	0	0	0	0	0	0	1	94	0	0	0	0	0	0	0	0	0	0	0	0	0	0	0	0	0	0	0	0	0	0
3247839	2	0	0	1	Asia	College/University, >=14y	0	0	0	0	1	141	0	1	182	0	1	64	0	1	87	0	1	79	0	1	60	0	0	0	0	0	0	0	0	0	0	0	0	0	0	0	0	0	0	0	0	0	0
4689774	1	0	1	2	Asia	Gymnasium, 12y	0	0	0	0	1	242	0	1	97	0	1	365	0	1	92	0	1	273	0	1	9	0	0	0	0	0	0	0	0	0	0	0	0	0	0	0	0	0	0	0	1	38	0
3540334	2	0	1	2	Asia	High school, <9y
5178752	1	0	1	2	Asia	College/University, >=14y			0	0	0	0	0	0	0	0	0	0	0	0	0	0	0	16	0	0	0	0	0	0	0	0	0	0	0	0	0	0	0	0	0	0	0	0	0	0	0	0	0
10557969	1	0	0	1	Asia	College/University, >=14y
3481215	2	0	2	3	Asia	College/University, <14y																																									0	0	0
6794997	1	0	1	2	Asia	Gymnasium, 12y																																									0	0	0
3457002	2	0	2	3	Asia	High school, <9y					0	0	0	0	0	0	0	0	0	0	0	0	0	0	0	0	0	0	0	0	0	0	91	0	0	0	0	0	60	0	0	0	0	0	0	0	0	0	0
5468048	1	0	1	2	Asia	High school, 9-10y																	0	0	0	0	0	0	0	0	0	1	205	0	1	247	0	1	33	0	0	84	0	0	3	0	1	193	0
3852101	2	0	0	1	Asia	Gymnasium, 12y	0	0	0	0	0	0	0	0	0	0	0	0	0	0	0	0	0	10	0	0	0	0	0	0	0	0	0	0	0	0	0	0	0	0	0	0	0	0	0	0	0	0	0
6696470	1	0	1	2	Asia	College/University, <14y																																0	0	0	0	0	0	0	0	0	0	16	0
6763856	1	0	0	1	Asia	College/University, <14y														0	0	0	0	0	0	0	0	0	0	0	0	0	0	0	0	0	0	0	0	0	0	0	0	0	0	0	0	0	0
458849	2	0	2	3	Asia	College/University, >=14y																																			0	0	0	1	276	0	1	229	0
1878460	1	0	1	2	Asia	College/University, >=14y																							0	0	0	0	0	0	0	0	0	0	0	0	0	0	0	0	0	0	0	0	0
3066502	2	0	0	1	Asia	Gymnasium, 12y	0	0	0	0	0	186	0	0	0	0	0	6	0	1	214	0	1	294	0	1	188	0	1	242	0	1	346	0	1	144	0	0	0	0	0	0	1	0	0	1	0	0	1
4925985	1	0	0	1	Asia	College/University, >=14y																																									0	0	0
7448445	1	0	0	1	Asia	College/University, >=14y	0	0	0	0	0	74	0	0	49	0	1	187	0	0	14	0	0	0	0	0	0	0	0	0	0	0	0	0	0	0	0	0	0	0	0	0	0	0	0	0	0	0	0
460761	2	0	0	1	Asia	High school, 9-10y			0	0	0	0	0	0	0	0	0	0	0	0	0	0	0	0	0	0	0	0	0	0	0	0	0	0	0	0	0	0	0	0	0	0	0	0	0	0	0	0	0
7626724	1	0	1	2	Asia	College/University, >=14y	0	0	0	0	0	142	0	0	149	0	0	45	0	0	0	0	0	0	0	0	159	0	0	0	0	0	0	0	0	0	0	0	5	0	1	258	0	1	97	0	1	84	0
5708996	2	0	0	1	Asia	PhD	0	0	0	0	0	0	0	0	0	0	0	0	0	0	0	0	0	0	0	0	0	0	0	0	0	0	0	0	0	0	0	0	0	0	0	0	0	0	0	0	0	0	0
278693	2	0	2	3	Asia	Primary school
376610	2	0	0	1	Asia	College/University, >=14y																							0	0	0	0	0	0	0	0	0	0	0	0	0	0	0	0	0	0	0	0	0
8350968	2	0	0	1	Asia	Gymnasium, 12y																										0	0	0	0	0	0	0	146	0	0	21	0	0	0	0	0	90	0
5703734	2	0	1	2	Asia	College/University, <14y																													0	0	0	0	0	0	0	0	0	0	0	0	0	0	1
5899291	2	0	0	1	Asia	Gymnasium, 12y
3080781	2	0	1	2	Asia	College/University, >=14y	0	0	0	0	0	20	0	0	0	0	0	0	0	0	21	0	0	0	0	0	3	0	0	0	0	1	30	0	1	0	0	0	0	0	0	0	0	0	0	0	0	0	0
3225701	2	0	0	1	Asia	College/University, >=14y
9848122	2	0	1	2	Asia	Gymnasium, 12y																																						0	0	0	0	0	0
8339679	2	0	0	1	Asia	Gymnasium, 12y											0	0	0	0	0	0	0	0	0	0	0	0	0	0	0	0	0	0	0	0	0	0	0	0	0	0	0	0	0	0	0	0	0
5295999	1	0	0	1	Asia	College/University, >=14y	0	0	0	0	0	0	0	1	359	0	1	111	0	1	124	0	1	268	0	1	143	0	1	112	0	1	80	0	1	100	0	1	168	0	1	95	0	1	108	0	1	89	0
8119127	2	0	0	1	Asia	Gymnasium, 12y																																									0	0	0
7800663	2	0	0	1	Asia	College/University, >=14y			0	0	0	0	0	0	113	0	1	335	0	1	327	0	1	81	0	0	48	0	0	0	0	0	4	0	0	55	0	0	0	0	0	0	0	1	140	0	1	41	0
10144199	1	0	2	3	Asia	College/University, >=14y																													0	0	0	0	0	0	0	0	0	0	0	0	0	0	0
10287914	1	0	0	1	Asia	Gymnasium, 12y								0	0	0	0	0	0	0	0	0	0	0	0	1	148	0	1	123	0	1	157	0	0	29	0	0	0	0	0	0	0	0	0	0	0	0	0
7488042	1	0	0	1	Asia	College/University, >=14y																																									0	0	0
9299163	1	0	2	3	Asia	Gymnasium, 12y											0	0	0	0	0	0	0	0	0	0	0	0	0	0	0	0	0	0	0	0	0	0	21	0	1	117	0	0	0	0	0	0	0
7225988	1	0	1	2	Asia	College/University, >=14y																													0	0	0	0	0	0	0	0	0	0	0	0	0	0	0
2887179	1	0	1	2	Asia	College/University, <14y
5742534	2	0	0	1	Asia	College/University, >=14y																													0	0	0	0	0	0	0	0	0	0	0	0	0	0	0
8656989	1	0	2	3	Asia	College/University, <14y	0	0	0	0	1	221	0	1	183	0	1	365	0	1	224	0	1	140	0	1	167	0	1	60	0	1	196	0	1	72	0	0	29	0	1	113	0	0	0	1	0	0	1
3109297	2	0	0	1	Asia	College/University, >=14y																													0	0	0	0	0	0	0	0	0	0	0	0	0	0	0
8622392	1	0	1	2	Asia	Gymnasium, 12y														0	0	0	0	0	0	0	0	0	0	88	0	0	0	0	0	0	0	0	0	0	0	0	0	0	0	0	0	0	0
7839068	2	0	0	1	Asia	Gymnasium, 12y	0	0	0	0	0	0	0	0	0	0	0	0	0	0	0	0	0	0	0	0	0	0	0	0	0	0	0	0	0	0	0	0	0	0	0	0	0	0	0	0	0	0	0
3253532	2	0	1	2	Asia	College/University, >=14y																	0	0	0	0	0	0	0	0	0	0	34	0	0	0	0	0	0	0	0	0	0	0	0	0	0	0	0
7356628	1	0	0	1	Asia	High school, 9-10y	0	0	1	0	0	0	0	1	298	0	1	187	0	1	182	0	0	0	0	1	0	0	1	0	0	0	0	0	0	0	0	0	0	0	0	0	0	0	0	0	0	0	0
3865097	2	0	0	1	Asia	Gymnasium, 12y																																			0	0	0	0	0	0	0	0	0
1188384	2	0	1	2	Asia	High school, 9-10y	0	0	0	0	0	0	0	0	71	0	1	225	0	1	133	0	0	107	0	0	0	0	0	74	0	0	69	0	0	0	0	0	0	1	0	0	1	0	0	1	0	0	1
8068211	2	0	0	1	Asia	Gymnasium, 12y																																			0	0	0	0	0	0	0	0	0
5070717	1	0	0	1	Asia	High school, 9-10y	0	0	0	0	1	204	0	1	112	0	0	0	0	0	0	0	1	0	0	0	68	0	0	0	0	1	138	0	0	194	0	1	55	0	1	140	0	1	180	0	1	366	0
6658824	1	0	0	1	Asia	Gymnasium, 12y								0	0	0	0	0	0	0	0	0	0	0	0	0	0	0	0	135	0	0	0	0	0	0	0	0	0	0	0	0	0	0	0	0	0	0	0
4153968	2	0	1	2	Asia	Gymnasium, 12y	0	0	0	0	0	0	0	0	0	0	0	0	0	0	0	0	0	0	0	0	0	0	0	0	0	0	0	0	0	0	0	0	0	0	0	0	0	0	0	0	0	0	0
9085704	1	0	0	1	Asia	PhD	0	0	0	0	0	0	0	0	0	0	0	0	0	0	0	0	0	0	0	0	0	0	0	0	0	0	0	0	0	0	0	0	0	0	0	0	0	0	0	0	0	0	0
8316299	2	0	0	1	Asia	Gymnasium, 12y								0	0	0	0	0	0	0	0	0	0	0	0	0	0	0	0	0	0	0	0	0	0	0	0	0	0	0	0	0	0	0	0	0	0	0	0
10449512	1	0	1	2	Asia	College/University, <14y																																0	0	0	0	86	0	0	0	0	1	31	0
7508096	1	0	2	3	Asia	College/University, <14y	0	0	0	0	0	0	0	0	0	0	0	291	0	1	109	0	1	84	0	1	96	0	1	84	0	0	0	0	0	70	0	0	0	0	0	0	0	0	0	0	0	0	0
9940500	2	0	0	1	Asia	High school, 9-10y
5099846	1	0	2	3	Asia	College/University, <14y																													0	0	0	0	0	0	0	0	0	0	138	0	0	319	0
5790510	2	0	0	1	Asia	College/University, <14y	0	0	0	0	0	0	0	0	36	0	0	192	0	0	9	0	1	178	0	0	169	0	0	0	0	0	0	0	0	63	0	1	66	0	1	43	0	1	121	0	0	0	0
1478287	1	0	0	1	Asia	College/University, >=14y																				0	0	0	0	0	0	0	0	0	0	0	0	0	0	0	0	0	0	0	0	0	0	0	0
10132552	1	0	1	2	Asia	College/University, >=14y																																0	0	0	0	0	0	0	0	0	0	0	0
7679810	2	0	1	2	Asia	Primary school																													0	0	0	0	0	0	0	0	0	0	0	0	0	0	0
3159674	2	0	0	1	Asia	Gymnasium, 12y																				0	0	0	0	0	0	0	0	0	0	0	0	0	0	0	0	0	0	0	0	0	0	0	0
9751216	2	0	0	1	Asia	PhD	0	0	0	0	0	0	0	0	0	0	0	0	0	0	0	0	0	0	0	0	0	0	0	0	0	0	0	0	0	0	0	0	0	0	0	0	0	0	0	0	0	0	0
9934653	2	0	0	1	Asia	College/University, >=14y
2363396	1	0	0	1	Asia	High school, 9-10y																				0	0	0	0	0	0	1	130	0	0	0	0	0	0	0	0	0	0	0	0	0	0	0	0
1510788	1	0	1	2	Asia	High school, 9-10y	0	0	0	0	0	0	0	0	211	0	0	140	0	0	0	0	0	0	0	0	0	0	0	0	0	1	0	0	1	69	0	1	112	0	0	37	0	1	242	0	1	108	0
9504772	2	0	0	1	Asia	Gymnasium, 12y	0	0	0	0	0	0	0	0	306	0	0	314	0	0	197	0	0	140	0	1	7	0	1	121	0	1	232	0	1	234	0	0	2	0	0	0	0	0	6	0	0	0	0
829810	2	0	2	3	Asia	High school, <9y	0	0	0	0	0	0	0	0	0	0	0	0	0	0	0	0	0	82	0	0	0	0	0	25	0	0	215	0	0	233	0	0	141	0	0	318	0	1	51	0	0	0	0
5500073	1	0	0	1	Asia	Gymnasium, 12y	0	0	0	0	0	0	0	0	0	0	0	0	0	0	0	0	0	0	0	0	0	0	0	0	0	0	0	0	0	0	0	0	0	0	0	0	0	0	0	0	0	0	0
1556738	1	0	0	1	Asia	College/University, >=14y																				0	0	0	0	0	0	0	0	0	0	0	0	0	0	0	0	0	0	0	0	0	0	0	0
10324137	1	0	1	2	Asia	High school, 9-10y	1	0	0	0	0	0	0	0	0	0	0	0	0	0	0	0	0	0	0	0	0	0	0	0	0	0	0	0	0	0	0	0	0	0	0	0	0	0	0	0	0	0	0
6847731	1	0	0	1	Asia	College/University, >=14y	0	0	0	0	0	79	0	1	234	0	0	0	0	0	0	0	0	0	0	0	122	0	1	109	0	1	87	0	1	132	0	0	0	0	0	0	0	0	0	0	1	318	0
6378348	2	1	1	5	Asia	High school, 9-10y																										0	0	0	0	0	0	0	0	0	0	0	0	1	261	0	1	292	0
8280038	2	0	0	1	Asia	College/University, >=14y	0	0	0	0	0	10	0	0	45	0	0	0	0	0	0	0	1	0	0	1	101	0	1	115	0	1	0	0	1	123	0	0	0	0	0	6	0	0	0	0	0	0	0
8391260	2	0	0	1	Asia	Primary school	0	0	0	0	0	0	0	0	0	0	0	0	0	0	0	0	0	0	0	0	0	0	0	0	0	0	0	0	0	0	0	0	0	0	0	0	0	0	0	0	0	0	0
6152248	2	0	1	2	Asia	Primary school																				0	0	0	0	0	0	0	0	0	0	0	0	0	0	0	0	0	0
3388178	2	0	1	2	Asia	College/University, >=14y								0	5	0	0	86	0	0	0	0	0	0	0	0	6	0	0	0	0	0	86	0	0	109	0	0	0	0	0	21	0	0	0	0	0	0	0
359149	2	0	1	2	Asia	College/University, >=14y	0	0	0	0	0	0	0	0	0	0	0	62	0	1	117	0	0	0	0	0	0	0	0	97	0	1	199	0	1	275	0	0	0	0	0	0	0	0	0	0	0	0	0
9019609	1	0	0	1	Asia	Gymnasium, 12y			0	0	0	0	0	0	0	0	0	0	0	0	0	0	0	153	0	0	294	0	0	0	0	0	235	0	0	0	0	0	0	0	0	0	0	0	0	0	0	0	0
4100880	2	0	0	1	Asia	Gymnasium, 12y											0	0	0	0	0	0	0	0	0	0	17	0	0	0	0	0	67	0	0	16	0	0	96	0	1	92	0	1	37	0	1	0	0
3169755	2	0	0	1	Asia	College/University, >=14y																																									0	0	0
9786970	2	0	1	2	Asia	College/University, >=14y	0	0	0	0	0	0	0	1	200	0	1	87	0	1	84	0	1	91	0	1	142	0	1	30	0	1	0	0	0	0	0	0	0	0	0	0	0	0	0	0	0	0	0
7579419	1	0	0	1	Asia	College/University, >=14y			0	0	0	0	0	0	0	0	0	0	0	0	2	0	0	35	0	1	101	0	0	14	0	0	133	0	0	83	0	1	49	0	0	85	0	0	55	0	0	95	0
5201336	1	0	2	3	Asia	Gymnasium, 12y																				0	0	0	0	0	0	0	13	0	0	0	0	1	230	0	0	91	0	1	0	0	0	0	0
10607338	1	0	0	1	Asia	Gymnasium, 12y	0	0	0	0	0	0	0	0	204	0	0	0	0	1	301	0	1	181	0	1	194	0	1	106	0	1	96	0	0	0	0	0	0	0	0	0	0	0	0	0	0	0	0
9786980	2	0	0	1	Asia	High school, 9-10y
5632707	2	0	1	2	Asia	High school, 9-10y	0	0	0	0	0	0	0	0	0	0	0	0	0	0	0	0	0	0	0	0	0	0	0	0	0	0	0	0	0	0	0	0	0	0	0	0	0	0	0	0	0	0	0
10137407	1	0	2	3	Asia	High school, 9-10y								0	0	0	0	0	0	0	0	0	0	20	0	0	66	0	0	0	0	0	0	0	0	32	0	0	0	0	0	0	0	0	0	0	1	251	0
6344731	2	0	1	2	Asia	High school, 9-10y																							0	0	0	0	0	0	0	0	0	0	0	0	0	23	0	0	229	0	0	109	0
8274660	2	0	0	1	Asia	College/University, >=14y								0	0	0	0	4	0	0	174	0	0	75	0	0	20	0	0	0	0	0	0	0	0	0	0	0	0	0	0	0	0	0	0	0	0	0	0
4901939	1	0	0	1	Asia	College/University, <14y	0	0	0	0	0	71	0	1	181	0	1	37	0	0	0	0	0	0	0	0	0	0	0	0	0	0	0	0
4089711	2	0	1	2	Asia	High school, 9-10y	0	0	0	0	1	253	0	1	117	0	1	359	0	1	78	0	1	308	0	1	0	0	1	256	0	1	252	0	1	66	0	0	45	0	1	115	0	1	112	0	1	142	0
9113901	1	0	1	2	Asia	Gymnasium, 12y	0	0	0	0	0	0	0	0	0	0	0	0	0	0	0	0	0	0	0	0	0	0	0	0	0	0	0	0	0	0	0	0	0	0	0	0	0	0	0	0	0	0	0
3325003	2	0	1	2	Asia	College/University, >=14y
1875206	1	0	1	2	Asia	Primary school																																			0	0	0	0	0	0	0	25	0
4298238	1	0	1	2	Asia	Primary school	0	0	0	0	0	0	0	0	0	0	0	0	0	0	0	0	0	0	0	0	0	0	0	0	0	0	0	0	0	0	0	0	0	0	0	0	0	0	0	0	0	0	0
2659517	1	0	1	2	Asia	College/University, >=14y	0	0	1	0	1	259	0	1	212	0	1	286	0	1	216	0	1	245	0	1	304	0	1	183	0	1	336	0	1	158	0	1	161	0	1	219	0	1	105	0	1	101	0
4947484	1	0	0	1	Asia	College/University, <14y
5949326	2	0	0	1	Asia	College/University, <14y	0	0	0	0	0	0	0	0	0	0	0	0	0	0	97	0	0	275	0	0	365	0	0	68	0	0	56	0	1	203	0	1	70	0	1	245	0	1	321	0	1	105	0
10348954	1	0	0	1	Asia	College/University, >=14y			0	0	0	192	0	0	144	0	1	45	0	1	92	0	1	203	0	1	82	0	0	0	0	0	0	0	0	0	0	0	0	0	0	0	0	0	0	0	0	0	0
2845330	1	0	2	3	Asia	College/University, >=14y
10019152	1	1	0	4	Asia	High school, 9-10y																	0	0	0	0	0	0	0	0	0	0	55	0	0	118	0	0	0	0	0	0	0	0	0	0	0	0	0
7563658	1	0	2	3	Asia	College/University, <14y																				0	0	0	0	0	0	0	0	0	0	0	0	0	0	0	0	0	0	0	0	0	0	0	0
8750199	1	0	0	1	Asia	Gymnasium, 12y								0	0	0	0	128	0	1	188	0	1	232	0	1	95	0	1	206	0	1	181	0	1	288	0	1	70	0	1	4	0	1	298	0	1	143	0
9816813	2	0	0	1	Asia	College/University, >=14y																										0	0	0	0	0	0	0	0	0	0	0	0	0	0	0	0	0	0
1363599	2	0	0	1	Asia	High school, <9y																							0	0	0	0	0	0	0	34	0	0	0	0	0	0	0	0	0	0	0	0	0
1849826	1	1	1	5	Asia	Primary school								0	0	0	0	0	0	0	47	0	0	293	0	0	6	0	0	99	0	0	0	0	1	167	0	0	0	0	0	0	0	0	0	0	0	15	0
7261397	1	0	0	1	Asia	Gymnasium, 12y	0	0	0	0	0	189	0	0	332	0	0	365	0	0	365	0	0	336	0	0	0	0	0	0	0	0	15	0	0	0	0
6908591	1	0	0	1	Asia	High school, 9-10y
6554397	2	0	2	3	Asia	College/University, >=14y																																						0	0	0	0	0	0
10313019	1	0	0	1	Asia	College/University, >=14y																																0	0	0	0	62	0	0	0	0	0	0	0
1805974	1	0	2	3	Asia	High school, 9-10y	0	0	0	0	0	256	0	0	59	0	1	255	0	1	89	0	0	0	0	0	0	0	0	0	0	0	0	0	0	0	0	0	0	0	0	0	0	0	0	0	0	0	0
7585237	1	0	1	2	Asia	Gymnasium, 12y																							0	0	0	0	0	0	0	12	0	0	0	0	0	0	0	0	0	0	0	0	0
8076399	2	0	0	1	Asia	Gymnasium, 12y																																0	0	0	0	0	0	0	0	0	0	95	0
4087807	2	0	0	1	Asia	Gymnasium, 12y														0	0	0	0	0	0	0	0	0	0	0	0	0	0	0	0	0	0	0	0	0	0	0	0	0	17	0	1	81	0
8512575	1	0	0	1	Asia	PhD																							0	0	0	0	0	0	0	0	0	0	0	0	0	0	0	0	0	0	0	0	0
9156865	1	0	0	1	Asia	Gymnasium, 12y																							0	0	0	0	0	0	0	0	0	0	14	0	0	24	0	0	106	0	1	115	0
3074676	2	0	1	2	Asia	College/University, <14y																							0	0	0	0	0	0	0	0	0	0	0	0	0	0	0	0	0	0	1	107	0
10402977	1	0	0	1	Asia	College/University, >=14y					0	0	0	0	198	0	0	171	0	1	106	0	1	119	0	0	0	0	0	0	0	0	0	0	0	0	0	0	0	0	0	0	0	1	93	0	0	0	0
3225001	2	0	0	1	Asia	Primary school	0	0	0	0	0	0	0	0	0	0	0	0	0	0	0	0	0	0	0	0	0	0	0	0	0	0	0	0	0	0	0	0	0	0	0	0	0	0	0	0	1	83	0
3900336	2	0	0	1	Asia	College/University, >=14y																																0	0	0	0	0	0	0	0	0	0	0	0
4500908	1	0	0	1	Asia	College/University, >=14y																													0	0	0	0	0	0	0	0	0	0	0	0	0	0	0
8271985	2	0	0	1	Asia	Gymnasium, 12y																																0	0	0	0	0	0	0	0	0	0	0	0
9870344	2	0	1	2	Asia	Gymnasium, 12y	0	0	0	0	1	119	0	1	239	0	1	66	0	0	126	0	0	91	0	0	0	0	0	0	0	0	0	0	0	0	0	0	55	0	1	93	0	1	66	0	0	0	0
9058058	1	0	2	3	Asia	Gymnasium, 12y																				0	0	0	0	0	0	0	0	0	0	33	0	0	83	0	0	25	0	0	0	0	0	0	0
2470064	1	0	0	1	Asia	Gymnasium, 12y	0	0	0	0	0	0	0	0	0	0	0	34	0	0	124	0	0	50	0	0	0	0	0	0	0	0	0	0	0	0	0	0	63	0	0	0	0	0	78	0	1	0	0
9461349	2	0	0	1	Asia	Gymnasium, 12y			0	0	0	0	0	0	0	0	0	150	0	0	117	0	0	0	0	0	0	0	0	0	0	0	0	0	0	0	0	0	0	0	0	0	0	0	0	0	0	0	0
7716173	2	0	0	1	Asia	College/University, <14y
2881574	1	0	1	2	Asia	College/University, >=14y	0	0	0	0	0	0	0	0	0	0	0	0	0	0	0	0	0	0	0	0	0	0	0	0	0	0	0	0	0	0	0	0	0	0	0	0	0	0	0	0	0	0	0
9461894	2	0	0	1	Asia	High school, 9-10y
8004278	2	0	0	1	Asia	College/University, >=14y			0	0	0	0	0	0	0	0	1	0	0	1	154	0	1	175	0	1	31	0	1	0	0	1	108	0	1	29	0	1	7	0	0	0	0	0	91	0	1	84	0
5447198	1	0	0	1	Asia	High school, 9-10y	0	0	1	0	1	0	0	0	0	0	0	0	0	0	0	0	0	0	0	0	0	0	0	0	0	1	337	0	1	177	0	0	132	0	0	0	0	1	28	0	1	288	0
360951	2	0	0	1	Asia	College/University, <14y			0	0	0	0	0	0	0	0	0	108	0	0	11	0	0	0	0	1	126	0	1	37	0	0	0	0	0	0	0	0	0	0	0	0	0	0	0	0	0	0	0
5826022	2	0	0	1	Asia	College/University, >=14y																													0	0	0	0	0	0	0	0	0
333653	2	0	0	1	Asia	Primary school																							0	0	0	0	0	0	0	0	0	0	0	0	0	0	0	0	0	0	0	0	0
6173471	2	0	0	1	Asia	Gymnasium, 12y																										0	0	0	0	0	0	0	0	0	0	0	0	0	0	0	0	0	0
4681237	1	0	0	1	Asia	Gymnasium, 12y
5526454	1	0	0	1	Asia	College/University, <14y	0	0	1	0	1	142	0	1	235	0	1	0	0	0	0	0	0	49	0	0	0	0	0	0	0	0	0	0	0	0	0	0	0	0	0	0	0	0	0	0	0	0	0
9949643	2	0	0	1	Asia	College/University, <14y
8215873	2	0	0	1	Asia	College/University, >=14y	0	0	0	0	0	0	0	0	0	0	0	157	0	0	0	0	0	0	0	0	0	0	0	0	0	0	0	0	0	0	0	0	0	0	0	0	0	0	0	0	0	0	0
5803604	2	0	0	1	Asia	High school, 9-10y					0	0	0	0	228	0	0	285	0	1	92	0	1	194	0	0	0	0	0	0	0	0	75	0	0	226	0
6928911	1	0	0	1	Asia	High school, <9y																	0	0	0	0	0	0	0	74	0	0	96	0	0	97	0	0	117	0	0	110	0	0	163	0	0	231	0
10075888	1	0	0	1	Asia	College/University, >=14y																													0	0	0	0	0	0	0	83	0	0	92	0	0	132	0
5430102	1	0	0	1	Asia	College/University, >=14y																																0	40	0	0	81	0	0	0	0	0	0	0
10595454	1	0	2	3	Asia	Gymnasium, 12y																													0	0	0	0	0	0	0	0	0	0	0	0	1	54	0
4969358	1	0	1	2	Asia	College/University, <14y	0	0	0	0	0	299	0	0	365	0	0	338	0	0	98	0	0	38	0	0	143	0	0	151	0	0	0	0	0	39	0	1	309	0	1	183	0	0	0	0	0	0	0
8209391	2	0	0	1	Asia	College/University, >=14y																	0	0	0	0	0	0	0	0	0	0	0	0	0	0	0	0	63	0	0	0	0	0	0	0	0	0	0
2837823	1	0	0	1	Asia	High school, 9-10y																																0	0	0	0	0	0	0	0	0	0	0	0
10544515	1	0	1	2	Asia	College/University, >=14y	0	0	0	0	0	0	0	0	0	0	0	0	0	0	99	0	0	51	0	0	0	0	0	53	0	0	226	0	0	96	0	0	0	0	0	0	0	0	15	0	0	0	0
8533387	1	0	0	1	Asia	High school, 9-10y	0	0	1	0	1	66	0	1	179	0	0	0	0	1	196	0	1	229	0	0	0	0	0	0	0	0	0	0	0	0	0	0	0	0	0	0	0	0	0	0	0	0	0
3265642	2	0	0	1	Asia	College/University, >=14y	0	0	0	0	0	49	0	0	55	0	0	160	0	1	139	0	1	82	0	0	75	0	0	3	0	0	0	0	1	0	0	0	0	0	0	0	0	0	0	0	0	0	0
6706284	1	0	1	2	Asia	College/University, <14y					0	129	0	0	341	0	0	0	0	0	0	0	0	0	0	0	0	0	0	0	0	1	209	0	1	279	0	1	173	0	1	59	0	0	2	0	0	0	0
8039887	2	0	0	1	Asia	Gymnasium, 12y	0	0	0	0	0	58	0	1	91	0	1	46	0	1	50	0	0	0	0	0	0	0	0	0	0	0	0	0	0	0	0	0	0	0	0	0	0	0	0	0	0	0	0
10159351	1	0	0	1	Asia	High school, 9-10y			0	0	0	0	0	0	0	0	0	0	0	0	178	0	0	188	0	0	241	0	0	11	0	0	0	0	0	94	0	0	0	0	0	0	0	0	0	0	0	0	0
7013910	1	0	1	2	Asia	High school, <9y	0	0	0	0	0	0	0	1	362	0	1	94	0	1	165	0	1	226	0	1	225	0	1	113	0	1	286	0	0	0	0	0	27	0	0	59	0	0	0	0	0	0	0
9217411	1	0	0	1	Asia	High school, 9-10y	0	0	0	0	1	28	0	0	0	0	0	0	0	0	0	0	0	0	0	0	0	0	0	0	0	1	122	0	1	167	0	1	175	0	1	242	0	1	30	0	0	0	0
2178246	1	0	1	2	Asia	College/University, >=14y
1240695	2	0	0	1	Asia	College/University, <14y	1	0	0	0	0	68	0	1	23	0	1	159	0	0	3	0	0	112	0	0	0	0	0	0	0	0	0	0	0	0	0	0	0	0	1	206	0	0	0	0	0	0	0
6171088	2	0	0	1	Asia	College/University, >=14y																	0	0	0	0	156	0	0	178	0	0	12	0	0	0	0	0	101	0	1	161	0	1	102	0	0	0	0
9694966	2	0	2	3	Asia	High school, 9-10y					0	171	0	0	23	0	1	86	0	1	341	0	1	186	0	1	0	0	0	0	0	1	191	0	1	95	0	1	84	0	1	87	0	1	94	0	1	88	0
6883122	1	0	0	1	Asia																																										0	0	0
1756814	1	0	2	3	Asia	College/University, <14y																																			0	0	0	0	0	0	0	0	0
1724857	1	0	0	1	Asia	College/University, <14y																													0	0	0	0	0	0	0	0	0	0	0	0	0	30	0
5445020	1	0	1	2	Asia	High school, 9-10y								0	0	0	0	9	0	0	0	0	0	101	0	0	173	0	0	260	0	0	49	0	0	83	0	1	111	0	1	201	0	1	233	0	1	359	0
8177814	2	0	1	2	Asia	College/University, >=14y
5542232	1	0	1	2	Asia	College/University, <14y	0	0	0	0	0	0	0	0	0	0	0	0	0	0	0	0	0	0	0	0	0	0	0	0	0	0	0	0	0	0	0	0	0	0	0	0	0	0	0	0	0	0	0
10180094	1	0	0	1	Asia	High school, 9-10y																																			0	0	0	0	0	0	0	0	0
9468040	2	0	0	1	Asia	Gymnasium, 12y			0	0	0	69	0	1	91	0	1	117	0	0	0	0	0	0	0	1	226	0	1	181	0	0	0	0	0	0	0	0	0	0	0	0	0	0	0	0	0	0	0
500466	2	0	0	1	Asia	College/University, <14y	0	0	0	0	0	0	0	0	100	0	0	74	0	0	0	0	0	191	0	0	187	0	0	62	0	0	152	0	0	0	0	0	0	0	0	0	0	0	0	0	0	0	0
3972071	2	0	0	1	Asia	High school, 9-10y	1	0	1	0	1	366	0	1	238	0	1	129	0	0	0	0	1	0	0	1	0	0	1	0	0	0	0	0	1	0	0	0	0	0	0	0	0	0	0	0	0	0	0
9910306	2	0	2	3	Asia	High school, 9-10y	0	0	0	0	0	15	0	0	228	0	0	157	0	0	168	0	0	71	0	0	273	0	1	0	0	0	0	0	0	100	0	0	0	0	0	0	0	0	0	0	0	0	0
7719618	2	0	0	1	Asia	Gymnasium, 12y	0	0	0	0	0	82	0	0	8	0	0	0	0	0	0	0	0	62	0	0	0	0	0	0	0	0	0	0	0	0	0	0	0	0	0	0	0	0	0	0	0	0	0
5680858	2	0	0	1	Asia	College/University, <14y
8395125	2	0	0	1	Asia	College/University, >=14y																																						0	0	0	0	0	0
656669	2	0	1	2	Asia	College/University, >=14y					0	0	0	0	49	0	1	167	0	0	0	0	0	0	0	0	0	0	0	0	0	0	0	0	0	0	0	0	0	0	0	0	0	0	0	0	0	0	0
537015	2	0	0	1	Asia	Gymnasium, 12y											0	0	0	0	0	0	0	0	0	0	0	0	0	0	0	0	0	0	0	0	0	0	0	0	1	107	0	0	0	0	0	0	0
4979885	1	0	0	1	Asia	College/University, >=14y			0	0	0	0	0	0	0	0	0	0	0	0	93	0	0	0	0	0	0	0	0	0	0	0	0	0	0	0	0	0	0	0	0	0	0	0	0	0	0	0	0
6550774	2	0	0	1	Asia	Gymnasium, 12y	0	0	0	0	0	0	0	0	0	0	0	0	0	1	160	0	1	231	0	1	86	0	1	110	0	1	107	0	1	111	0	1	93	0	0	0	0	0	0	0	0	0	0
8533812	1	0	0	1	Asia	Gymnasium, 12y	0	0	0	0	1	42	0	1	236	0	1	365	0	1	50	0	1	107	0	1	358	0	1	211	0	1	116	0	1	227	0	1	94	0	1	186	0	1	99	0	1	229	0
1557444	1	0	0	1	Asia	College/University, >=14y																													0	0	0	0	0	0	0	0	0	0	93	0	0	104	0
9061354	1	0	1	2	Asia	College/University, >=14y	0	0	0	0	0	0	0	0	0	0	0	0	0	0	0	0	0	0	0	0	0	0	0	0	0	0	0	0	0	0	0	0	0	0	0	0	0	0	0	0	0	0	0
2040026	1	0	1	2	Asia	College/University, <14y														0	0	0	0	49	0	0	108	0	0	0	0	0	59	0	0	30	0	0	0	0	0	0	0	0	0	0	0	96	0
4392480	1	0	0	1	Asia	Gymnasium, 12y	0	0	1	0	1	0	0	0	0	0	1	192	0	1	92	0	1	84	0	0	0	0	0	0	0	1	211	0	1	159	0	1	117	0	0	2	0	0	0	0	0	0	0
3535189	2	0	0	1	Asia	High school, 9-10y	0	0	0	0	0	0	0	0	0	0	0	0	0	0	0	0	0	0	0	0	0	0	0	0	0	0	0	0	0	0	0	0	0	0	0	0	0	0	0	0	0	0	0
2789908	1	0	0	1	Asia	High school, 9-10y	0	0	0	0	0	0	0	1	175	0	1	334	0	0	3	0	1	366	0	1	190	0	1	244	0	1	91	0	1	306	0	1	57	0	1	245	0	1	365	0	1	151	0
10224764	1	0	0	1	Asia	High school, 9-10y					0	0	0	0	0	0	0	0	0	0	0	0	0	65	0	0	16	0	0	0	0	0	121	0	0	0	0	0	0	0	0	0	1	0	0	1	0	0	1
2497365	1	0	0	1	Asia	College/University, >=14y																																0	0	0	0	0	0	0	0	0	0	0	0
10172963	1	0	0	1	Asia	College/University, <14y
9271111	1	0	1	2	Asia	Primary school			0	0	0	0	0	0	0	0	0	213	0	0	213	0	1	212	0	1	313	0	1	207	0	1	171	0	1	293	0	1	0	0	0	0	0	1	97	0	1	186	0
7930878	2	0	0	1	Asia	College/University, >=14y																																			0	0	0	0	0	0	0	0	0
7666930	2	0	1	2	Asia	Gymnasium, 12y
9477920	2	0	0	1	Asia	Gymnasium, 12y	0	0	0	0	1	19	0	1	63	0	1	58	0	1	84	0	1	56	0	1	76	0	1	15	0	1	45	0	1	3	0	1	7	0	0	0	0	0	0	0	1	0	0
6956336	1	0	1	2	Asia	High school, 9-10y	0	0	0	0	0	11	0	1	255	0	1	259	0	1	125	0	1	300	0	1	113	0	1	0	0	1	12	0	1	135	0	0	0	0	0	60	0	1	365	0	1	40	0
858332	2	0	0	1	Asia	Gymnasium, 12y					0	30	0	0	112	0	0	0	0	0	0	0	0	0	0	0	0	0	0	0	0	0	0	0	0	0	0	0	0	0	0	2	0	0	0	0	0	0	0
9920128	2	0	0	1	Asia	Gymnasium, 12y	0	0	0	0	0	108	0	0	201	0	0	162	0	1	298	0	1	91	0	1	207	0	1	30	0	1	28	0	1	187	0	1	136	0	0	0	0	1	69	0	1	95	0
10371027	1	0	1	2	Asia	College/University, >=14y	0	0	0	0	0	91	0	1	209	0	1	210	0	1	106	0	0	0	0	0	0	0	0	0	0	0	0	0	0	0	0	0	0	0	0	0	0	0	0	0	1	102	0
6947191	1	0	0	1	Asia	College/University, <14y	0	0	1	0	1	320	0	1	255	0	0	163	0	0	365	0	0	101	0	0	0	0	1	22	0	1	92	0	1	244	0	1	103	0	0	0	0	1	348	0	1	366	1
8045324	2	0	0	1	Asia	College/University, >=14y	0	0	1	0	1	62	0	1	67	0	1	65	0	1	70	0	1	49	0	0	0	0	0	0	0	0	0	0	0	0	0	0	0	0	1	84	0	1	275	0	1	60	0
7654332	2	1	2	6	Asia	High school, 9-10y					0	0	0	0	0	0	0	0	0	0	0	0	0	0	0	0	94	0	0	0	1	0	0	0	0	0	0	0	0	0	0	0	1	0	0	1	0	0	1
8148086	2	0	1	2	Asia	College/University, >=14y														0	0	0	0	0	0	0	0	0	0	0	0	0	0	0	1	0	0	0	0	0	0	0	0	0	0	0	0	0	0
365120	2	0	0	1	Asia	High school, <9y					0	0	0	0	0	0	0	0	0	0	0	0	0	0	0	0	0	0	0	0	0	0	0	0	0	0	0	0	0	0	0	0	0	0	0	0	0	0	0
1540623	1	0	0	1	Asia	Primary school					0	0	0	0	243	0	0	264	0	0	70	0	0	248	0	0	40	0	0	365	0	0	203	0	0	0	0	0	179	0	0	294	0	0	301	0	0	0	0
9845707	2	0	0	1	Asia	Primary school			0	0	0	0	0	0	17	0	1	365	0	1	57	0	0	0	0	0	0	0	0	0	0	0	0	0	0	0	1	0	0	1	0	0	1	0	0	1	0	0	1
2466055	1	0	1	2	Asia	Primary school																							0	0	0	0	0	0	0	0	0	0	0	0	0	0	0	0	0	0	0	0	0
3591867	2	0	0	1	Asia	College/University, >=14y																							0	0	0	0	0	0	0	0	0	0	0	0	0	0	0	0	25	0	0	0	0
8882168	1	0	0	1	Asia	Gymnasium, 12y	0	0	0	0	1	137	0	1	45	0	1	147	0	1	110	0	1	350	0	1	262	0	1	214	0	1	243	0	1	240	0	0	96	0	0	0	0	0	0	0	1	303	0
6154690	2	0	2	3	Asia	Gymnasium, 12y					0	0	0	0	38	0	0	275	0	0	103	0	0	107	0	0	42	0	0	0	0	1	141	0	1	111	0	1	103	0	1	165	0	1	122	0	1	189	0
6038041	2	1	0	4	Asia	College/University, <14y																																						0	0	0	0	0	0
9065694	1	0	1	2	Asia	Primary school																																0	0	0	0	0	0	0	14	0	0	104	0
3362737	2	0	0	1	Asia	College/University, <14y																	0	0	0	0	46	0	0	0	0	0	0	0	0	0	0	0	0	0	0	0	0	0	0	0	0	0	0
5238051	1	0	1	2	Asia	College/University, <14y								0	0	0	0	131	0	1	49	0	1	140	0	0	13	0	0	185	0	0	0	0	0	0	0	0	0	0	1	4	0	1	0	0	1	0	0
9140695	1	0	1	2	Asia	Primary school	0	0	0	0	0	0	0	0	0	0	0	283	0	0	140	0	0	134	0	0	365	0	0	267	0	0	97	0	1	202	0	1	257	0	1	15	0	0	0	0	0	0	0
1663094	1	0	0	1	Asia	College/University, <14y											0	0	0	0	133	0	1	140	0	1	182	0	1	96	0	0	0	0	0	0	0	0	0	0	0	0	0	0	0	0	0	0	0
5333727	1	0	2	3	Asia	PhD
7687860	2	0	0	1	Asia	PhD	0	0	0	0	0	0	0	0	0	0	0	0	0	0	0	0	0	0	0	0	0	0	0	0	0	0	0	0	0	0	0	0	0	0	0	0	0	0	0	0	0	0	0
7772900	2	0	0	1	Asia	College/University, <14y																													0	0	0	0	0	0	0	0	0	0	0	0	0	0	0
3308052	2	0	0	1	Asia	Gymnasium, 12y																																0	0	0	0	0	0	0	0	0	0	0	0
7101355	1	0	1	2	Asia	College/University, <14y																										0	0	0	0	0	0	0	0	0	0	0	0	0	0	0	0	0	0
1548432	1	0	0	1	Asia	College/University, >=14y	0	0	0	0	0	0	0	0	0	0	0	0	0	0	0	0	0	0	0	1	186	0	1	103	0	0	0	0	0	0	0	0	0	0	0	0	0	0	0	0	0	0	0
3449196	2	0	1	2	Asia	Gymnasium, 12y	0	0	0	0	0	226	0	0	365	0	0	225	0	0	175	0	0	28	0	0	13	0	0	67	0	1	72	0	1	240	0	1	43	0	0	0	0	0	0	0	0	0	0
8118387	2	0	1	2	Asia	Gymnasium, 12y																				0	0	0	0	0	0	0	0	0	0	0	0	0	0	0	0	0	0	0	0	0	0	0	0
5166346	1	0	0	1	Asia	Primary school																							0	0	0	0	0	0	0	0	0	0	178	0	0	4	0	0	0	0	0	0	0
306685	2	0	1	2	Asia	High school, 9-10y																																						0	0	0	0	0	0
7502914	1	0	1	2	Asia	College/University, >=14y					0	89	0	1	134	0	1	244	0	0	115	0	1	51	0	1	102	0	0	0	0	0	0	0	0	0	0	0	0	0	0	0	0	0	0	0	0	0	0
8283013	2	0	1	2	Asia	Gymnasium, 12y	1	0	1	0	1	94	0	1	285	0	1	204	0	1	227	0	1	49	0	1	0	0	1	0	0	1	0	0	1	45	0	1	144	0	0	0	0	0	0	1	0	0	1
2995707	2	0	0	1	Asia	College/University, >=14y																																			0	0	0	0	0	0	1	151	0
7095714	1	0	0	1	Asia	College/University, >=14y	0	0	0	0	0	0	0	0	0	0	0	0	0	0	0	0	0	0	0	0	0	0	0	0	0	0	0	0	0	0	0	0	0	0	0	0	0	0	0	0	0	0	0
5480829	1	0	0	1	Asia	Gymnasium, 12y					0	0	0	0	0	0	0	0	0	0	168	0	0	0	0	0	59	0	1	60	0	1	87	0	1	21	0	0	0	0	0	0	0	0	0	0	0	0	0
3859176	2	0	0	1	Asia	High school, <9y	0	0	0	0	0	20	0	0	0	0	0	0	0	0	0	0	0	0	0	0	0	0	0	0	0	0	0	0	0	0	0	0	0	0	0	0	0	0	0	0	0	0	0
6411812	2	1	1	5	Asia	Primary school			0	0	0	0	0	0	0	0	0	0	0	0	0	0	0	0	0	0	0	0	0	0	0	0	0	0	0	0	0	0	0	0	0	0	0	0	0	0	0	0	0
1314286	2	0	0	1	Asia	College/University, >=14y											0	0	0	0	0	0	0	0	0	0	0	0	0	98	0	0	0	0	0	49	0	0	288	0	0	169	0	0	0	0	0	29	0
5102619	1	0	0	1	Asia	Gymnasium, 12y	0	0	0	0	0	0	0	0	0	0	0	0	0	0	0	0	0	0	0	0	0	0	0	0	0	0	0	0	0	0	0	0	0	0	0	0	0	0	0	0	0	0	0
8799370	1	0	0	1	Asia	Gymnasium, 12y																				0	0	0	0	0	0	0	0	0	0	0	0	1	94	0	1	100	0	1	0	0	0	0	0
4699541	1	0	0	1	Asia	PhD																										0	0	0	0	0	0	0	0	0	0	0	0	0	0	0	0	0	0
5119420	1	0	1	2	Asia	High school, <9y
1601220	1	0	0	1	Asia	College/University, >=14y	0	0	0	0	0	0	0	0	0	0	0	0	0	0	0	0	0	0	0	0	0	0	0	0	0	0	0	0	0	0	0	0	0	0	0	0	0	0	0	0	0	0	0
5655502	2	0	0	1	Asia	Gymnasium, 12y																													0	0	0	0	0	0	0	0	0	0	0	0	0	0	0
8530069	1	0	1	2	Asia	College/University, >=14y
1605661	1	0	1	2	Asia	College/University, >=14y																																			0	0	0	0	53	0	0	315	0
6794229	1	0	1	2	Asia	Gymnasium, 12y																																			0	0	0	0	14	0	0	88	0
6647188	1	0	0	1	Asia	Primary school																																			0	0	0	0	115	0	0	0	0
8966395	1	0	0	1	Asia	College/University, >=14y	0	0	0	0	0	240	0	1	284	0	0	0	0	0	0	0	0	0	0	0	0	0	0	0	0	0	0	0	0	0	0	0	0	0	0	0	0	1	62	0	0	9	0
4472546	1	0	1	2	Asia	High school, <9y																																0	0	0	0	0	0	0	49	0	0	0	0
1517290	1	0	2	3	Asia	College/University, <14y																										0	0	0	0	0	0	0	128	0	0	231	0	0	5	0	0	0	0
3265408	2	0	0	1	Asia	High school, 9-10y								0	0	0	0	0	0	0	0	0	0	0	0	0	0	0	0	215	0	0	288	0	0	0	0	0	0	0	0	0	0	0	0	0	0	0	0
8268706	2	0	0	1	Asia	College/University, >=14y																							0	0	0	0	0	0	0	0	0	0	0	0	0	0	0	0	0	0	0	0	0
951975	2	0	0	1	Asia	College/University, >=14y																																						0	0	0	0	0	0
1419837	2	0	0	1	Asia	High school, <9y	0	0	0	0	0	0	0	0	0	0	0	0	0	1	52	0	1	0	0	1	215	0	1	0	0	0	0	0	1	25	0	0	0	0	0	0	0	0	0	0	0	0	1
4783452	1	0	0	1	Asia	College/University, >=14y
5303157	1	0	2	3	Asia	Gymnasium, 12y																				0	0	0	0	0	0	0	0	0	0	62	0	0	22	0	0	46	0	0	87	0	0	0	0
3255860	2	0	1	2	Asia	College/University, >=14y											0	0	0	0	0	0	0	0	0	0	84	0	0	26	0	0	11	0	1	26	0	1	21	0	1	0	0	0	0	0	0	0	0
10367383	1	0	1	2	Asia	College/University, >=14y	1	0	1	0	1	161	0	0	45	0	0	139	0	0	0	0	0	71	0	1	176	0	1	60	0	0	0	0	0	0	0	0	0	0	0	0	0	0	0	0	0	0	0
10089339	1	0	0	1	Asia	High school, 9-10y			0	0	0	275	0	0	311	0	0	11	0	1	217	0	1	209	0	1	248	0	1	125	0	1	344	0	0	31	0	1	120	0	0	0	0	0	0	0	0	0	0
7253460	1	0	1	2	Asia	College/University, >=14y																																						0	0	0	0	0	0
9841191	2	0	0	1	Asia	High school, 9-10y	0	0	0	0	0	0	0	1	89	0	1	42	0	0	3	0	0	0	0	0	0	0	1	120	0	1	27	0	0	0	0	0	0	0	0	0	0	0	0	0	0	0	0
9467295	2	0	0	1	Asia	Primary school								0	0	0	0	0	0	0	0	0	0	120	0	0	71	0	0	0	0	0	0	0	0	0	0	0	0	0	0	0	0	0	0	0	0	0	1
5660891	2	0	0	1	Asia	Gymnasium, 12y	1	0	0	0	0	0	0	1	240	0	1	212	0	1	129	0	1	247	0	1	247	0	1	182	0	0	0	0	1	132	0	1	0	0	1	0	0	1	0	0	1	292	0
5677162	2	0	0	1	Asia	College/University, >=14y			0	0	0	189	0	0	202	0	0	0	0	0	48	0	1	185	0	1	75	0	0	0	0	1	0	0	0	0	0	0	0	0	0	0	0	0	0	0	0	0	0
3448464	2	0	0	1	Asia	Gymnasium, 12y	0	0	0	0	0	0	0	0	0	0	0	0	0	0	0	0	1	70	0	0	0	0	0	0	0	0	0	0
5635734	2	0	0	1	Asia	Gymnasium, 12y																													0	0	0	0	0	0	0	0	0	0	17	0	1	15	0
7677432	2	0	0	1	Asia	College/University, <14y					0	0	0	0	0	0	0	0	0	0	194	0	0	126	0	0	156	0	0	0	0	0	0	0	0	0	0	0	0	0	0	0	0	0	0	0	0	0	0
9459001	2	1	0	4	Asia	Primary school																																						0	0	0	0	0	0
4802792	1	0	1	2	Asia	Gymnasium, 12y											0	107	0	1	304	0	1	213	0	1	243	0	1	303	0	1	246	0	1	51	0	0	9	0	1	139	0	1	243	0	1	0	0
9864862	2	1	0	4	Asia	Gymnasium, 12y																																			0	0	0	0	0	0	0	17	0
8681454	1	0	1	2	Asia	Gymnasium, 12y	0	0	1	0	1	60	0	1	94	0	1	156	0	1	46	0	1	366	0	1	214	0	1	195	0	1	108	0	1	257	0	1	92	0	0	19	0	0	0	0	0	0	0
10604329	1	0	1	2	Asia	Primary school																																									0	0	0
8999485	1	0	2	3	Asia	Gymnasium, 12y																																0	0	0	0	0	0	0	0	0	0	0	0
10604005	1	0	1	2	Asia	College/University, >=14y
10109888	1	1	1	5	Asia	College/University, <14y
6290950	2	0	1	2	Asia	Gymnasium, 12y																				0	0	0	0	0	0	0	0	0	0	0	0	0	0	0	0	0	0	0	0	0	0	0	0
10637522	1	0	1	2	Asia	College/University, <14y	0	0	0	0	1	213	0	0	0	0	1	71	0	1	247	0	1	195	0	1	273	0	1	11	0	1	160	0	1	156	0	1	42	0	0	3	0	0	0	0	0	0	0
8581451	1	0	2	3	Asia	College/University, <14y	0	0	0	0	0	0	0	0	0	0	0	0	0	0	52	0	0	65	0	0	77	0	1	142	0	1	0	0	0	0	0	1	85	0	1	72	0	1	157	0	1	1	0
5624084	2	0	0	1	Asia	PhD	0	0	0	0	0	0	0	0	0	0	0	0	0	0	0	0	0	0	0	0	0	0	1	0	0	1	0	0	0	0	0	0	0	0	0	0	0	0	0	0	0	0	0
7791474	2	0	1	2	Asia	College/University, <14y	0	0	0	0	0	0	0	0	0	0	0	0	0	0	0	0	0	0	0	0	0	0	0	0	0	0	0	0	0	0	0	0	0	0	0	0	0	0	0	0	0	0	0
6178073	2	0	0	1	Asia	College/University, >=14y	0	0	0	0	0	0	0	0	0	0	0	0	0	0	0	0	1	180	0	1	13	0	0	0	0	0	0	0	0	0	0	0	0	0	0	0	0	0	0	0	0	0	0
10664408	1	0	0	1	Asia	College/University, >=14y	1	0	1	0	1	84	0	1	56	0	1	261	0	1	103	0	1	170	0	1	61	0	1	364	0	1	66	0	0	0	0	0	0	0	0	0	0	0	0	0	0	0	0
8062164	2	0	0	1	Asia	College/University, >=14y	0	0	0	0	0	95	0	1	0	0	1	0	0	0	0	0	0	0	0	0	0	0	0	0	0	0	0	0	0	0	0	0	0	0	0	0	0	0	0	0	0	0	0
9848212	2	0	1	2	Asia	High school, 9-10y																													0	0	0	0	0	0	0	0	0	0	0	0	0	0	0
1093019	2	0	0	1	Asia	High school, 9-10y	0	0	1	0	1	11	0	1	22	0	1	365	0	1	365	0	1	240	0	1	151	0	1	82	0	1	77	0	1	0	0	1	0	0	0	0	0	0	0	0	0	0	0
5374007	1	0	0	1	Asia	College/University, <14y																	0	0	0	0	0	0	0	0	0	0	0	0	0	0	0	0	0	0	0	0	0	0	235	0	0	132	0
4851605	1	1	0	4	Asia	High school, <9y																													0	0	0	0	0	0	0	0	0	0	0	0	0	29	0
8241145	2	0	0	1	Asia	College/University, <14y																																						0	0	0	0	0	0
8555797	1	0	1	2	Asia	College/University, >=14y																	0	0	0	0	0	0	0	0	0	0	0	0	0	0	0	0	0	0	0	0	0	0	0	0	0	0	0
7904787	2	0	1	2	Asia	Primary school
8258222	2	0	2	3	Asia	High school, <9y	0	0	0	0	0	228	0	0	0	0	0	0	0	0	0	0	0	0	0	0	0	0	0	0	0	0	0	0	1	218	0	1	151	0	0	0	0	0	0	0	0	0	0
4243215	2	0	0	1	Asia	Primary school					0	0	0	0	0	0	1	243	0	1	261	0	0	94	0	0	66	0	0	18	0	0	0	0	0	0	0	0	0	1	0	0	1	0	0	1	0	0	1
10490153	1	0	1	2	Asia	High school, 9-10y	0	0	0	0	0	0	0	0	0	0	0	0	0	0	0	0	0	0	0	0	0	0	0	0	0	0	0	0	0	0	0	0	0	0	0	0	0	0	0	0	0	0	0
5500445	1	0	1	2	Asia	College/University, >=14y	0	0	0	0	0	0	0	0	0	0	0	0	0	0	0	0	0	0	0	0	0	0	0	0	0	0	0	0	0	0	0	0	0	0	0	0	0	0	0	0	0	0	0
3953817	2	0	0	1	Asia	High school, 9-10y	0	0	0	0	0	11	0	1	365	0	1	15	0	1	0	0	0	0	0	0	0	0	0	0	0	0	0	0	0	0	0	0	0	0	0	0	0	0	0	0	0	0	0
59269	2	0	0	1	Asia	Gymnasium, 12y																																0	0	0	0	0	0	0	0	0	0	0	0
8948397	1	0	0	1	Asia	Gymnasium, 12y	0	0	0	0	0	0	0	0	0	0	0	0	0	0	77	0	0	34	0	1	49	0	1	13	0	0	0	0	0	0	0	0	0	0	0	0	0	1	18	0	1	199	0
9413004	2	0	0	1	Asia	Gymnasium, 12y	0	0	0	0	0	0	0	0	0	0	0	0	0	0	0	0	0	19	0	0	98	0	0	70	0	0	0	0	0	0	0	0	0	0	0	0	0	0	0	0	0	0	0
9760816	2	0	0	1	Asia	High school, 9-10y														0	0	0	0	0	0	0	0	0	0	0	0	0	0	0	0	0	0	0	0	0	0	0	0	0	0	0	0	158	0
5028373	1	0	0	1	Asia	College/University, >=14y
5595440	2	0	0	1	Asia	College/University, <14y																							0	0	0	0	0	0	0	0	0	0	90	0	0	0	0	0	1	0	0	3	0
7849388	2	0	1	2	Asia	High school, <9y																													0	0	0	0	0	0	0	0	0	0	0	0	0	0	0
1890164	1	0	2	3	Asia	High school, 9-10y																																			0	0	0	0	74	0	0	101	0
1070754	2	0	0	1	Asia	College/University, <14y																										0	0	0	0	0	0	0	0	0	0	0	0	0	0	0	0	0	0
1635504	1	0	0	1	Asia	Gymnasium, 12y																																									0	0	0
8589267	1	0	0	1	Asia	College/University, >=14y																										0	0	0	0	15	0	0	66	0	0	60	0	0	0	0	0	0	0
8983895	1	0	0	1	Asia	High school, 9-10y			0	0	0	0	0	0	10	0	0	183	0	0	82	0	0	179	0	0	192	0	0	0	0	0	66	0	0	0	0	0	0	0	0	212	0	0	0	0	0	0	1
6618683	1	0	1	2	Asia	College/University, <14y	0	0	0	0	0	0	0	0	0	0	0	0	0	0	0	0	0	0	0	0	0	0	0	0	0	0	0	0	0	0	0	0	0	0	0	0	0	0	0	0	0	0	0
9407209	2	0	0	1	Asia	High school, 9-10y	1	0	1	0	1	101	0	1	0	0	1	66	0	1	86	0	1	0	0	0	0	0	0	0	0	0	0	0	0	0	0	0	0	0	0	0	0	0	0	0	0	0	0
5725375	2	0	1	2	Asia	College/University, >=14y								0	0	0	0	0	0	0	75	0	0	92	0	0	0	0	0	0	0	0	171	0	1	224	0	1	260	0	0	130	0	0	0	0	0	0	0
6769690	1	0	0	1	Asia	High school, 9-10y																	0	0	0	0	0	0	0	37	0	1	48	0	0	28	0	0	0	0	0	64	0	0	0	0	0	0	0
7330907	1	0	0	1	Asia	Gymnasium, 12y					0	0	0	0	0	0	0	0	0	0	151	0	0	71	0	0	0	0	0	0	0	0	59	0	1	0	0	1	0	0	1	0	0	1	0	0	1	0	0
7873397	2	0	0	1	Asia	College/University, >=14y
332933	2	0	0	1	Asia	Gymnasium, 12y														0	0	0	0	11	0	0	29	0	0	52	0	0	0	0	0	0	0	0	0	0	0	0	0	0	0	0	0	0	0
6181189	2	0	1	2	Asia	College/University, >=14y	0	0	0	0	0	0	0	0	0	0	0	0	0	0	0	0	0	0	0	0	229	0	0	0	0	0	0	0	0	0	0	0	0	0	1	189	0	1	12	0	0	0	0
9414743	2	0	0	1	Asia	College/University, >=14y					0	0	0	0	0	0	0	0	0	0	0	0	0	21	0	1	31	0	0	0	0	0	0	0	0	0	0	0	0	0	0	0	0	0	0	0	0	0	0
3219949	2	0	0	1	Asia	High school, <9y											0	0	0	0	0	0	0	0	0	0	270	0	0	38	0	0	0	0	0	0	0	0	0	0	0	0	0	0	0	0	0	0	0
9053586	1	0	0	1	Asia	High school, 9-10y											0	0	0	0	0	0	0	0	0	0	0	0	0	122	0	0	309	0	0	339	0	0	65	0	0	0	0	0	0	0	0	0	0
8815786	1	0	0	1	Asia	Gymnasium, 12y																							0	0	0	0	0	0	0	0	0	0	0	0	0	9	0	1	165	0	1	68	0
9411325	2	0	0	1	Asia	College/University, >=14y
8791802	1	0	0	1	Asia	College/University, >=14y																																			0	0	0	0	0	0	0	0	0
8382039	2	0	2	3	Asia	College/University, >=14y	0	0	0	0	0	0	0	0	0	0	0	0	0	0	0	0	0	0	0	0	0	0	0	0	0	0	0	0	0	0	0	0	0	0	0	0	0	0	0	0	0	0	0
4794107	1	0	0	1	Asia	College/University, <14y																	0	0	0	0	0	0	0	0	0	0	0	0	0	39	0	0	0	0	0	39	0	0	0	0	0	0	0
249933	2	0	0	1	Asia	Gymnasium, 12y								0	0	0	0	0	0	0	33	0	0	123	0	0	14	0	0	110	0	0	0	0	0	0	0	0	0	0	0	0	0	0	0	0	0	0	0
1915972	1	0	2	3	Asia	College/University, <14y	1	0	1	0	1	219	0	1	104	0	0	0	0	1	217	0	1	60	0	0	0	0	0	0	0	0	0	0	0	0	0				0	0	0	0	0	0	0	0	0
5577577	2	0	2	3	Asia	College/University, <14y	0	0	0	0	0	0	0	0	0	0	0	0	0	0	0	0	0	0	0	0	0	0	0	0	0	0	0	0	0	0	0	0	0	0	0	0	0	0	0	0	0	0	0
10667279	1	0	1	2	Asia	College/University, >=14y														0	12	0	0	115	0	0	9	0	0	98	0	0	66	0	0	76	0	0	0	0	0	0	0	0	0	0	0	184	0
9895133	2	1	0	4	Asia	Gymnasium, 12y																																0	0	0	0	0	0	0	0	0	0	0	0
9450254	2	0	0	1	Asia	High school, 9-10y	0	0	1	0	0	0	0	1	191	0	1	117	0	1	0	0	1	0	0	1	0	0	1	0	0	1	0	0	0	0	0	0	0	0	0	0	0	0	0	0	0	0	0
789393	2	0	0	1	Asia	College/University, <14y	0	0	0	0	0	0	0	0	0	0	0	0	0	0	105	0	0	0	0	0	113	0	1	189	0	1	226	0	1	95	0
8548523	1	0	1	2	Asia	High school, <9y
5700131	2	0	0	1	Asia	College/University, >=14y			0	0	0	0	0	0	0	0	0	0	0	0	0	0	0	0	0	1	93	0	1	270	0	0	0	0	0	0	0	0	0	0	0	0	0	0	0	0	0	0	0
1844262	1	0	0	1	Asia	College/University, >=14y	0	0	1	0	1	78	0	1	119	0	1	69	0	1	65	0	1	84	0	1	69	0	0	207	0	1	0	0	1	0	0	0	0	0	0	0	0	0	0	0	0	0	0
5847961	2	0	0	1	Asia	High school, 9-10y	0	0	0	0	0	0	0	0	99	0	0	16	0	0	0	0	0	0	0	0	0	0	0	0	0	0	0	0	0	0	0	0	0	0	0	0	0	0	0	0	0	64	0
9521643	2	1	0	4	Asia	High school, 9-10y																				0	0	0	0	0	0	0	0	0	0	0	0	0	0	0	0	0	0	0	0	0	0	0	0
5789914	2	0	0	1	Asia	College/University, >=14y																	0	0	0	0	0	0	0	0	0	0	0	0	0	0	0	0	0	0	0	0	0	0	0	0	0	44	0
9808723	2	1	0	4	Asia	College/University, >=14y	0	0	0	0	0	278	0	1	83	0	1	37	0	1	66	0	1	156	0	1	19	0	1	115	0	1	44	0	1	0	0	0	0	0	0	0	0	0	0	0	0	0	0
5873194	2	0	1	2	Asia	Primary school																				0	0	0	0	0	0	0	0	0	0	0	0	0	0	0	0	0	0	0	0	0	0	0	0
2107952	1	0	0	1	Asia	College/University, <14y	0	0	0	0	1	63	0	1	39	0	1	184	0	1	90	0	1	21	0	1	170	0	0	31	0	1	211	0	1	315	0	0	58	0	0	0	0	0	0	0	0	0	0
10149291	1	0	1	2	Asia	High school, <9y																																0	0	0	0	0	0	1	66	0	1	197	0
3924649	2	0	0	1	Asia	College/University, >=14y
1534261	1	0	0	1	Asia	High school, 9-10y																													0	0	0	0	0	0	0	0	0	0	0	0	0	0	0
9386583	2	0	0	1	Asia	College/University, <14y	0	0	0	0	0	0	0	1	29	0	1	0	0	0	0	0	0	0	0	1	46	0	1	0	0	0	0	0	0	0	0	0	0	0	0	0	0	0	0	0	0	0	0
3674624	2	0	0	1	Asia	College/University, >=14y			0	0	0	0	0	0	0	0	0	128	0	0	246	0	0	181	0	0	84	0	0	0	0	0	0	0	0	0	0	0	0	0	0	0	0	0	0	0	0	69	0
1092983	2	0	2	3	Asia	College/University, <14y
6448849	2	0	0	1	Asia	College/University, >=14y								0	0	0	0	0	0	0	0	0	0	0	0	0	99	0	0	110	0	0	0	0	0	14	0	0	0	0	0	73	0	0	0	0	0	0	0
6638777	1	0	0	1	Asia	Gymnasium, 12y			0	0	0	0	0	0	0	0	0	0	0	0	0	0	1	27	0
3572180	2	1	1	5	Asia	Gymnasium, 12y	0	0	0	0	0	281	0	1	65	0	1	44	0	1	244	0	1	53	0	0	17	0	0	0	0	0	0	0	0	0	0	0	0	0	0	0	0	0	0	0	0	0	0
2260070	1	0	0	1	Asia	High school, 9-10y	0	0	0	0	0	32	0	0	10	0	0	0	0	0	0	0	0	0	0	0	113	0	0	121	0	0	0	0	0	0	0	0	0	0	0	0	0	0	0	0	0	0	0
878575	2	1	0	4	Asia	Primary school	0	0	0	0	0	0	0	0	0	0	0	0	0	0	0	0	0	0	0	0	0	0	0	0	0	0	0	0	0	0	0	0	0	0	0	0	0	0	0	0	0	0	0
10356775	1	0	1	2	Asia	College/University, <14y	0	0			0	23	0	1	66	0	0	0	0	0	62	0	1	37	0	1	0	0	0	0	0	0	0	0	0	0	0	0	0	0	0	0	0	0	0	0	0	0	0
3311323	2	0	0	1	Asia	College/University, >=14y	0	0	0	0	0	0	0	0	0	0	0	0	0	0	0	0	0	0	0	0	0	0	0	0	0	0	0	0	0	0	0	0	0	0	0	0	0	0	0	0	0	0	0
4985689	1	0	1	2	Asia	Gymnasium, 12y														0	0	0	0	0	0	0	0	0	0	4	0	0	150	0	0	86	0	0	62	0	0	0	0	0	0	0	0	0	0
6765221	1	0	1	2	Asia	High school, 9-10y	1	0	1	0	0	0	0	0	0	0	0	0	0	0	0	0	0	0	0	0	0	0	0	0	0	0	0	0	0	0	0	0	0	0	0	0	0	0	0	0	0	0	0
5398332	1	0	2	3	Asia	College/University, >=14y																																0	0	0	0	0	0	0	0	0	0	0	0
5556810	2	0	0	1	Asia	College/University, <14y																				0	0	0	0	0	0	0	0	0	0	0	0	0	0	0	0	0	0	0	0	0	0	0	0
6814881	1	0	0	1	Asia	High school, 9-10y																										0	0	0	0	0	0	0	0	0	0	45	0	0	0	0	0	0	0
2864677	1	0	0	1	Asia	College/University, >=14y	0	0	0	0	0	0	0	0	0	0	0	0	0	0	110	0	0	133	0	0	76	0	0	0	0	0	0	0	0	0	0	0	0	0	0	0	0	0	0	0	0	0	0
4597668	1	0	0	1	Asia	Gymnasium, 12y																										0	0	0	0	0	0	0	0	0	0	0	0	0	0	0	1	80	0
8769126	1	0	0	1	Asia	College/University, >=14y																										0	0	0	0	0	0	0	72	0	0	0	0	0	0	0	0	0	0
4427753	1	0	1	2	Asia	High school, <9y																							0	0	0	0	0	0	0	0	0	0	0	0	0	50	0	0	65	0	0	80	0
7125777	1	0	1	2	Asia	College/University, <14y																							0	0	0	0	0	0	0	0	0	0	0	0	0	0	0	0	0	0	0	0	0
9535365	2	0	1	2	Asia	High school, <9y	0	0	0	0	0	0	0	0	0	0	0	0	0	0	0	0	0	0	0	0	0	0	0	0	0	0	0	0	0	0	0	0	69	0	0	30	0	0	0	0	0	0	0
6341890	2	0	0	1	Asia	College/University, >=14y								0	0	0	0	0	0	0	0	0				0	205	0	0	12	0	0	40	0	0	0	0	0	0	0	0	0	0	0	0	0	0	0	0
7936741	2	0	1	2	Asia	Primary school	0	0	0	0	0	0	0	0	0	0	0	124	0	0	0	0	0	161	0	0	129	0	0	0	0	0	22	0	0	13	0	0	185	0	0	0	0	0	0	0	0	0	0
7117915	1	0	0	1	Asia	Gymnasium, 12y																	0	0	0	0	0	0	0	0	0	0	108	0	0	16	0	0	0	0	0	0	0	0	0	0	0	0	0
8093200	2	0	0	1	Asia	College/University, <14y																	0	0	0	0	0	0	0	0	0	0	0	0	0	0	0	0	0	0	0	0	0	0	0	0	0	0	0
3083059	2	1	0	4	Asia	College/University, <14y	0	0	0	0	0	0	0	0	0	0	0	0	0	0	0	0	0	0	0	0	0	0	0	0	0	0	0	0	0	0	0	0	0	0	0	0	0	0	0	0	0	0	0
5924958	2	0	2	3	Asia	College/University, <14y																							0	0	0	0	0	0	0	0	0	0	29	0	0	365	0	0	48	0	0	35	0
9292926	1	0	0	1	Asia	Gymnasium, 12y																				0	0	0	0	0	0	0	0	0	0	0	0	0	0	0	0	0	0	0	0	0	1	96	0
1580587	1	0	0	1	Asia	Gymnasium, 12y	0	0	1	0	1	80	0	1	138	0	1	199	0	1	190	0	1	232	0	1	142	0	1	144	0	1	68	0	1	119	0	1	170	0	1	176	0	1	6	0	0	0	0
4490246	1	0	0	1	Asia	College/University, >=14y														0	0	0	0	0	0	0	0	0	0	0	0	0	0	0	0	0	0	0	0	0	0	0	0	0	0	0	0	0	0
5202839	1	0	0	1	Asia	PhD								0	0	0	0	0	0	0	0	0	0	0	0	0	0	0	0	0	0	0	0	0	0	0	0	0	0	0	0	0	0	0	0	0	0	0	0
3684842	2	0	0	1	Asia	High school, <9y																										0	0	0	0	0	0	0	0	0	0	0	0	0	0	0	1	91	0
4381934	1	0	0	1	Asia	Gymnasium, 12y								0	0	0	0	0	0	0	0	0	0	0	0	0	109	0	1	167	0	1	195	0	1	119	0	0	135	0
952785	2	0	0	1	Asia	College/University, <14y	0	0	1	0	1	180	0	1	176	0	1	352	0	1	77	0	1	99	0	1	22	0	1	0	0	0	0	0	0	0	0	0	0	0	0	0	1	0	0	1	0	0	1
6393970	2	0	0	1	Asia	Gymnasium, 12y	0	0	0	0	0	0	0	0	0	0	0	0	0	0	0	0	0	0	0	0	0	0	0	0	0	0	0	0	0	0	0	0	0	0	0	0	0	0	0	0	0	0	0
9819931	2	1	1	5	Asia	Gymnasium, 12y	0	0	1	0	1	113	0	1	102	0	1	353	0	0	162	0	0	0	0	0	0	0	1	85	0	0	9	0	1	218	0	0	2	0	0	0	0	1	0	0	1	120	0
10006385	1	0	1	2	Asia	High school, 9-10y																																0	0	0	0	31	0	0	0	0	0	0	0
3762989	2	0	0	1	Asia	Gymnasium, 12y																	0	0	0	0	0	0	0	140	0	0	146	0	0	69	0	0	0	0	0	0	0	0	0	0	0	0	0
8003309	2	0	0	1	Asia	Primary school																																						0	0	0	0	0	0
9350187	2	0	1	2	Asia	Primary school								0	0	0	0	0	0	0	0	0	0	0	0	0	0	0	0	0	0	0	130	0	0	0	0	0	0	0	0	0	0	0	0	0	1	38	0
1774099	1	0	0	1	Asia	College/University, >=14y																																						0	0	0	0	0	0
4593857	1	0	0	1	Asia	Gymnasium, 12y			0	0	0	0	0	0	0	0	0	0	0	0	132	0	0	157	0	1	119	0	0	28	0	0	0	0	0	0	0	0	0	0	0	0	0	0	0	0	0	0	0
5562735	2	1	1	5	Asia	College/University, >=14y																										0	0	0	0	0	0	0	0	0	0	96	0	0	0	0	0	98	0
10424327	1	0	1	2	Asia	Primary school																				0	0	0	0	0	0	0	0	0	0	234	0	0	144	0	0	0	0	0	0	0	0	0	0
9350060	2	0	1	2	Asia	College/University, <14y	0	0	0	0	0	0	0	0	0	0	0	14	0	1	274	0	1	122	0	0	0	0	0	0	0	0	0	0	0	0	0	0	0	0	1	0	0	1	50	0	1	0	0
7388239	1	0	1	2	Asia	College/University, >=14y
10547987	1	0	0	1	Asia	Gymnasium, 12y								0	0	0	0	0	0	0	0	0	0	0	0	0	0	0	0	156	0	0	142	0	0	173	0	0	275	0	0	94	0	0	0	0	0	183	0
9900939	2	0	0	1	Asia	Gymnasium, 12y
10576205	1	0	1	2	Asia	High school, 9-10y											0	0	0	0	0	0	0	0	0	0	0	0	0	0	0	0	15	0	0	106	0	0	0	0	0	0	0	1	358	0	1	345	0
7086434	1	0	1	2	Asia	High school, 9-10y
9469487	2	0	1	2	Asia	High school, 9-10y	0	0	0	0	0	0	0	0	0	0	1	204	0	1	0	0	1	211	0	1	100	0	1	87	0	1	48	0	1	0	0	0	0	0	0	0	0	0	0	0	0	0	0
3787064	2	0	0	1	Asia	College/University, >=14y																							0	0	0	0	0	0	0	0	0	0	0	0	0	10	0	0	140	0	0	13	0
9642005	2	0	1	2	Asia	College/University, >=14y					0	201	0	1	122	0	1	17	0	0	96	0	0	94	0	0	134	0	0	94	0	0	82	0	0	3	0	0	0	0	0	0	0	0	0	0	0	0	0
1153095	2	0	1	2	Asia	High school, 9-10y																																									0	0	0
10170198	1	0	1	2	Asia	High school, 9-10y			0	0	0	220	0	0	94	0	1	0	0	1	265	0	0	259	0	0	281	0	0	0	0	0	0	0	0	55	0	0	290	0	0	153	0	1	244	0	1	223	0
9995379	1	0	0	1	Asia	College/University, >=14y																																						0	0	0	0	0	0
7831131	2	0	1	2	Asia	College/University, <14y																													0	0	0	0	0	0	0	0	0	0	340	0	0	264	0
8108204	2	0	0	1	Asia	Gymnasium, 12y
9518034	2	0	1	2	Asia	High school, 9-10y	0	0	0	0	0	21	0	1	81	0	1	27	0	0	0	0																									0	0	0
1504288	1	0	1	2	Asia	Gymnasium, 12y																				0	0	0	0	0	0	0	0	0	0	0	0	0	0	0	0	0	0	0	0	0	0	0	0
10056090	1	0	0	1	Asia	Gymnasium, 12y																				0	0	0	0	0	0	0	0	0	0	123	0	0	170	0	0	103	0	0	0	0	0	0	0
1971415	1	0	0	1	Asia	College/University, <14y	1	0	1	0	0	314	0	0	193	0	0	0	0	0	0	0	0	0	0	1	104	0	1	365	0	0	179	0	1	302	0	0	365	0	0	0	0	0	0	0	0	0	0
7966891	2	0	1	2	Asia	College/University, <14y																																						0	0	0	0	0	0
7173939	1	0	1	2	Asia	Gymnasium, 12y	0	0	0	0	0	0	0	0	0	0	0	0	0	0	0	0	0	0	0	0	0	0	0	0	0	0	0	0	0	0	0	0	0	0	0	0	0	0	0	0
7104161	1	0	1	2	Asia	College/University, >=14y														0	0	0	0	0	0	0	0	0	0	86	0	0	98	0	0	0	0	0	189	0	0	0	0	0	0	0	0	0	0
7987353	2	0	1	2	Asia	Gymnasium, 12y																	0	0	0	0	0	0	0	0	0	0	125	0	1	27	0	0	0	0	0	0	0	0	0	0	0	0	0
9336170	2	0	0	1	Asia	Gymnasium, 12y																							0	0	0	0	0	0	0	0	0	0	0	0	0	65	0	1	118	0	0	0	0
2373052	1	0	0	1	Asia	Gymnasium, 12y	0	0	0	0	0	164	0	0	21	0	0	235	0	0	262	0	0	317	0	0	187	0	0	0	0	0	0	0	0	0	0	0	0	0	0	0	0	0	0	0	0	0	0
1643168	1	0	2	3	Asia	College/University, <14y	0	0	0	0	0	0	0	1	331	0	1	38	0	1	136	0	1	180	0	1	159	0	1	0	0	1	13	0	1	0	0	1	0	0	0	0	0	0	0	0	0	0	0
7210662	1	0	0	1	Asia	Gymnasium, 12y														0	173	0	0	0	0	0	224	0	0	0	0	0	123	0	0	67	0	0	85	0	0	41	0	0	68	0	0	62	0
7315669	1	0	1	2	Asia	High school, 9-10y	0	0	0	0	1	163	0	1	189	0	1	181	0	1	188	0	1	184	0	1	183	0	1	0	0	1	279	0	1	129	0	0	0	0	0	0	0	0	0	0	0	0	0
4310483	1	0	0	1	Asia	College/University, <14y																	0	0	0	0	56	0	0	22	0	0	116	0	0	88	0	0	193	0	0	249	0	0	0	0	0	0	0
7474645	1	0	0	1	Asia	College/University, <14y	0	0	0	0	0	98	0	1	260	0	1	193	0	1	158	0	1	161	0	1	29	0	1	79	0	1	0	0	1	0	0	1	0	0	1	0	0	1	0	0	1	0	0
1832752	1	0	0	1	Asia	Gymnasium, 12y																																			0	0	0	0	0	0	0	0	0
8466036	1	0	0	1	Asia	College/University, <14y	0	0	0	0	0	0	0	0	0	0	0	0	0	0	0	0	0	0	0	1	125	0	1	32	0	0	0	0	0	0	0	0	0	0	1	64	0	1	24	0	0	0	0
9634707	2	0	0	1	Asia	High school, 9-10y								0	0	0	0	0	0	0	0	0	0	0	0	0	0	0	0	0	0	0	0	0	1	98	0	1	120	0	1	249	0	0	2	0	1	234	0
4836086	1	0	1	2	Asia	High school, <9y	0	0	0	0	0	88	0	0	5	0	1	67	0	0	0	0	0	0	0	0	0	0	0	0	0	0	0	0	0	0	0	0	0	0	0	0	0	0	0	0	0	0	0
8261179	2	0	0	1	Asia	Primary school																																0	0	0	0	0	0	0	0	0	0	0	0
5494965	1	1	1	5	Asia	Gymnasium, 12y					0	0	0	0	0	0	0	0	0	0	0	0	0	0	0	0	112	0	1	138	0	0	0	0	0	0	0	0	0	0	0	0	0	0	0	0	0	131	0
2659006	1	0	0	1	Asia	Gymnasium, 12y								0	0	0	0	0	0	0	33	0	0	205	0	0	229	0	0	233	0	0	157	0	0	48	0	0	276	0	0	34	0	0	0	0	0	68	0
10397887	1	0	0	1	Asia	College/University, <14y					0	0	0	0	54	0	1	365	0	0	37	0	0	0	0	0	0	0	0	0	0	0	0	0	0	0	0	0	0	0	0	0	0	1	345	0	1	220	0
1151513	2	0	1	2	Asia	High school, 9-10y
6731983	1	0	0	1	Asia	Gymnasium, 12y								0	0	0	0	0	0	0	73	0	0	281	0	0	273	0	0	5	0	1	0	0	1	0	0	0	0	0	0	0	0	0	0	0	0	0	0
9560664	2	1	1	5	Asia	High school, <9y	0	0	0	0	0	0	0	0	0	0	0	86	0	0	75	0	0	0	0	0	0	0	0	79	0	0	365	0	0	224	0	0	0	0	0	0	0	0	0	0	0	0	1
5189656	1	0	1	2	Asia	Gymnasium, 12y											0	0	0	0	0	0	0	0	0	0	0	0	0	0	0	0	0	0	0	0	0	0	0	0	0	0	0	0	0	0	0	0	0
10631449	1	0	0	1	Asia	Gymnasium, 12y								0	0	0	0	66	0	0	0	0	0	68	0	0	154	0	1	148	0	0	0	0	0	0	0	0	0	0	0	0	0	0	0	0	0	0	0
142738	2	0	0	1	Asia	College/University, >=14y																																									0	0	0
9569974	2	0	1	2	Asia	College/University, <14y
6598067	1	0	2	3	Asia	Primary school	0	0	0	0	0	0	0	0	0	0	0	0	0	0	0	0	0	0	0										0	60	0	0	221	0	0	71	0	0	0	0	0	0	1
5464608	1	0	1	2	Asia	College/University, >=14y																													0	0	0	0	0	0	0	0	0	0	0	0	0	0	0
5772246	2	0	0	1	Asia	College/University, >=14y			0	0	0	90	0	1	0	0	0	0	0	0	0	0	0	0	0	0	0	0	0	0	0	0	0	0	0	0	0	0	0	0	0	0	0	0	0	0	0	0	0
2498639	1	0	0	1	Asia	College/University, >=14y	0	0	0	0	0	0	0	0	0	0	0	0	0	0	0	0	0	0	0	0	0	0	0	0	0	0	0	0	0	0	0	0	0	0	0	0	0	0	0	0	0	0	0
9405188	2	1	0	4	Asia	College/University, <14y
1831901	1	0	1	2	Asia	Primary school	0	0	0	0	0	0	0	0	169	0	0	56	0	0	0	0	1	50	0	1	275	0	0	365	0	0	170	0	0	0	0	0	0	0	0	0	0	0	0	0	0	0	0
9798195	2	0	1	2	Asia	College/University, >=14y								0	0	0	0	0	0	0	0	0	0	0	0	0	0	0	0	0	0	0	0	0	0	0	0	0	0	0	0	18	0	0	28	0	0	73	0
10535780	1	0	1	2	Asia	College/University, >=14y											0	0	0	0	0	0	0	0	0	0	0	0	0	62	0	0	0	0	0	0	0	0	0	0	0	0	0	0	0	0	0	0	0
8352131	2	0	0	1	Asia	College/University, <14y
325571	2	0	0	1	Asia	College/University, <14y	0	0	0	0	0	0	0	0	49	0	0	38	0	0	164	0	0	154	0	0	243	0	0	235	0	0	149	0	0	0	0	0	0	0	0	0	0	0	0	1	0	0	1
4765694	1	0	1	2	Asia	College/University, >=14y	1	0	1	0	1	115	0	1	55	0	1	0	0	0	174	0	0	160	0	0	185	0	0	103	0	1	334	0	1	95	0	1	319	0	1	232	1	0	11	1	0	0	1
2379054	1	0	1	2	Asia	High school, <9y																													0	0	0	0	0	0	0	0	0	0	0	0	0	0	0
8360074	2	0	0	1	Asia	High school, 9-10y																	0	0	0	0	0	0	0	0	0	0	8	0	0	35	0	0	49	0	0	40	0	0	0	0	0	101	0
6899684	1	0	1	2	Asia	Gymnasium, 12y	0	0	0	0	0	0	0	0	0	0	0	0	0	0	0	0	0	0	0	0	0	0	0	0	0	0	0	0	0	0	0	0	0	0	0	0	0	0	0	0	0	0	0
4268045	1	0	0	1	Asia	College/University, <14y																										0	0	0	0	0	0	0	0	0	0	0	0	1	31	0	1	192	0
3982299	2	0	0	1	Asia	High school, <9y																													0	0	0	0	0	0	0	0	0	0	20	0	0	95	0
4713153	1	0	0	1	Asia	High school, <9y											0	0	0	0	0	0	0	24	0	0	13	0	0	20	0	0	19	0	0	35	0	0	102	0	0	145	0	0	0	0	0	0	0
9867690	2	0	1	2	Asia	College/University, <14y																	0	0	0	0	0	0	0	0	0	0	0	0	0	0	0	0	0	0	0	0	0	0	0	0	0	0	0
3608557	2	0	2	3	Asia	College/University, <14y																																									0	0	0
5556431	2	0	0	1	Asia	Primary school	0	0	0	0	0	0	0	1	102	0	1	0	0	0	0	0	1	210	0	0	0	0	0	12	0	0	0	0	0	0	0	0	0	0	0	0	0	0	0	0	0	0	0
3329409	2	0	0	1	Asia	College/University, >=14y
1215222	2	0	1	2	Asia	College/University, <14y					0	0	0	0	0	0	0	40	0	0	334	0	1	86	0	0	7	0	0	56	0	0	1	0	0	0	0	0	0	0	0	0	0	0	0	0	0	0	0
9591276	2	0	0	1	Asia	Gymnasium, 12y	0	0	0	0	1	95	0	1	167	0	1	84	0	1	94	0	0	0	0	0	0	0	0	0	0	0	0	0	0	0	0	0	0	0	0	0	0	0	0	0	0	0	0
7630674	1	0	1	2	Asia	Gymnasium, 12y	0	0	0	0	0	0	0	0	0	0	0	0	0	0	0	0	0	0	0	0	0	0	0	0	0	0	0	0	0	0	0	0	0	0	0	0	0	0	0	0	0	0	0
7367394	1	0	1	2	Asia	Gymnasium, 12y	0	0	0	0	0	0	0	1	168	0	1	363	0	1	354	0	1	198	0	1	365	0	1	46	0	0	0	0	0	0	0	0	0	0	0	0	0	0	0	0	0	0	0
2891735	1	0	1	2	Asia	College/University, >=14y	0	0	0	0	1	258	0	0	150	0	1	353	0	1	194	0	0	146	0	0	197	0	0	279	0	0	0	0	0	0	0	0	0	0	0	0	0	0	0	0	0	0	0
1463976	1	0	0	1	Asia	College/University, <14y	0	0	0	0	0	0	0	1	337	0	0	303	0	0	189	0	0	249	0	0	179	0	1	249	0	1	183	0	1	121	0	1	364	0	1	12	0	0	0	0	0	19	0
5030405	1	0	0	1	Asia	High school, 9-10y	0	0	0	0	0	0	0	0	0	0	0	42	0	0	0	0	0	0	0	0	0	0	0	0	0	0	0	0	0	0	0	0	0	0	0	0	0	0	0	0	0	0	0
2236265	1	0	1	2	Asia	High school, 9-10y	0	0	1	0	1	366	0	1	315	0	1	317	0	1	253	0	1	196	0	0	0	0	0	0	0	0	0	0	0	0	0	0	0	0	0	0	0	0	0	0	1	180	0
41663	2	0	0	1	Asia	College/University, >=14y											0	0	0	0	0	0	0	0	0	0	0	0	0	158	0	0	0	0	0	0	0	0	0	0	0	0	0	0	0	0	0	96	0
2220677	1	0	0	1	Asia	College/University, >=14y														0	0	0	0	0	0	0	0	0	0	0	0	0	0	0	0	76	0	0	23	0	0	0	0	0	0	0	0	0	0
1846648	1	0	0	1	Asia	College/University, <14y	0	0	0	0	0	0	0	0	0	0	0	0	0	0	0	0	0	0	0	0	1	0	0	0	0	0	0	0	0	0	0	0	0	0	0	0	0	0	0	0	0	0	0
5260221	1	0	0	1	Asia	High school, <9y																																									0	0	0
216766	2	1	2	6	Asia	College/University, >=14y														0	0	0	0	0	0	0	1	0	0	340	0	0	0	0	0	0	0	0	0	0	0	0	0	0	0	0	0	0	0
7478047	1	0	0	1	Asia	Gymnasium, 12y																													0	0	0	0	0	0	0	0	0	0	63	0	0	0	0
8372031	2	0	0	1	Asia	High school, <9y																																			0	0	0	0	0	0	0	0	0
231572	2	0	0	1	Asia	College/University, <14y								0	0	0	0	0	0	0	0	0	0	0	0	0	76	0	0	0	0	0	0	0	0	17	0	0	45	0	0	79	0	0	0	0	0	0	0
1133261	2	0	0	1	Asia	College/University, >=14y											0	0	0	0	0	0	0	194	0	0	0	0	0	242	0	1	57	0	1	0	0	1	0	0	0	91	0	0	0	0	0	0	0
1244030	2	0	0	1	Asia	College/University, >=14y	1	0	1	0	1	5	0	1	18	0	0	0	0	0	5	0	1	72	0	1	3	0	1	94	0	1	100	0	1	15	0	1	91	0	1	198	0	1	20	0	1	0	0
9294253	1	0	1	2	Asia	College/University, >=14y	1	0	1	0	0	61	0	1	362	0	1	143	0	1	194	0	1	231	0	1	272	0	1	173	0	1	118	0	0	0	0	0	11	0	0	0	0	0	0	0	0	0	0
8008979	2	0	1	2	Asia	Gymnasium, 12y																	0	0	0	0	0	0	0	0	0	0	0	0	0	0	0	0	0	0	1	209	0	1	85	0	1	89	0
5439078	1	0	0	1	Asia	High school, <9y																										0	0	0	0	0	0	0	70	0	0	0	0	0	0	0	0	48	0
8396529	2	0	0	1	Asia	High school, 9-10y	1	0	1	0	0	0	0	0	0	0	1	184	0	1	295	0	1	57	0																0	0	0	0	0	0	0	0	0
2815709	1	0	0	1	Asia	College/University, >=14y											0	0	0	0	0	0	0	28	0	0	0	0	0	30	0	1	68	0	1	305	0	0	0	0	0	0	0	0	0	0	1	75	0
5433057	1	0	1	2	Asia	College/University, <14y	0	0	0	0	1	91	0	1	236	0	1	241	0	1	212	0	1	151	0	1	151	0	0	0	0	0	0	0	0	0	0	0	0	0	0	0	0	0	0	0	0	0	0
6748250	1	0	0	1	Asia	Gymnasium, 12y																																0	0	0	0	25	0	1	60	0	1	366	0
62818	2	0	0	1	Asia	High school, <9y																							0	0	0	0	0	0	0	0	0	0	0	0	0	0	0	0	0	0	0	0	0
5243461	1	0	0	1	Asia	PhD	0	0	0	0	0	45	0	0	277	0	0	0	0	1	98	0	0	0	0	1	17	0	1	76	0	0	39	0	0	0	0	0	0	0	0	0	0	0	0	0	0	0	0
3685301	2	0	0	1	Asia	Gymnasium, 12y					0	0	0	0	0	0	0	126	0	1	126	0	1	59	0	1	296	0	0	306	0	0	131	0	0	0	0	0	0	0	0	0	0	1	0	0	1	0	0
9438098	2	0	0	1	Asia	College/University, >=14y			0	0	0	0	0	0	0	0	0	0	0	0	0	0	0	0	0	1	210	0	1	141	0	1	76	0	1	41	0	1	0	0	1	0	0	0	0	0	0	0	0
8597266	1	0	1	2	Asia	College/University, <14y																																0	0	0	0	0	0	0	0	0	0	0	0
4650054	1	0	0	1	Asia	Gymnasium, 12y																	0	0	0	0	0	0	0	0	0	0	0	0	0	5	0	0	0	0	0	0	0	0	0	0	0	0	0
6266851	2	1	0	4	Asia	Gymnasium, 12y			0	0	0	0	0	0	0	0	0	0	0	1	238	0	1	85	0	0	54	0	1	56	0	1	218	0	1	59	0	1	132	0	1	160	0	0	7	0	0	0	0
8430557	2	0	0	1	Asia	High school, 9-10y	0	0	0	0	0	0	0	0	0	0	0	0	0	0	0	0	0	0	0	0	0	0	0	0	0	0	0	0	0	0	0	0	0	0	0	0	0	0	0	0	0	0	0
10067932	1	0	0	1	Asia	Gymnasium, 12y	0	0	0	0	0	0	0	0	61	0	1	365	0	1	183	0	1	238	0	1	273	0	1	160	0	1	90	0	0	0	0	1	64	0	1	344	0	1	54	0	1	184	0
9260015	1	0	1	2	Asia	High school, 9-10y
6020662	2	0	1	2	Asia	Gymnasium, 12y	0	0	0	0	0	75	0	1	178	0	0	0	0	1	56	0	0	0	0	1	46	0	1	137	0	1	0	0	0	0	0	1	207	0	0	34	0	0	0	0	0	0	0
1665373	1	0	1	2	Asia	High school, 9-10y	0	0	1	0	1	117	0	1	76	0	1	365	0	1	226	0	1	181	0	1	365	0	1	96	0	1	181	0	1	266	0	1	2	0	0	0	0	1	184	0	1	222	0
776725	2	0	0	1	Asia	High school, <9y																																						0	0	0	0	0	0
8389536	2	0	0	1	Asia	College/University, >=14y
6198946	2	0	0	1	Asia	College/University, >=14y
4032819	2	1	1	5	Asia	Gymnasium, 12y	0	0	0	0	1	234	0	0	0	0	0	0	0	0	0	0	0	0	0	0	0	0	0	0	0	0	0	0	0	0	0	0	0	0	0	0	0	0	0	0	0	0	0
1742318	1	0	1	2	Asia	Gymnasium, 12y	0	0	0	0	0	0	0	0	0	0	0	0	0	0	0	0	0	0	0	0	0	0	0	0	0	0	0	0	0	0	0	0	0	0	0	0	0	0	0	0	0	0	0
6715839	1	0	0	1	Asia	Gymnasium, 12y														0	0	0	0	0	0	0	0	0	0	0	0	0	0	0	0	0	0	0	0	0	0	0	0	1	72	0	0	0	0
5364432	1	0	0	1	Asia	Gymnasium, 12y	0	0	0	0	1	150	0	1	365	0	1	365	0	1	89	0	1	86	0	1	44	0	1	0	0	1	38	0	1	28	0	1	13	0	1	48	0	1	88	0	1	0	0
9944749	2	0	0	1	Asia	College/University, >=14y					0	0	0	0	15	0	0	9	0	0	123	0	0	0	0	0	143	0	0	153	0	0	158	0	0	44	0	0	0	0	0	0	0	0	0	0	0	0	0
1341160	2	0	0	1	Asia	College/University, >=14y					0	0	0	0	0	0	0	0	0	0	108	0	0	0	0	0	0	0	0	8	0	0	0	0	1	0	0	1	0	0	0	0	0	0	0	0	0	123	0
3251380	2	0	0	1	Asia	College/University, >=14y					0	0	0	0	0	0	0	0	0	0	0	0	0	40	0	0	109	0	0	0	0	0	0	0	0	0	0	1	21	0	0	0	0	1	0	0	0	0	0
8119159	2	0	0	1	Asia	High school, <9y	0	0	0	0	0	0	0	0	0	0	0	0	0	0	111	0	0	0	0	0	0	0	0	0	0				0	0	0	0	46	0	0	52	0	0	0	0	0	50	0
6547404	2	0	1	2	Asia	College/University, >=14y	1	0	1	0	1	200	0	1	234	0	0	0	0	0	0	0	0	0	0	0	0	0	0	0	0	0	0	0	0	0	0	0	0	0	0	0	0	0	0	0	0	0	0
6736489	1	0	0	1	Asia	Gymnasium, 12y																													0	0	0	0	0	0	0	0	0	0	0	0	0	4	0
1295465	2	0	0	1	Asia	College/University, >=14y														0	0	0	0	0	0	0	0	0	0	15	0	0	0	0	0	0	0	0	0	0	0	0	0	0	0	0	0	82	0
9893865	2	0	0	1	Asia	College/University, >=14y	0	0	0	0	0	80	0	1	228	0	0	0	0	0	0	0	0	0	0	0	77	0	0	0	0	0	0	0	0	0	0	0	0	0	0	0	0	0	0	0	0	0	0
6441646	2	0	0	1	Asia	Gymnasium, 12y					0	0	0	0	0	0	0	0	0	0	0	0	0	0	0	0	0	0	0	26	0	0	7	0	1	72	0	0	0	0	0	0	0	0	0	0	0	0	0
2736929	1	0	0	1	Asia	Gymnasium, 12y					0	0	0	0	0	0	0	181	0	0	211	0	0	123	0	0	365	0	0	147	0	0	12	0	0	275	0	0	55	0	0	365	0	0	26	0	0	0	0
10507581	1	0	0	1	Asia	College/University, >=14y																																0	0	0	0	0	0	0	0	0	0	0	0
2526135	1	0	0	1	Asia	High school, 9-10y	0	0	0	0	0	0	0	0	0	0	0	0	0	0	0	0	0	0	0	0	0	0	0	0	0	0	0	0	0	0	0	0	0	0	0	0	0	0	0	0	0	0	0
283672	2	0	0	1	Asia	College/University, >=14y			0	0	0	159	0	1	109	0	1	25	0	1	365	0	1	108	0	1	6	0	1	76	0	1	114	0	0	0	0	1	10	0	1	208	0	1	227	0	1	129	0
6968901	1	0	0	1	Asia	High school, <9y	0	0	1	0	1	0	0	1	52	0	1	83	0	1	235	0	1	306	0	0	323	0	0	363	0	0	276	0	0	0	0	0	0	0	0	0	0	0	0	0	0	0	1
4888918	1	0	0	1	Asia	College/University, <14y																																									0	0	0
7329904	1	0	1	2	Asia	High school, <9y	0	0	0	0	0	0	0	0	0	0	0	0	0	0	0	0	0	0	0	0	0	0	0	0	0	0	0	0	0	0	0	0	0	0	0	0	0	0	0	0	0	0	0
10205036	1	0	1	2	Asia	College/University, <14y
5244053	1	0	0	1	Asia	Gymnasium, 12y																	0	0	0	0	0	0	0	0	0	0	60	0	0	0	0	0	0	0	0	52	0	1	0	0	1	133	0
7614222	1	0	0	1	Asia	High school, 9-10y	0	0	1	0	1	203	0	0	365	0	1	223	0	1	173	0	1	152	0	0	129	0	0	0	0	0	0	0	0	0	0	0	0	0	0	0	0	0	0	0	0	0	0
3796803	2	0	0	1	Asia	High school, <9y																				0	0	0	0	0	0	0	0	0	0	0	0	0	0	0	0	0	0	0	0	0	0	55	0
3303473	2	0	0	1	Asia	High school, 9-10y	0	0	0	0	0	0	0	0	0	0	0	0	0	0	0	0	0	0	0	0	0	0	0	0	0	0	0	0	0	0	0	0	0	0	0	0	0	0	0	0	0	0	0
3865502	2	0	0	1	Asia	College/University, <14y																																						0	0	0	0	10	0
10176455	1	0	0	1	Asia	Primary school								0	3	0	0	10	0	0	0	0	0	0	0	0	0	0	0	61	0	0	0	0	1	251	0	1	165	0	0	192	0	0	358	0	0	85	0
6027771	2	0	0	1	Asia	Gymnasium, 12y																							0	0	0	0	0	0	0	0	0	0	0	0	0	0	0	0	0	0	0	0	0
1722475	1	0	1	2	Asia	High school, 9-10y	1	0	0	0	0	0	0	0	0	0	0	0	0	1	81	0	1	322	0	0	24	0	1	212	0	1	279	0	1	182	0	1	32	0	1	141	0	1	28	0	1	190	0
8841924	1	0	1	2	Asia	College/University, <14y					0	0	0	0	0	0	0	0	0	0	0	0	0	0	0	1	123	0	1	0	0	1	74	0	0	0	0	0	0	0	0	0	0	0	0	0	0	0	0
9483582	2	0	0	1	Asia	Gymnasium, 12y								0	0	0	0	0	0	0	0	0	0	0	0	0	0	0	0	0	0	0	0	0	0	0	0	0	0	0	0	69	0	0	0	0	1	77	0
9936176	2	0	0	1	Asia	College/University, <14y																																									0	0	0
10550000	1	0	0	1	Asia	Gymnasium, 12y	0	0	0	0	0	0	0	1	152	0	1	29	0	1	181	0	1	109	0	1	73	0	1	70	0	1	65	0	0	0	0	0	0	0	0	0	0	0	0	1	0	0	1
8486715	1	0	0	1	Asia	College/University, <14y																																0	64	0	0	86	0	0	0	0	0	11	0
6766309	1	0	0	1	Asia	College/University, >=14y	0	0	0	0	0	0	0	0	0	0	0	0	0	0	0	0	0	0	0	0	0	0	0	0	0	0	0	0	0	0	0	0	0	0	0	0	0	0	0	0	0	0	0
10130428	1	0	0	1	Asia	Gymnasium, 12y																													0	0	0							0	0	0	0	0	0
9501819	2	0	0	1	Asia	Gymnasium, 12y	0	0	0	0	0	13	0	0	0	0	0	0	0	0	75	0	0	0	0	0	0	0	1	284	0	0	0	0	1	126	0	1	46	0	0	0	0	1	136	0	1	222	0
8330009	2	0	1	2	Asia	Gymnasium, 12y	0	0	0	0	0	0	0	0	0	0	0	0	0	0	0	0	0	0	0	0	0	0	0	0	0	0	0	0	0	0	0	0	0	0	0	0	0	0	0	0	0	0	0
6247047	2	0	0	1	Asia	Gymnasium, 12y	0	0	0	0	0	33	0	1	158	0	1	20	0	0	0	0	0	0	0	0	31	0	1	62	0	0	0	0	0	0	0	0	0	0	0	0	0	0	0	0	0	0	0
1420576	2	1	1	5	Asia	High school, 9-10y	1	0	1	0	0	0	0	0	55	0	1	0	0	1	132	0	1	280	0	1	325	0	1	263	0	0	0	0	1	0	0	1	0	0	0	0	1	0	0	1	0	0	1
5505765	1	0	0	1	Asia	Gymnasium, 12y								0	0	0	0	0	0	0	0	0	0	70	0	0	0	0	0	0	0	0	0	0	0	0	0	0	0	0	0	0	0	0	0	0	0	0	0
9899955	2	0	0	1	Asia	College/University, <14y					0	0	0	0	0	0	0	0	0	0	25	0	0	226	0	0	112	0	0	0	0	0	35	0	0	246	0	0	28	0	1	28	0	1	178	0	1	341	0
8070832	2	0	0	1	Asia	Gymnasium, 12y	0	0	1	0	0	0	0	0	0	0	1	279	0	1	245	0	1	181	0	1	195	0	0	0	0	1	33	0	1	244	0	1	233	0	0	10	0	1	21	0	0	0	0
9158004	1	0	1	2	Asia	High school, <9y																													0	0	0	0	0	0	0	0	0	0	0	0	0	40	0
4855515	1	0	1	2	Asia	College/University, <14y								0	0	0	0	129	0	1	35	0	1	23	0	1	148	0	1	125	0	1	157	0	1	116	0	0	0	0	1	106	0	0	68	0	0	9	0
8306295	2	0	0	1	Asia	Gymnasium, 12y
8996279	1	0	0	1	Asia	High school, 9-10y																																						0	0	0	0	0	0
4453515	1	0	2	3	Asia	Gymnasium, 12y																										0	0	0	0	0	0	0	0	0	0	0	0	0	0	0	0	0	0
10048762	1	0	0	1	Asia	High school, 9-10y	0	0	0	0	0	0	0	0	0	0	0	0	0	0	0	0	0	0	0	0	0	0	0	0	0	0	0	0	0	0	0	0	0	0	0	0	0	0	0	0	0	0	0
8952739	1	0	0	1	Asia	High school, <9y	0	0	0	0	0	0	0	0	0	0	0	0	0	0	0	0	0	0	0	0	0	0	0	0	0	0	0	0	0	0	0	0	0	0	0	0	0	0	0	0	0	0	0
10373685	1	0	0	1	Asia	Gymnasium, 12y														0	0	0	0	0	0	0	0	0	0	0	0	0	84	0	0	0	0	0	41	0	1	132	0	1	132	0	0	0	0
8261434	2	0	0	1	Asia	College/University, >=14y	1	0	0	0	1	262	0	1	182	0	0	0	0	0	93	0	0	0	0	0	0	0	0	0	0	0	77	0	0	0	0	1	84	0	1	85	0	0	0	0	0	0	0
9632482	2	0	0	1	Asia	College/University, >=14y																				0	0	0	0	57	0	0	0	0	0	0	0	0	0	0	0	0	0	0	0	0	0	0	0
3712908	2	0	1	2	Asia	High school, <9y					0	0	0	0	0	0	0	0	0	0	0	0	0	0	0	0	0	0	0	0	0	0	0	0	0	0	0	0	0	0	0	0	0	0	0	0	0	0	0
9929906	2	0	0	1	Asia	Gymnasium, 12y																																0	0	0	0	0	0	0	0	0	0	0	0
8122524	2	0	2	3	Asia	High school, 9-10y	0	0	0	0	1	158	0	1	103	0	1	63	0	1	101	0	1	0	0	1	61	0	1	321	0	1	97	0	0	0	0	1	232	0	0	0	0	0	0	0	0	0	0
10677650	1	0	1	2	Asia	College/University, >=14y	0	0	0	0	0	0	0	1	252	0	1	0	0	1	230	0	1	213	0	0	0	0	1	224	0	1	329	0	0	0	0	0	0	0	0	0	0	0	0	0	0	0	0
9227358	1	0	1	2	Asia	College/University, >=14y	0	0	0	0	0	0	0	0	0	0	0	0	0	0	0	0	0	0	0	0	0	0	1	365	0	1	220	0	1	167	0	1	0	0	0	0	0	0	2	0	0	1	0
7783330	2	0	0	1	Asia	College/University, >=14y
9288442	1	0	0	1	Asia	High school, 9-10y																							0	0	0	0	0	0	0	10	0	0	45	0	0	0	0	0	0	0	0	0	0
6456121	2	0	0	1	Asia	High school, 9-10y																							0	0	0	0	0	0	0	0	0	0	95	0	0	0	0	0	0	0	0	0	0
5626593	2	0	0	1	Asia	High school, 9-10y	1	0	1	0	1	80	0	1	228	0	1	276	0	1	239	0	1	217	0	0	0	0	1	333	0	1	88	0	1	0	0	0	0	0	0	0	0	0	0	0	0	0	0
9291718	1	0	1	2	Asia	Primary school					0	0	0	0	313	0	0	6	0	0	0	0	0	0	0	0	0	0	1	41	0	0	0	0	0	142	0	1	87	0	0	0	0	0	0	0	1	191	0
8055436	2	0	0	1	Asia	Primary school																																0	0	0	0	0	0	0	0	0	0	0	0
6118109	2	0	0	1	Asia	Gymnasium, 12y								0	0	0	0	0	0	0	0	0	0	155	0	0	0	0	0	0	0	0	5	0	1	252	0	0	0	0	0	0	0	0	0	0	0	0	0
9507023	2	0	0	1	Asia	College/University, >=14y																																			0	69	0	0	51	0	0	260	0
1360635	2	0	0	1	Asia	Primary school
9335889	2	0	0	1	Asia	College/University, >=14y																	0	0	0	0	0	0	0	30	0	0	0	0	0	0	0	0	0	0	0	0	0	0	0	0	0	0	0
6348252	2	0	1	2	Asia	Gymnasium, 12y														0	0	0	0	0	0	0	0	0	0	23	0	0	0	0	0	0	0	1	93	0	1	18	0	1	0	0	1	0	0
5524797	1	0	2	3	Asia	High school, 9-10y	0	0	0	0	0	35	0	0	0	0	0	0	0	0	137	0	0	336	0	0	244	0	0	243	0	0	201	0	0	297	0	0	65	0	0	0	0	0	0	0	0	0	0
8954945	1	0	1	2	Asia	High school, 9-10y								0	46	0	0	183	0	1	243	0	0	247	0	1	59	0	0	221	0	0	323	0	0	274	0	0	82	0	1	192	0	1	234	0	0	2	0
8963910	1	0	0	1	Asia	College/University, >=14y	1	0	1	0	1	64	0	0	0	0	0	0	0	0	0	0	0	0	0	0	0	0	0	0	0	0	0	0	0	0	0	0	0	0	0	0	0	0	0	0	0	0	0
9384037	2	0	1	2	Asia	High school, <9y																										0	0	0	0	0	0	0	0	0	0	0	0	0	0	0	1	27	0
736589	2	0	0	1	Asia	College/University, >=14y																										0	0	0	0	0	0	0	0	0	0	0	0	0	0	0	0	0	0
4095217	2	0	0	1	Asia	College/University, >=14y																																									0	0	0
8370760	2	1	0	4	Asia	Primary school											0	0	0	0	0	0	0	0	0	0	0	0	0	0	0	0	47	0	0	0	0	0	0	0	0	0	0	1	50	0	1	334	0
6023334	2	0	0	1	Asia	Gymnasium, 12y	0	0	0	0	1	171	0	1	31	0	0	0	0	1	203	0	1	188	0	1	0	0	1	62	0	1	0	0	1	0	0	1	0	0	1	7	0	0	0	0	0	0	0
5512374	1	0	0	1	Asia	High school, <9y					0	0	0	0	0	0	0	0	0	1	201	0	1	83	0	0	26	0	1	32	0	0	0	0	0	0	0	0	0	0	0	0	0	0	0	0	0	0	0
6675271	1	0	1	2	Asia	High school, 9-10y	1	0	1	0	0	55	0	1	206	0	1	232	0	1	365	0	1	226	0	1	215	0	1	170	0	1	54	0	1	79	0	0	0	0	0	0	0	0	0	0	0	0	0
2677044	1	1	1	5	Asia	High school, <9y											0	114	0	0	28	0	0	70	0	0	108	0	0	265	0	0	0	0	0	0	0	0	0	0	0	100	0	0	0	0	0	0	0
9752226	2	0	0	1	Asia	Gymnasium, 12y																										0	0	0	0	0	0	0	0	0	0	0	0	0	71	0	0	27	0
6529553	2	0	0	1	Asia	College/University, >=14y																										0	0	0	0	105	0	0	0	0	0	0	0	0	16	0	1	152	0
1834889	1	0	2	3	Asia	Gymnasium, 12y														0	0	0	0	0	0	0	0	0	0	0	0	0	0	0	0	0	0	0	0	0	0	0	0	0	0	0	0	0	0
3320370	2	0	0	1	Asia	High school, 9-10y																										0	0	0	0	0	0	0	0	0	0	0	0	0	103	0	0	0	0
3479610	2	0	0	1	Asia	Gymnasium, 12y								0	0	0	0	0	0	0	0	0	0	0	0	0	38	0	0	7	0	0	0	0	1	35	0	1	0	0	1	0	0	1	0	0	0	0	0
7832362	2	0	2	3	Asia	Gymnasium, 12y																										0	0	0	0	51	0	0	0	0	0	47	0	0	201	0	0	0	0
9210782	1	0	2	3	Asia	College/University, >=14y
1174609	2	0	0	1	Asia	Gymnasium, 12y	0	0	0	0	0	0	0	0	0	0	0	214	0	0	317	0	0	246	0	0	22	0	0	0	0	0	0	0	0	12	0	0	0	0	0	50	0	0	0	0	1	35	0
3107737	2	0	1	2	Asia	College/University, >=14y																																0	0	0	0	0	0	0	0	0	0	0	0
8152706	2	0	0	1	Asia	Gymnasium, 12y																							0	0	0	0	0	0	0	0	0	0	0	0	0	196	0	0	34	0	0	323	0
9824337	2	0	0	1	Asia	Gymnasium, 12y					0	0	0	0	0	0																									0	0	0	0	0	0	0	0	0
5043230	1	1	1	5	Asia	Primary school											0	0	0	0	0	0	0	0	0	0	0	0	0	77	0	0	98	0	0	130	0	0	117	0	0	0	0	0	0	0	0	0	0
924275	2	0	0	1	Asia	College/University, >=14y																				0	0	0	0	0	0	0	0	0	0	71	0	0	0	0	0	0	0	0	0	0	0	0	0
238259	2	0	1	2	Asia	College/University, <14y
8168645	2	0	0	1	Asia	College/University, <14y								0	0	0	0	0	0	0	0	0	0	0	0	0	0	0	0	0	0	0	0	0	0	94	0	0	103	0	0	71	0	0	71	0	0	0	0
1931612	1	0	1	2	Asia	Gymnasium, 12y																										0	0	0	0	0	0	0	0	0	0	0	0	0	0	0	0	0	0
6543583	2	0	2	3	Asia	High school, 9-10y	0	0	0	0	0	0	0	0	0	0	0	0	0	0	153	0	0	240	0	0	54	0	0	207	0	0	39	0	0	57	0	0	0	0	0	87	0	0	70	0	0	91	0
10237842	1	0	0	1	Asia	High school, 9-10y	0	0	0	0	0	0	0	0	0	0	0	46	0	1	344	0	1	71	0	1	341	0	1	228	0	1	204	0	1	149	0	1	196	0	1	152	0	1	308	0	0	0	0
7242443	1	0	1	2	Asia	Primary school	0	0	0	0	0	366	0	0	365	0	1	194	0	1	253	0	1	210	0	1	213	0	1	179	0	1	218	0	1	237	0	1	66	0	0	0	0	0	0	0	0	0	1
9954879	2	1	1	5	Asia	Gymnasium, 12y																																			0	0	0	0	0	0	0	0	0
7890004	2	0	0	1	Asia	Gymnasium, 12y																																						0	0	0	0	0	0
9260969	1	0	1	2	Asia	College/University, >=14y			0	0	0	41	0	0	118	0	0	32	0	0	92	0	0	0	0	0	0	0	0	0	0	0	44	0	0	0	0	0	0	0	0	0	0	0	0	0	0	0	0
4985926	1	0	0	1	Asia	Gymnasium, 12y																										0	0	0	0	0	0	0	0	0	0	0	0	0	34	0	0	0	0
7088586	1	0	1	2	Asia	Gymnasium, 12y																													0	0	0	0	0	0	0	0	0	0	104	0	0	200	0
294988	2	0	0	1	Asia	High school, 9-10y	0	0	0	0	0	70	0	1	178	0	1	283	0	1	234	0	1	303	0	1	204	0	1	84	0	0	0	0	1	127	0	1	121	0	1	18	0	0	0	0	1	89	0
9661170	2	0	2	3	Asia	Gymnasium, 12y																										0	0	0	0	0	0	0	0	0	0	0	0	0	0	0	0	0	0
8938622	1	0	0	1	Asia	College/University, <14y																										0	0	0	0	0	0	0	0	0	0	46	0	0	0	0	0	0	0
5811322	2	0	1	2	Asia	High school, <9y
9799187	2	0	0	1	Asia	Gymnasium, 12y					0	0	0	0	0	0	0	0	0	0	0	0	0	0	0	0	63	0	1	25	0	0	0	0	0	0	0	0	0	0	0	0	0	0	0	0	0	0	0
8074740	2	0	0	1	Asia	Gymnasium, 12y																										0	0	0	0	0	0	0	0	0	0	0	0	1	0	0	1	136	0
10062605	1	0	1	2	Asia	College/University, <14y																																			0	0	0	0	0	0	0	62	0
1182682	2	0	0	1	Asia	College/University, >=14y	0	0	0	0	1	35	0	1	85	0	0	83	0	0	58	0	0	0	0	0	0	0	0	0	0	0	0	0	0	0	0	0	0	0	0	0	0	0	0	0	0	0	0
3547044	2	0	0	1	Asia	Primary school	0	0	0	0	0	0	0	0	0	0	0	0	0	0	0	0	0	0	0	0	0	0	0	0	0	0	0	0	0	0	0	0	0	0	0	0	0	0	0	0	0	0	0
8863405	1	0	0	1	Asia	College/University, >=14y											0	0	0	0	0	0	0	0	0	0	0	0	0	0	0	0	0	0	0	0	0	0	0	0	0	0	0	1	226	0	1	91	0
7093409	1	0	1	2	Asia	College/University, >=14y					0	0	0	0	0	0	0	0	0	0	49	0	1	16	0	1	51	0	1	3	0	0	0	0	0	0	0	0	0	0	0	0	0	0	0	0	0	0	0
155005	2	0	0	1	Asia	College/University, <14y
4995853	1	0	0	1	Asia	College/University, >=14y																													0	0	0	0	0	0	0	0	0	0	0	0	0	0	0
6435623	2	0	0	1	Asia	College/University, <14y											0	0	0	0	0	0	0	0	0	0	0	0	0	0	0	0	0	0	0	0	0	0	0	0	0	0	0	0	0	0	0	0	0
8339825	2	0	0	1	Asia	Gymnasium, 12y											0	0	0	0	0	0	0	0	0	0	52	0	0	37	0	1	95	0	1	26	0	1	94	0	1	100	0	0	0	0	0	0	0
10427803	1	0	0	1	Asia	College/University, >=14y	0	0	1	0	1	291	0	1	219	0	1	233	0	1	211	0	1	366	0	1	118	0	1	217	0	0	12	0	1	340	0	1	49	0	1	97	0	1	1	0	1	366	0
10180408	1	0	1	2	Asia	College/University, <14y	0	0	0	0	0	0	0	0	23	0	0	58	0	0	77	0	0	91	0	0	0	0	0	157	0	0	0	0	0	0	0	1	61	0	1	28	0	0	0	0	0	0	0
7555419	1	0	0	1	Asia	College/University, >=14y					0	0	0	0	0	0	0	0	0	0	0	0	0	0	0	0	0	0	0	12	0	0	51	0	0	60	0	0	200	0	0	13	0	0	0	0	0	0	0
6854934	1	0	1	2	Asia	High school, 9-10y																				0	0	0	0	0	0	0	0	0	0	0	0	0	57	0	0	2	0	0	80	0	0	82	0
8449290	2	0	1	2	Asia	College/University, <14y																	0	0	0	0	0	0	0	0	0	0	0	0	0	0	0	0	0	0	0	0	0	0	81	0	0	0	0
8106242	2	0	0	1	Asia	Gymnasium, 12y	0	0	0	0	0	0	0	0	0	0	0	0	0	1	265	0	1	183	0	1	306	0	1	35	0	1	0	0	1	0	0	0	0	0	0	0	0	0	0	0	0	0	0
8699565	1	0	1	2	Asia	College/University, >=14y																				0	0	0	0	0	0	0	0	0	0	0	0	0	0	0	0	30	0	1	80	0	0	0	0
6588502	1	0	0	1	Asia	College/University, >=14y					0	0	0	0	0	0	0	0	0	0	0	0	0	0	0	0	0	0	0	0	0	0	0	0	0	0	0	0	0	0	0	0	0	0	0	0	0	88	0
10246561	1	0	0	1	Asia	High school, 9-10y	0	0	0	0	0	65	0	0	57	0	1	104	0	1	247	0	0	74	0	1	61	0	1	57	0	1	50	0	1	117	0	1	97	0	1	37	0	1	128	0	0	0	0
10457646	1	0	0	1	Asia	High school, <9y																																									0	0	0
4143103	2	1	2	6	Asia						0	0	0	0	0	0	0	0	0	0	0	0	0	0	0	0	0	0	0	0	0	0	0	0	0	0	0	0	0	0	0	0	0	0	0	0	0	0	0
8376200	2	0	0	1	Asia	College/University, >=14y																	0	0	0	0	0	0	0	0	0	0	249	0	0	0	0	0	0	0	0	0	0	0	0	0	0	0	0
5933750	2	0	1	2	Asia	High school, <9y			0	0	0	0	0	0	0	0	0	0	0	0	0	0	0	0	0	0	17	0	0	0	0	0	0	0	0	0	0	0	0	0	0	27	0	0	0	0	0	0	0
7516428	1	0	1	2	Asia	High school, 9-10y								0	0	0	0	19	0	0	148	0	0	142	0	0	69	0	0	238	0	0	180	0	0	0	0	0	0	0	0	0	0	0	0	0	1	98	0
4559035	1	0	1	2	Asia	College/University, <14y											0	0	0	0	175	0	0	44	0	1	182	0	0	0	0	0	0	0	0	0	0	0	0	0	0	0	0	0	0	0	0	0	0
60272	2	0	0	1	Asia	College/University, <14y																				0	80	0	0	142	0	0	90	0	0	0	0	0	0	0	0	0	0	0	0	0	0	0	0
5367559	1	0	1	2	Asia	Gymnasium, 12y																																			0	0	0	0	0	0	0	0	0
9463249	2	0	2	3	Asia	High school, 9-10y	0	0	0	0	0	46	0	0	0	0	1	62	0	1	0	0	0	0	0	0	0	0	0	0	0	0	0	0	0	0	0	0	0	0	0	0	0	0	0	0	0	0	0
7661898	2	0	0	1	Asia	College/University, >=14y																	0	0	0	0	125	0	0	272	0	0	0	0	1	334	0	1	234	0	1	86	0	0	0	0	0	0	0
1210354	2	1	0	4	Asia	College/University, >=14y
5856638	2	0	0	1	Asia	College/University, <14y																										0	0	0	0	74	0	0	83	0	0	230	0	0	0	0	0	34	0
1380248	2	1	0	4	Asia	High school, 9-10y																													0	0	0	0	0	0	0	0	0	0	31	0	1	202	0
9024554	1	0	1	2	Asia	College/University, <14y																	0	0	0	0	0	0	0	0	0	0	56	0	0	0	0	0	0	0	1	107	0	0	0	0	0	0	0
4352228	1	0	2	3	Asia	College/University, <14y								0	0	0	0	345	0	0	113	0	0	168	0	0	138	0	0	174	0	0	0	0	0	0	0	0	0	0	0	0	0	0	0	0	0	0	0
960793	2	0	0	1	Asia	College/University, >=14y			0	0	0	181	0	0	250	0	0	0	0	0	76	0	0	0	0	0	0	0	0	104	0	0	246	0	0	131	0	1	113	0	0	49	0	0	0	0	0	0	0
9986948	1	0	1	2	Asia	College/University, >=14y																																						0	0	0	0	0	0
173947	2	0	0	1	Asia	College/University, <14y																										0	0	0	0	0	0	0	0	0	0	0	0	0	0	0	0	0	0
6025781	2	0	0	1	Asia	College/University, >=14y																																0	0	0	0	0	0	0	0	0	0	0	0
7128496	1	0	1	2	Asia	Gymnasium, 12y	0	0	0	0	0	104	0	0	71	0	0	85	0	0	58	0	0	0	0	0	0	0	0	0	0	1	55	0	1	0	0	0	0	0	0	0	0	0	0	0	0	0	0
8789042	1	0	2	3	Asia	Primary school	0	0	0	0	0	0	0	0	0	0	1	149	0	0	0	0	1	198	0	1	222	0	1	64	0	1	227	0	1	0	0	1	151	0	1	365	0	1	218	0	0	60	0
3540367	2	0	0	1	Asia	College/University, <14y																																0	0	0	0	0	0	0	0	0	0	0	0
10024278	1	0	1	2	Asia	High school, <9y
9448930	2	0	0	1	Asia	College/University, >=14y
8503922	1	0	0	1	Asia	High school, <9y	0	0	0	0	0	366	0	1	127	0	1	141	0	1	269	0	0	92	0	0	100	0	0	13	0	0	0	0	0	0	0	0	0	0	0	0	0	0	0	0	0	0	0
6584961	1	0	1	2	Asia	College/University, <14y	0	0	0	0	0	50	0	1	290	0	1	97	0	1	337	0	1	148	0	1	270	0	1	190	0	1	89	0	1	105	0	1	212	0	0	18	0	1	332	0	1	263	0
9256645	1	0	2	3	Asia	College/University, <14y											0	0	0	0	0	0	0	0	0	0	0	0	0	0	0	0	0	0	0	0	0	0	0	0	0	0	0	0	0	0	0	0	0
8240681	2	0	1	2	Asia	College/University, <14y			0	0	0	0	0	0	0	0	0	0	0	0	0	0	0	123	0	0	5	0	0	0	0	0	0	0	0	0	0	0	11	0	0	0	0	0	0	0	0	0	0
4149564	2	0	0	1	Asia	High school, <9y	0	0	0	0	0	0	0	0	89	0	0	36	0	0	0	0	0	126	0	0	88	0	0	61	0	0	0	0	0	0	0	0	42	0	0	337	0	0	7	0	0	0	0
9294363	1	0	2	3	Asia	Gymnasium, 12y																																0	0	0	0	0	0	0	0	0	0	91	0
8233955	2	0	0	1	Asia	College/University, >=14y																							0	0	0	0	0	0	0	0	0	0	0	0	0	0	0	0	0	0	0	0	0
8954975	1	0	0	1	Asia	Gymnasium, 12y	0	0	0	0	0	0	0	1	0	0	1	92	0	1	303	0	1	236	0	1	220	0	1	68	0	0	0	0	0	0	0	1	120	0	1	70	0	1	257	0	1	220	0
10642044	1	0	0	1	Asia	Gymnasium, 12y	1	0	1	0	1	146	0	1	103	0	1	278	0	1	252	0	1	268	0	1	306	0	1	105	0	1	195	0	0	0	0	0	0	0	0	0	0				0	0	0
1958887	1	0	1	2	Asia	High school, 9-10y	0	0	0	0	0	128	0	0	21	0	0	83	0	0	0	0	0	0	0	0	0	0	0	0	0	0	0	0	0	0	0	0	0	0	0	0	0	0	0	0	0	0	0
10125852	1	0	1	2	Asia	College/University, >=14y											0	64	0	0	9	0	0	0	0	0	0	0	0	0	0	0	0	0	0	0	0	0	0	0	0	0	0	0	0	0
4464829	1	0	0	1	Asia	College/University, <14y	0	0	0	0	0	59	0	1	52	0	1	91	0	1	204	0	0	0	0	0	0	0	0	0	0	0	0	0	0	0	0	0	0	0	0	0	0	0	0	0	0	0	0
8006738	2	0	1	2	Asia	College/University, >=14y																							0	0	0	0	0	0	0	0	0	0	0	0	0	0	0	0	0	0	0	0	0
7900789	2	1	2	6	Asia	High school, 9-10y	0	0	0	0	0	0	0	0	0	0	0	0	0	0	0	0	0	0	0	0	0	0	0	0	0	0	0	0	0	0	0	0	0	0	0	0	0	0	0	0	0	0	0
8387804	2	0	1	2	Asia	High school, 9-10y
9721268	2	1	1	5	Asia	High school, <9y	0	0	1	0	1	224	0	1	116	0	1	199	0	1	168	0	1	191	0	1	250	0	1	46	0	1	225	0	1	296	0	0	0	0	0	0	1	0	0	1	0	0	1
7492366	1	0	0	1	Asia	High school, 9-10y	0	0	0	0	0	39	0	1	4	0	1	0	0	1	1	0	1	145	0	1	170	0	1	159	0	1	196	0	1	26	0	1	146	0	1	0	0	1	0	0	1	85	0
6122568	2	0	0	1	Asia	College/University, <14y	0	0	0	0	0	0	0	0	0	0	0	70	0	0	201	0	0	145	0	0	267	0	0	185	0	0	32	0	1	221	0	1	246	0	1	32	0	0	0	0	0	0	0
4284347	1	0	1	2	Asia	PhD																																						0	0	0	0	0	0
5831785	2	0	0	1	Asia	College/University, >=14y																										0	0	0	0	0	0	0	0	0	0	0	0	0	0	0	0	87	0
3631659	2	0	1	2	Asia	High school, 9-10y	0	0	0	0	0	17	0	0	204	0	0	0	0	0	116	0	0	184	0	0	109	0	0	234	0	0	268	0	0	211	0	0	54	0	0	0	0	0	0	0	0	0	0
8865195	1	0	1	2	Asia	High school, 9-10y																							0	0	0	0	0	0	0	0	0	0	91	0	0	0	0	0	210	0	0	70	0
7993335	2	0	1	2	Asia	Gymnasium, 12y											0	0	0	0	0	0	0	307	0	0	67	0	0	140	0	1	20	0	1	233	0	0	0	0	1	2	0	1	32	0	0	0	0
2086759	1	0	0	1	Asia	College/University, >=14y	0	0	0	0	0	0	0	0	0	0	0	0	0	0	0	0	0	0	0	0	0	0	0	0	0	0	0	0	0	0	0	0	0	0	0	0	0	0	0	0	0	0	0
6725386	1	0	1	2	Asia	College/University, >=14y
17018	2	0	0	1	Asia	College/University, >=14y																										0	19	0	0	146	0	0	80	0	0	0	0	0	83	0	1	61	0
4934568	1	0	1	2	Asia	High school, 9-10y																										0	0	0	0	0	0	0	0	0	0	0	0	0	0	0	0	0	0
9777611	2	0	0	1	Asia	College/University, >=14y														0	0	0	0	0	0	0	0	0	0	7	0	0	0	0	0	0	0	0	0	0	0	0	0	0	0	0	0	0	0
5858360	2	0	0	1	Asia	College/University, >=14y	0	0	0	0	0	0	0	0	0	0	0	0	0	0	0	0	0	0	0	0	0	0							0	0	0	0	0	0	0	0	0	0	0	0	0	0	0
9380415	2	0	0	1	Asia	College/University, <14y			0	0	0	0	0	0	56	0	0	86	0	1	182	0	0	0	0	1	151	0	1	277	0	0	0	0	0	0	0	1	23	0	1	0	0	1	0	0	1	107	0
9009727	1	0	1	2	Asia	PhD																																0	0	0	0	60	0	1	69	0	0	0	0
10444023	1	0	0	1	Asia	College/University, >=14y																				0	173	0	0	74	0	0	199	0	0	199	0	0	43	0	0	20	0	0	0	0	1	75	0
6144631	2	0	0	1	Asia	College/University, >=14y																																			0	0	0	0	0	0	0	0	0
6019267	2	0	0	1	Asia	Gymnasium, 12y								0	0	0	0	0	0	0	0	0	0	0	0	0	0	0	0	0	0	0	0	0	0	0	0	0	0	0	0	0	0	0	0	0	0	0	0
4246776	1	0	0	1	Asia	College/University, >=14y
639435	2	0	0	1	Asia	College/University, <14y											0	0	0	0	0	0	0	0	0	0	0	0	1	103	0	1	69	0	1	67	0	1	83	0	0	0	0	0	0	0	0	0	0
7874779	2	1	2	6	Asia	Primary school								0	0	0	0	0	0	0	0	0	0	0	0	0	0	0	0	0	0	0	0	0	0	0	0	0	0	0	0	0	0	0	7	0	0	3	0
10180612	1	0	1	2	Asia	College/University, >=14y	0	0	0	0	0	177	0	0	81	0	1	209	0	1	238	0	1	293	0	1	241	0	1	312	0	1	204	0	1	152	0	1	0	0	1	0	0	1	0	0	1	115	0
5765144	2	0	0	1	Asia	College/University, >=14y								0	0	0	0	0	0	0	0	0	0	0	0	0	81	0	0	26	0	0	17	0	0	0	0	0	73	0	0	64	0	0	16	0	0	0	0
1992326	1	0	0	1	Asia	College/University, >=14y											0	0	0	0	0	0	0	0	0	0	0	0	0	0	0	0	0	0	0	0	0	0	0	0	0	0	0	0	0	0	0	0	0
9900756	2	0	0	1	Asia	College/University, >=14y																																0	0	0	0	0	0	0	0	0	0	0	0
5951735	2	0	0	1	Asia	Primary school	0	0	0	0	0	0	0	0	0	0	0	0	0	0	0	0	0	0	0	0	0	0	0	0	0	0	0	0	0	0	0	0	0	0	0	37	0	1	93	0	1	239	0
6977708	1	0	0	1	Asia	College/University, <14y			0	0	0	0	0	0	0	0	0	79	0	0	149	0	1	213	0	1	254	0	0	105	0	0	5	0	0	66	0	0	65	0	0	0	0	0	0	0	0	0	0
3280634	2	0	0	1	Asia	High school, 9-10y	0	0	0	0	0	0	0	0	0	0	0	0	0	0	0	0	0	0	0	0	0	0	0	0	0	0	0	0	0	0	0	0	0	0	0	0	0	0	0	0	0	0	0
8089008	2	0	2	3	Asia	Primary school	0	0	0	0	0	180	0	0	145	0	0	0	0	1	182	0	1	93	0	0	0	0	0	0	0	0	0	0	0	0	0	0	0	0	0	0	0	0	0	0	0	0	0
8607448	1	0	1	2	Asia	College/University, <14y	0	0	0	0	0	0	0	0	29	0	0	0	0	0	0	0	0	41	0	0	50	0	0	0	0	0	0	0	0	0	0	0	0	0	0	0	0	0	0	0	0	0	0
7771655	2	0	1	2	Asia	High school, <9y																																0	0	0	0	0	0	0	0	0	0	0	0
4373226	1	0	2	3	Asia	College/University, >=14y														0	0	0	0	0	0	0	123	0	0	61	0	0	113	0	0	0	0	0	0	0	0	0	0	0	0	0	0	0	0
10579679	1	0	1	2	Asia	High school, 9-10y	0	0	0	0	0	0	0	0	0	0	0	0	0	0	0	0	0	0	0	0	0	0	0	0	0	0	0	0	0	0	0	0	0	0	0	0	0	0	0	0	0	0	0
2862022	1	0	2	3	Asia	High school, 9-10y	0	0	0	0	1	77	0	1	49	0	0	0	0	1	182	0	1	143	0	0	0	0	0	0	0	0	0	0	0	0	0	0	0	0	0	0	0	0	0	0	0	0	0
6842406	1	0	0	1	Asia	PhD			0	0	0	0	0	0	0	0	0	0	0	0	93	0	0	0	0	0	0	0	0	42	0	0	0	0	0	0	0	0	0	0	0	0	0	0	0	0	0	0	0
3860459	2	0	1	2	Asia	College/University, >=14y																																			0	0	0	0	0	0	0	0	0
7131177	1	0	0	1	Asia	High school, 9-10y	0	0	0	0	0	157	0	0	208	0	0	365	0	0	25	0	0	0	0	0	0	0	0	3	0	0	0	0	0	34	0	0	92	0	0	365	0	0	14	0	1	310	0
7827284	2	0	0	1	Asia	College/University, >=14y																																			0	0	0	0	0	0	0	0	0
1283874	2	0	1	2	Asia	College/University, >=14y																				0	0	0	0	0	0	0	0	0	0	0	0	0	0	0	0	0	0	0	0	0	0	0	0
8035168	2	0	0	1	Asia	High school, <9y					0	0	0	0	0	0	0	0	0	0	0	0	0	0	0	0	202	0	0	84	0	0	0	0	0	0	0	0	0	0	0	47	0	0	0	0	0	43	0
1117225	2	0	1	2	Asia	College/University, >=14y																				0	0	0	0	0	0	0	0	0	0	10	0	0	0	0	0	189	0	0	293	0	0	297	0
2489020	1	0	0	1	Asia	High school, <9y											0	0	0	0	0	0	0	0	0	0	0	0	0	0	0	0	0	0	0	0	0	0	175	0	0	226	0	0	365	0	0	123	0
6699125	1	0	1	2	Asia	College/University, >=14y	0	0	0	0	0	0	0	0	0	0	1	181	0	1	241	0	0	0	0	0	0	0	0	0	0	1	214	0	1	247	0	1	182	0	0	113	0	1	132	0	0	0	0
10328322	1	0	1	2	Asia	High school, 9-10y	0	0	0	0	0	0	0	0	0	0	0	53	0	0	79	0	0	0	0	0	0	0	0	32	0	0	73	0	1	21	0	1	92	0	0	0	0	0	0	0	0	0	0
5520163	1	0	0	1	Asia	College/University, >=14y																													0	0	0	0	0	0	0	0	0	0	97	0	0	235	0
5799536	2	0	1	2	Asia	Primary school																										0	0	0	0	0	0	0	0	0	0	0	0	0	0	0	0	0	0
8992009	1	0	1	2	Asia	College/University, >=14y																				0	0	0	0	0	0	0	0	0	0	0	0	0	0	0	0	0	0	0	0	0	0	0	0
9060550	1	0	0	1	Asia	High school, <9y																	0	0	0	0	0	0	0	0	0	0	0	0	0	0	0	0	0	0	0	0	0	0	0	0	0	0	0
9720249	2	0	2	3	Asia	College/University, >=14y								0	0	0	0	0	0	0	0	0	0	297	0	0	280	0	0	33	0	0	0	0	0	0	0	0	15	0	0	129	0	0	203	0	0	282	0
4367286	1	0	0	1	Asia	PhD
8056411	2	0	1	2	Asia	College/University, <14y																							0	0	0	0	0	0	0	0	0	0	0	0	0	0	0	0	0	0	0	0	0
9351619	2	0	0	1	Asia	Gymnasium, 12y											0	0	0	0	0	0	0	0	0	0	0	0	0	0	0	0	28	0	1	0	0	0	0	0	0	0	0	0	0	0	0	0	0
9890889	2	0	1	2	Asia	High school, <9y																																0	0	0	0	0	0	0	0	0	0	0	0
9065951	1	0	1	2	Asia	College/University, <14y	1	0	1	0	1	119	0	1	285	0	1	332	0	1	98	0	0	0	0	0	0	0	0	0	0	0	0	0	0	0	0	0	0	0	0	0	0	0	0	0	0	20	0
10354158	1	0	0	1	Asia	Gymnasium, 12y	0	0	0	0	0	0	0	0	80	0	0	50	0	1	274	0	0	0	0	0	0	0	0	0	0	0	0	0	0	0	0	0	0	0	0	0	0	0	0	0	0	0	0
4458811	1	0	1	2	Asia	College/University, >=14y					0	75	0	1	28	0	1	344	0	1	117	0	1	168	0	1	161	0	0	0	0	0	0	0	0	0	0	0	0	0	0	0	0	0	0	0	0	0	0
8506304	1	0	0	1	Asia	College/University, >=14y																	0	0	0	0	0	0	0	0	0	0	0	0	0	0	0	0	0	0	0	0	0	0	0	0	0	0	0
10328547	1	0	2	3	Asia	Gymnasium, 12y	0	0	0	0	0	0	0	1	362	0	1	173	0	1	249	0	1	301	0	0	0	0	1	286	0	1	195	0	1	80	0	0	0	0	0	0	0	0	0	1	0	0	1
10280342	1	0	1	2	Asia	College/University, >=14y																																0	0	0	0	2	0	0	2	0	0	214	0
7763497	2	0	0	1	Asia	Gymnasium, 12y																							0	81	0	0	0	0	0	0	0	0	0	0	0	113	0	0	96	0	0	0	0
491392	2	0	1	2	Asia	Primary school	0	0	0	0	0	0	0	0	0	0	0	0	0	1	86	0	1	44	0	1	198	0	1	25	0	1	35	0	1	56	0	1	42	0	1	0	0	0	0	0	0	0	0
6866841	1	0	0	1	Asia	College/University, >=14y																																0	0	0	0	0	0	0	0	0	0	0	0
6145629	2	0	0	1	Asia	High school, 9-10y	0	0	0	0	0	0	0	0	0	0	1	287	0	1	146	0	1	71	0	1	70	0	1	0	0	1	89	0	1	95	0	1	0	0	1	2	0	1	329	0	1	91	0
6821337	1	0	0	1	Asia	Gymnasium, 12y																	0	0	0	0	0	0	0	0	0	0	0	0	0	0	0	0	34	0	0	39	0	0	55	0	0	0	0
9048095	1	0	0	1	Asia	High school, 9-10y	0	0	0	0	0	0	0	0	133	0	0	0	0	1	125	0	1	150	0	1	94	0	1	90	0	1	196	0	1	131	0	1	365	0	1	91	0	0	0	0	0	0	0
5253793	1	0	0	1	Asia	College/University, <14y																													0	0	0	0	0	0	0	0	0	0	0	0	0	61	0
6951275	1	0	0	1	Asia	College/University, >=14y					0	115	0	0	365	0	0	365	0	0	100	0	0	0	0	0	0	0	0	0	0	0	0	0	0	0	0	0	0	0	1	70	0	0	0	0	0	0	0
9374570	2	0	0	1	Asia	High school, 9-10y																										0	0	0	0	0	0	0	0	0	0	0	0	0	57	0	0	308	0
6944847	1	0	2	3	Asia	High school, 9-10y																																			0	0	0	0	0	0	0	0	0
6791398	1	0	1	2	Asia	High school, 9-10y	0	0	1	0	0	312	0	0	285	0	0	0	0	0	0	0	0	0	0	0	0	0	0	0	0	0	0	0	0	0	0	1	187	0	1	185	0	0	0	0	0	0	0
5134744	1	0	1	2	Asia	College/University, <14y											0	0	0	0	0	0	0	278	0	0	160	0	0	0	0	1	217	0	1	302	0	0	0	0	0	25	0	0	0	0	0	0	0
896648	2	0	0	1	Asia	College/University, <14y																																			0	0	0	0	0	0	0	0	0
4749007	1	0	0	1	Asia	College/University, <14y														0	0	0	0	0	0	0	0	0	0	0	0	0	151	0	0	14	0	0	0	0	0	84	0	0	296	0	0	34	0
8992410	1	0	1	2	Asia	High school, <9y	0	0	0	0	0	250	0	0	28	0	1	104	0	1	293	0	1	97	0	1	28	0	1	178	0	1	195	0	0	0	0	0	0	0	0	64	0	0	14	0	0	0	0
8117451	2	1	2	6	Asia	High school, 9-10y														0	0	0	0	0	0	0	80	0	0	92	0	0	0	0	0	0	0	0	91	0	0	22	0	1	17	0	1	0	0
4401150	1	0	1	2	Asia	College/University, >=14y	0	0	1	0	1	252	0	1	229	0	1	44	0	1	103	0	1	135	0	1	43	0	0	0	0							0	0	0	0	0	0	0	0	0	0	0	0
4694638	1	0	0	1	Asia	High school, <9y																	0	0	0	0	0	0	0	0	0	0	10	0	0	23	0	0	0	0	0	0	0	1	59	0	1	366	0
623658	2	0	0	1	Asia	College/University, >=14y																	0	0	0	0	0	0	0	0	0	0	0	0
1907967	1	0	1	2	Asia	High school, 9-10y
1524089	1	0	2	3	Asia	College/University, >=14y																													0	0	0	0	0	0	0	0	0	0	119	0	0	0	0
2903216	1	0	0	1	Asia	College/University, >=14y																				0	0	0	0	0	0	0	0	0	0	6	0	0	20	0	0	0	0	0	0	0	0	0	0
2888011	1	0	0	1	Asia	High school, 9-10y																																			0	0	0	0	0	0	0	14	0
6688393	1	0	0	1	Asia	College/University, <14y											0	0	0	0	0	0	0	103	0	0	214	0	0	201	0	0	80	0	0	0	0	1	111	0	1	315	0	0	4	0	0	0	0
9552326	2	0	0	1	Asia	College/University, >=14y																	0	0	0	0	0	0	0	0	0	0	0	0	0	0	0	0	0	0	0	0	0	0	0	0	0	0	0
5325174	1	0	2	3	Asia	Gymnasium, 12y								0	0	0	0	0	0	0	0	0	0	0	0	0	0	0	0	0	0	0	0	0	0	0	0	0	0	0	0	0	0	0	0	0	0	0	0
10459028	1	0	0	1	Asia	College/University, >=14y	0	0	0	0	0	0	0	0	0	0	0	0	0	0	0	0	0	0	0	0	0	0	0	0	0	0	0	0	1	307	0	1	304	0	1	0	0	0	0	0	0	0	0
9757061	2	0	1	2	Asia	College/University, >=14y					0	0	0	0	0	0	0	0	0	0	0	0	0	0	0	0	0	0	0	29	0	0	10	0	0	132	0	0	187	0	0	0	0	0	87	0	1	3	0
10657476	1	0	2	3	Asia	College/University, >=14y					0	0	0	0	0	0	0	0	0	0	0	0	0	0	0	0	0	0	0	0	0	0	0	0	0	0	0	0	0	0	0	0	0	0	0	0	0	0	0
9091047	1	0	1	2	Asia	College/University, >=14y											0	0	0	0	0	0	0	0	0	0	0	0	0	5	0	0	313	0	0	185	0	0	0	0	0	0	0	0	305	0	0	111	0
9226776	1	0	2	3	Asia	High school, 9-10y																																						0	0	0	0	29	0
9043227	1	0	0	1	Asia	College/University, >=14y	0	0	0	0	0	0	0	0	71	0	0	119	0	0	73	0	1	62	0	1	124	0	1	96	0	1	120	0	0	0	0	1	29	0	0	0	0	0	0	0	0	0	0
7045154	1	0	1	2	Asia	Primary school																										0	0	0	0	0	0	0	0	0	0	159	0	0	134	0	0	78	0
6434640	2	0	0	1	Asia	College/University, >=14y	0	0	0	0	0	0	0	0	0	0	0	0	0	0	92	0	1	104	0	1	0	0	1	7	0	1	0	0	0	0	0	0	0	0	0	0	0	1	0	0	1	0	0
6965620	1	0	0	1	Asia	College/University, >=14y																							0	0	0	0	0	0	0	12	0	0	0	0	0	109	0	0	0	0	0	0	0
10203136	1	0	0	1	Asia	High school, <9y	0	0	0	0	1	88	0	1	334	0	0	121	0	0	175	0	0	0	0	0	0	0	0	0	0	1	183	0	1	248	0	0	0	0	0	0	0	0	0	0	0	0	0
6395688	2	0	0	1	Asia	College/University, <14y
7838413	2	0	0	1	Asia	PhD	0	0	0	0	0	0	0	0	0	0	0	63	0	1	40	0	0	0	0	1	46	0	0	0	0	0	0	0	0	0	0	0	0	0	0	0	0	0	0	0	0	0	0
8250405	2	0	0	1	Asia	College/University, >=14y																										0	0	0	0	0	0	0	0	0	0	0	0	0	0	0	0	0	0
7565447	1	0	0	1	Asia	College/University, >=14y														0	14	0	0	20	0	0	187	0	0	0	0	0	0	0	0	0	0	0	0	0	0	0	0	0	0	0	0	0	0
6282253	2	0	0	1	Asia	College/University, <14y	0	0	0	0	0	96	0	0	0	0	0	0	0	0	0	0	0	0	0	0	0	0	0	0	0	0	0	0	0	0	0	0	0	0	0	0	0	0	0	0	0	0	0
9343121	2	0	1	2	Asia	College/University, <14y																										0	0	0	0	0	0	0	0	0	0	0	0	1	118	0	1	209	0
10333438	1	0	1	2	Asia	College/University, <14y	0	0	0	0	0	0	0	0	0	0	0	0	0	0	0	0	0	0	0	0	0	0	0	0	0	0	0	0	0	0	0	0	0	0	0	0	0	0	0	0	0	0	0
10133771	1	0	0	1	Asia	High school, <9y	1	0	1	0	0	0	0	0	0	0	0	0	0	0	0	0	0	0	0	0	34	0	0	0	0	0	0	0	0	0	0	0	0	0	0	0	0	0	0	0	0	0	0
10661962	1	0	0	1	Asia	Gymnasium, 12y																	0	0	0	0	0	0	0	0	0	0	0	0	1	244	0	1	291	0	1	64	0	1	213	0	1	366	0
10545012	1	0	0	1	Asia	PhD																				0	0	0	0	0	0	0	0	0	0	0	0	0	0	0	0	0	0	0	0	0	0	0	0
6710148	1	0	1	2	Asia	Primary school
2046923	1	0	0	1	Asia	Gymnasium, 12y																										0	0	0	0	0	0	0	0	0	0	0	0	0	0	0	1	122	0
7019814	1	0	0	1	Asia	Gymnasium, 12y																				0	0	0	0	0	0	0	0	0	0	124	0	0	141	0	0	365	0	1	260	0	1	244	0
2714989	1	0	1	2	Asia	College/University, >=14y			0	0	0	0	0	1	200	0	1	157	0	1	0	0	1	74	0	1	97	0	1	110	0	1	98	0	1	147	0	1	149	0	0	0	0	0	0	0	0	0	0
4183391	2	0	0	1	Asia	College/University, <14y	0	0	0	0	1	95	0	0	0	0	1	202	0	0	0	0	0	0	0	0	0	0	0	0	0	0	0	0	0	0	0	0	0	0	0	0	0	0	0	0	0	0	0
5942346	2	0	0	1	Asia	College/University, <14y
4049370	2	0	0	1	Asia	High school, <9y																				0	0	0	0	0	0	0	0	0	0	0	0	0	0	0	0	0	0	0	0	0	0	32	0
9089060	1	0	1	2	Asia	College/University, >=14y																																						0	0	0	0	0	0
9108205	1	0	0	1	Asia	College/University, <14y																													0	0	0	0	0	0	0	0	0	0	75	0	0	5	0
1224021	2	0	0	1	Asia	Gymnasium, 12y	0	0	0	0	1	35	0	1	151	0	1	58	0	1	0	0	1	0	0	0	0	0	0	0	0	0	0	0	0	0	0	0	0	0	0	0	0	0	0	0	0	0	0
7761004	2	0	0	1	Asia	College/University, >=14y	1	0	0	0	0	0	0	1	210	0	1	279	0	0	69	0	1	225	0	1	52	0	1	223	0	0	0	0	1	57	0	0	0	0	0	0	0	0	0	0	0	0	0
10156909	1	0	0	1	Asia	Gymnasium, 12y																							0	0	0	0	0	0	0	0	0	0	0	0	0	104	0	0	0	0	1	68	0
9175086	1	0	0	1	Asia	Primary school	0	0	0	0	0	32	0	1	365	0	1	243	0	1	239	0	1	95	0	0	0	0	0	0	0	0	0	0	0	0	0	0	0	0	0	0	0	0	0	0	1	298	0
7590777	1	0	0	1	Asia	High school, <9y
3305889	2	0	0	1	Asia	High school, 9-10y	0	0	0	0	0	0	0	0	0	0	0	0	0	0	0	0	0	0	0	0	0	0	0	0	0	0	0	0	0	0	0	0	0	0	0	0	0	0	0	0	0	0	0
3020990	2	0	0	1	Asia	High school, 9-10y
7406062	1	0	0	1	Asia	College/University, >=14y			0	0	0	89	0	0	185	0	0	198	0	0	0	0	1	0	0	0	0	0	0	0	0	0	0	0	0	0	0	0	0	0	0	0	0	0	59	0	1	182	0
10364070	1	0	0	1	Asia	PhD	0	0	0	0	0	0	0	0	0	0	0	0	0	0	0	0	0	0	0	1	86	0	0	0	0	0	0	0	0	0	0	0	0	0	0	0	0	0	0	0	0	0	0
6846225	1	0	0	1	Asia	High school, <9y																																									0	0	0
9827535	2	0	1	2	Asia	College/University, >=14y																																									0	0	0
8374978	2	0	1	2	Asia	College/University, >=14y																							0	0	0	0	70	0	0	0	0	0	0	0	0	49	0	0	275	0	0	253	0
10489066	1	0	0	1	Asia	High school, 9-10y	0	0	0	0	0	0	0	0	0	0	0	0	0	0	82	0	1	213	0	1	139	0	1	210	0	1	0	0	0	0	0	0	0	0	0	0	0	0	0	0	0	0	0
8457982	2	1	0	4	Asia	Primary school	0	0	0	0	0	0	0	0	0	0	0	0	0	0	0	0	0	0	0	0	0	0	0	0	0	0	0	0	0	0	0	0	0	0	0	0	0	0	0	0	0	0	0
3750213	2	0	1	2	Asia	Primary school																																0	0	0	0	0	0	0	0	0	0	0	0
8812300	1	0	1	2	Asia	College/University, <14y	0	0	0	0	0	3	0	1	135	0	1	0	0	1	203	0	1	179	0	1	47	0	1	0	0	0	0	0	0	0	0	0	0	0	0	0	0	0	0	0	0	0	0
9074606	1	0	0	1	Asia	Gymnasium, 12y	0	0	0	0	0	0	0	0	0	0	0	0	0	0	0	0	0	0	0	0	0	0	0	0	0	0	0	0	0	0	0	0	0	0	0	0	0	0	0	0	0	0	0
2012609	1	0	0	1	Asia	Gymnasium, 12y					0	0	0	0	0	0	0	0	0	0	0	0	0	72	0	1	178	0	1	174	0	1	92	0	0	272	0	0	0	0	0	0	0	0	0	0	0	0	0
9442942	2	0	1	2	Asia	Primary school																													0	0	0	0	0	0	0	0	0	0	0	0	0	0	0
1610023	1	0	1	2	Asia	Gymnasium, 12y	0	0	0	0	1	116	0	1	327	0	1	363	0	1	141	0	1	232	0	1	89	0	1	213	0	1	151	0	1	335	0	1	84	0	0	0	0	0	0	0	0	1	0
8931080	1	0	0	1	Asia	College/University, >=14y																																									0	0	0
9920913	2	0	0	1	Asia	College/University, <14y	0	0	0	0	0	0	0	1	128	0	0	5	0	1	190	0	1	19	0
7007719	1	0	0	1	Asia	High school, <9y																																0	0	0	0	0	0	0	0	0	0	0	0
725775	2	1	0	4	Asia	High school, 9-10y																										0	0	0	0	0	0	0	0	0	0	0	0	0	0	0	0	0	0
6008495	2	0	2	3	Asia	Primary school
6126019	2	0	0	1	Asia	College/University, >=14y																													0	0	0	0	0	0	0	0	0	0	0	0	0	0	0
3560723	2	0	0	1	Asia	Gymnasium, 12y	0	0	0	0	0	7	0	0	109	0	0	95	0	1	126	0	1	23	0	1	282	0	1	190	0	1	76	0	1	223	0	1	163	0	1	0	0	1	0	0	1	114	0
41850	2	0	0	1	Asia	College/University, <14y											0	0	0	0	0	0	0	50	0	0	36	0	0	29	0	0	74	0	1	100	0	1	0	0	1	1	0	1	0	0	1	10	0
9275751	1	0	2	3	Asia	High school, <9y																										0	0	0	0	0	0	0	98	0	0	115	0	0	3	0	0	91	0
8127195	2	0	0	1	Asia	High school, <9y
9008490	1	0	1	2	Asia	College/University, <14y
9126193	1	0	0	1	Asia	Gymnasium, 12y	1	0	1	0	1	206	0	1	246	0	1	120	0	1	129	0	1	261	0	1	243	0	1	175	0	1	252	0	1	165	0	0	0	0	0	0	0	0	0	0	0	0	1
9273681	1	0	0	1	Asia	College/University, >=14y	1	0	0	0	1	45	0	1	29	0	1	79	0	1	8	0	1	215	0	1	247	0				0	22	0	1	94	0	1	257	0	1	31	0	1	264	0	1	184	0
5540334	1	0	1	2	Asia	College/University, <14y																													0	0	0	0	0	0	0	0	0	0	55	0	0	0	0
7964603	2	0	1	2	Asia	College/University, <14y																										0	0	0	0	0	0	0	133	0	0	63	0	0	33	0	0	6	0
6083544	2	0	1	2	Asia	High school, <9y	0	0	0	0	1	218	0	1	201	0	1	334	0	1	17	0	1	197	0	1	350	0	1	202	0	1	227	0	1	283	0	0	0	0	1	98	0	1	309	0	1	152	0
8237928	2	0	1	2	Asia	College/University, >=14y	0	0	0	0	1	88	0	1	85	0	1	97	0	1	127	0	1	0	0	1	0	0	0	0	0	0	0	0	0	0	0	0	0	0	0	0	0	0	0	0	0	0	0
270005	2	0	0	1	Asia	High school, 9-10y			0	0	0	0	0	0	0	0	0	0	0	0	100	0	0	0	0	1	199	0	1	16	0	1	361	0	1	194	0	0	11	0	0	8	0	0	0	0	0	0	0
6462506	2	0	1	2	Asia	College/University, >=14y																																			0	0	0	0	0	0	0	0	0
10219521	1	0	1	2	Asia	College/University, >=14y								0	51	0	0	9	0	0	0	0	0	0	0	0	126	0	0	298	0	0	228	0	0	228	0	0	161	0	1	86	0	0	0	0	0	0	0
9646045	2	0	0	1	Asia	College/University, >=14y																										0	0	0	0	0	0	0	124	0	0	189	0	0	101	0	0	40	0
6073240	2	0	1	2	Asia	Gymnasium, 12y	0	0	0	0	0	25	0	1	181	0	1	195	0	1	331	0	0	0	0	0	0	0	0	0	0	0	103	0	0	86	0	1	331	0	1	144	0	0	12	0	0	106	0
6801971	1	0	0	1	Asia	College/University, >=14y																																			0	0	0	0	0	0	0	0	0
1006087	2	0	1	2	Asia	Primary school								0	0	0	0	0	0	0	0	0	0	0	0	0	0	0	0	0	0	0	0	0	0	0	0	0	0	0	0	0	1	0	0	1	0	0	1
6605210	1	0	0	1	Asia	PhD											0	0	0	0	0	0	0	0	0	0	0	0	0	0	0	0	0	0	0	0	0	0	0	0	0	0	0	0	0	0	0	0	0
5969789	2	0	1	2	Asia	College/University, >=14y																													0	0	0	0	0	0	0	0	0	0	0	0	0	91	0
5781766	2	0	0	1	Asia	College/University, >=14y														0	0	0	0	0	0	0	0	0	0	0	0	0	0	0	0	0	0	0	0	0	0	0	0	0	0	0	0	0	0
9802222	2	0	0	1	Asia	College/University, >=14y	0	0	0	0	0	39	0	0	60	0	0	0	0	1	119	0	1	0	0	0	0	0	0	0	0	0	0	0	0	0	0	1	153	0	1	74	0	1	12	0	0	0	0
504263	2	0	0	1	Asia	College/University, >=14y	0	0	0	0	0	0	0	0	0	0	0	0	0	0	0	0	0	0	0	0	0	0	0	0	0	0	0	0	0	0	0	0	0	0	0	0	0	0	0	0	0	0	0
5657936	2	0	0	1	Asia	Gymnasium, 12y																							0	0	0	0	0	0	0	0	0	0	0	0	0	0	0	0	73	0	0	0	0
6416637	2	0	0	1	Asia	College/University, >=14y
8236077	2	0	0	1	Asia	Primary school	0	0	1	0	1	366	0	1	365	0	1	71	0	1	194	0	1	261	0	1	97	0	1	274	0	1	12	0	1	169	0	1	91	0	1	104	0	1	49	0	1	287	0
10330212	1	0	0	1	Asia	High school, <9y																													0	0	0	0	0	0	0	0	0	0	0	0	0	0	0
10218818	1	0	1	2	Asia	Gymnasium, 12y											0	0	0	0	0	0	0	0	0	0	98	0	0	0	0	0	0	0	0	0	0	0	0	0	1	56	0	0	0	0	0	0	0
9657609	2	0	0	1	Asia	College/University, >=14y																	0	0	0	0	0	0	0	42	0	0	0	0	0	0	0	0	0	0	0	0	0	0	85	0	0	59	0
8639923	1	0	1	2	Asia	High school, 9-10y	0	0	0	0	0	32	0	0	59	0	1	237	0	0	365	0	0	183	0	0	230	0	0	233	0	1	212	0	1	106	0	0	0	0	0	6	0	0	0	0	0	0	0
3289096	2	0	0	1	Asia	College/University, <14y																				0	0	0	0	0	0	0	0	0	0	4	0	0	85	0	0	0	0	0	13	0	1	366	0
8101869	2	0	1	2	Asia	Primary school	0	0	0	0	0	0	0	0	0	0	0	0	0	1	154	0	1	183	0	1	219	0	0	0	0	0	0	0	0	280	0	0	204	0	0	112	0	0	0	0	0	18	0
7273375	1	0	0	1	Asia	College/University, >=14y	0	0	0	0	0	0	0	0	0	0	0	0	0	0	0	0	0	0	0	0	0	0	0	0	0	0	0	0	0	0	0	0	0	0	0	0	0	0	0	0	0	0	0
1366659	2	1	2	6	Asia	College/University, >=14y					0	220	0	0	91	0	0	11	0	0	83	0	0	92	0	0	0	0	0	0	0	0	0	0	0	0	0	0	0	0	0	0	0	0	0	0	0	0	0
8387242	2	0	0	1	Asia	College/University, >=14y	0	0	0	0	0	100	0	0	0	0	0	0	0	0	0	0	0	0	0	0	0	0	0	0	0	0	0	0	0	112	0	1	0	0	0	0	0	0	0	0	0	0	0
7619190	1	0	0	1	Asia	PhD														0	0	0	0	0	0	0	0	0	0	0	0	0	0	0	0	0	0	0	0	0	0	0	0	0	0	0	0	0	0
184861	2	0	0	1	Asia	Gymnasium, 12y	1	0	1	0	1	24	0	1	0	0	0	0	0	0	0	0	0	0	0	0	0	0	0	0	0	0	0	0	0	0	0	0	0	0	0	0	0	0	0	0	0	0	0
7343466	1	0	1	2	Asia	Primary school	0	0	0	0	0	0	0	0	0	0	0	0	0	0	0	0	0	0	0	0	0	0	0	0	0	0	0	0	0	0	0	0	0	0	0	0	0	0	0	0	1	168	0
5495499	1	0	0	1	Asia	Gymnasium, 12y	1	0	0	0	1	88	0	1	238	0	1	42	0	0	0	0	1	13	0	1	0	0	1	7	0	1	0	0	1	0	0	0	0	0	0	0	0	0	0	0	0	0	0
4067187	2	0	0	1	Asia	College/University, >=14y																										0	0	0	0	0	0	0	0	0	0	0	0	0	30	0	1	242	0
5344201	1	0	0	1	Asia	Gymnasium, 12y	0	0	0	0	0	0	0	0	196	0	0	0	0	0	0	0	0	0	0	1	188	0	1	0	0	0	0	0	1	0	0	0	0	0	0	0	0	0	0	0	0	0	0
10017651	1	0	0	1	Asia	Gymnasium, 12y														0	0	0	0	0	0	0	0	0	0	0	0	1	128	0	1	113	0	1	111	0	0	0	0	0	0	0	0	0	0
10350893	1	0	1	2	Asia	High school, <9y	0	0	0	0	0	0	0	0	0	0	0	0	0	0	0	0	0	0	0	1	174	0	1	279	0	0	18	0	0	116	0	0	0	0	0	0	0	0	0	0	0	0	0
10652027	1	0	1	2	Asia	College/University, >=14y	0	0	1	0	1	12	0	0	66	0	0	0	0	0	73	0	0	184	0	0	97	0	0	57	0	0	333	0	0	51	0	1	154	0	1	186	0	1	309	0	1	197	0
3791001	2	0	0	1	Asia	College/University, >=14y	0	0	0	0	0	66	0	0	1	0	0	0	0	0	110	0	0	0	0	0	136	0	0	119	0	0	89	0	0	9	0	0	0	0	0	0	0	0	0	0	0	0	0
3400669	2	0	0	1	Asia	Gymnasium, 12y																													0	0	0	0	0	0	0	0	0	0	0	0	0	0	0
9169129	1	0	1	2	Asia	PhD																																						0	0	0	0	0	0
8043937	2	0	0	1	Asia	Primary school	0	0	0	0	0	0	0	0	0	0	0	93	0	0	0	0	0	0	0	1	1	0	1	0	0	1	211	0	1	0	0	0	0	0	0	0	0	0	0	0	0	0	0
6668547	1	0	1	2	Asia	PhD														0	0	0	0	71	0	0	209	0	0	164	0	0	257	0	0	11	0	0	0	0	1	196	0	0	0	0	1	0	0
5734396	2	0	0	1	Asia	Gymnasium, 12y	0	0	0	0	0	23	0	0	67	0	1	112	0	1	12	0	1	28	0	0	0	0	1	0	0	1	0	0	1	0	0	0	0	0	1	0	0	1	0	0	0	0	0
6091456	2	0	0	1	Asia	Gymnasium, 12y	0	0	0	0	0	0	0	0	218	0	0	216	0	0	201	0	0	9	0	0	77	0	0	249	0	0	216	0	0	150	0	0	0	0	1	93	0	1	101	0	0	0	0
1965396	1	0	1	2	Asia	High school, <9y	0	0	0	0	0	0	0	0	0	0	0	0	0	0	0	0	0	0	0	0	0	0	0	0	0	0	0	0	0	0	0	0	0	0	0	0	0	0	0	0	0	0	0
3796750	2	1	2	6	Asia	College/University, >=14y																													0	0	0	0	110	0	0	72	0	0	9	0	0	182	0
7520089	1	0	0	1	Asia	High school, 9-10y	1	0	0	0	1	87	0	1	335	0	1	275	0	1	226	0	1	240	0	1	189	0	1	264	0	1	243	0	1	303	0	1	337	0	1	83	0	1	201	0	1	11	0
1855333	1	0	0	1	Asia	College/University, >=14y											0	0	0	0	0	0	0	0	0	0	68	0	0	34	0	0	0	0	0	0	0	0	0	0	1	69	0	0	0	0	0	0	0
6262353	2	0	0	1	Asia	Gymnasium, 12y																																			0	0	0	0	0	0	0	2	0
2521612	1	0	0	1	Asia	College/University, >=14y											0	143	0	1	293	0	1	215	0	1	155	0	0	49	0	1	181	0	1	126	0	1	86	0	1	227	0	1	44	0	1	122	0
9583755	2	0	1	2	Asia	College/University, >=14y
9758800	2	0	0	1	Asia	College/University, <14y			0	0	0	316	0	0	239	0	0	70	0	0	0	0	0	85	0	0	15	0	0	80	0	0	0	0	0	0	0
3550376	2	0	0	1	Asia	High school, 9-10y																				0	0	0	0	0	0	0	0	0	0	0	0	0	36	0	0	0	0	0	0	0	0	0	0
154789	2	0	0	1	Asia	College/University, >=14y																																									0	0	0
6056115	2	0	0	1	Asia	Primary school																													0	0	0	0	0	0	0	0	0	0	0	0	0	0	0
10361351	1	0	0	1	Asia	College/University, >=14y
5318063	1	0	2	3	Asia	Gymnasium, 12y					0	211	0	0	178	0	0	241	0	0	27	0	0	0	0	0	0	0	0	156	0	0	0	0	0	0	0	0	0	0	0	0	0	0	0	0	1	61	0
3518263	2	0	0	1	Asia	College/University, >=14y	0	0	0	0	0	0	0	0	0	0	0	0	0	0	0	0	0	0	0	0	0	0	0	0	0	0	0	0	0	48	0	0	52	0	0	0	0	0	0	0	0	0	0
5870776	2	0	0	1	Asia	College/University, <14y																																									0	0	0
475310	2	0	0	1	Asia	Primary school	0	0	0	0	0	0	0	0	0	0	0	0	0	0	0	0	0	0	0	0	0	0	0	65	0	0	0	0	0	7	0	0	11	0	0	0	0	0	0	0	1	134	0
8575477	1	0	0	1	Asia	Gymnasium, 12y	0	0	0	0	0	0	0	0	322	0	0	346	0	0	79	0	0	0	0	0	0	0	0	0	0	0	0	0	0	0	0	0	0	0	0	0	0	0	0	0	0	0	0
9790263	2	0	1	2	Asia	Gymnasium, 12y			0	0	0	0	0	0	0	0	0	0	0	0	0	0	0	0	0	0	23	0	0	0	0	0	0	0	0	0	0	0	0	0	0	0	0	0	0	0	0	0	0
5888607	2	0	1	2	Asia	Gymnasium, 12y											0	0	0	0	40	0	0	12	0	0	114	0	0	0	0	0	0	0	0	0	0	0	0	0	0	0	0	0	0	0	0	0	0
8529152	1	0	1	2	Asia	High school, <9y																													0	0	0	0	0	0	0	0	0	0	0	0	0	0	0
2409264	1	0	0	1	Asia	College/University, >=14y	1	0	1	0	0	0	0	0	0	0	0	0	0	0	0	0	0	0	0	0	0	0	0	0	0	0	0	0	0	0	0	0	0	0	0	0	0	0	0	0	0	0	0
9226786	1	0	0	1	Asia	PhD	0	0	0	0	0	0	0	1	100	0	0	0	0	0	0	0	0	64	0	0	0	0	0	0	0	0	0	0	0	0	0	0	0	0	1	31	0	0	0	0	0	0	0
8833993	1	0	0	1	Asia	PhD								0	45	0	0	114	0	1	328	0	0	0	0	0	0	0	0	0	0	0	0	0	0	0	0	0	0	0	0	0	0	0	0	0	0	0	0
7833270	2	0	0	1	Asia	College/University, <14y																										0	0	0	0	0	0	0	0	0	0	0	0	0	0	0	0	55	0
9858632	2	0	1	2	Asia	College/University, <14y
7752869	2	0	0	1	Asia	College/University, <14y																										0	0	0	0	0	0	0	0	0	0	0	0	0	0	0	0	0	0
6779666	1	0	0	1	Asia	College/University, <14y	0	0	1	0	1	6	0	1	201	0	1	211	0	1	261	0	1	351	0	1	210	0	1	87	0	1	10	0	1	122	0	1	3	0	0	3	0	0	9	0	0	32	0
4186346	2	0	0	1	Asia	College/University, >=14y																	0	35	0	0	85	0	0	51	0	0	0	0	0	0	0	0	0	0	0	0	0	0	0	0	0	0	0
5027243	1	0	0	1	Asia	Gymnasium, 12y																													0	0	0	0	0	0	0	0	0	0	0	0	0	0	0
9321779	2	0	1	2	Asia	Primary school																				0	0	0	0	0	0	0	0	0	0	0	0	0	0	0	0	0	0	1	59	0	1	91	0
10116905	1	0	0	1	Asia	Gymnasium, 12y								0	0	0	0	0	0	0	0	0	0	0	0	0	0	0	0	0	0	0	0	0	0	0	0	0	0	0	0	0	0	0	0	0	0	0	0
1582524	1	0	1	2	Asia	College/University, <14y
9883059	2	0	0	1	Asia	Gymnasium, 12y																																			0	0	0	0	0	0	0	0	0
1518905	1	0	1	2	Asia	High school, 9-10y			0	0	0	0	0	0	2	0	1	135	0	1	48	0	1	191	0	1	117	0	0	0	0	0	0	0	1	171	0	0	0	0	0	0	0	0	0	0	0	0	0
867938	2	1	0	4	Asia	Gymnasium, 12y																																						0	0	0	0	0	0
4970132	1	0	0	1	Asia	College/University, >=14y	0	0	0	0	0	15	0	1	199	0	0	362	0	0	365	0	0	366	0	0	229	0	0	96	0	0	0	0	0	104	0	0	0	0	0	0	0	0	0	0	0	0	0
1988783	1	0	1	2	Asia	High school, <9y
8322976	2	0	0	1	Asia	High school, 9-10y																										0	0	0	0	0	0	0	0	0	0	0	0	0	0	0	0	19	0
2066526	1	0	0	1	Asia	Gymnasium, 12y								0	0	0	0	0	0	0	0	0	0	0	0	0	16	0	0	12	0	0	0	0	0	0	0	0	0	0	0	0	0	0	0	0	0	0	0
784528	2	0	0	1	Asia	High school, 9-10y	0	0	1	0	1	204	0	1	246	0	1	135	0	1	337	0	1	106	0	0	0	0	0	0	0	0	0	0	0	0	0	0	0	0	0	0	0	0	0	0	0	0	0
624754	2	1	2	6	Asia	High school, 9-10y																										0	0	0	0	0	0	0	0	0	0	0	0	0	0	0	0	53	0
2008526	1	0	0	1	Asia	Gymnasium, 12y	0	0	0	0	0	0	0	0	0	0	0	0	0	0	0	0	0	0	0	0	0	0	0	0	0	0	0	0	0	0	0	0	0	0	0	0	0	0	0	0	0	0	0
6808102	1	0	0	1	Asia	Primary school											0	0	0	0	0	0	0	17	0	0	40	0	0	0	0	0	198	0	0	179	0	0	128	0	0	4	0	0	0	0	1	187	0
6088162	2	0	0	1	Asia	College/University, <14y	0	0	0	0	1	366	0	0	262	0	1	31	0	1	310	0	0	0	0	0	0	0	0	0	0	0	0	0	1	270	0	1	31	0	1	121	0	1	103	0	0	0	0
6892728	1	0	1	2	Asia	College/University, >=14y																																									0	0	0
10253957	1	0	0	1	Asia	High school, 9-10y																													0	0	0	0	0	0	0	0	0	0	15	0	0	34	0
7010872	1	0	1	2	Asia	High school, 9-10y																							0	0	0	0	0	0	0	91	0	0	0	0	0	134	0	0	160	0	0	38	0
4152010	2	0	0	1	Asia	College/University, >=14y	0	0	0	0	1	51	0	1	60	0	0	0	0	0	0	0	0	0	0	0	0	0	0	0	0	0	0	0	0	0	0	0	0	0	0	0	0	0	0	0	0	0	0
7334287	1	0	1	2	Asia	College/University, >=14y
1152622	2	0	0	1	Asia	PhD																																0	124	0	0	1	0	0	0	0	0	0	0
695333	2	0	0	1	Asia	Gymnasium, 12y								0	0	0	0	0	0	0	0	0	0	21	0	0	80	0	0	39	0	0	0	0	0	0	0	0	0	0	0	0	0	0	0	0	0	0	0
704153	2	0	1	2	Asia	College/University, >=14y
7955172	2	0	1	2	Asia	High school, 9-10y																																						0	0	0	0	0	0
4697560	1	0	0	1	Asia	High school, 9-10y																										0	0	0	0	0	0	0	37	0	0	0	0	0	0	0	0	54	0
2844846	1	0	1	2	Asia	College/University, <14y
3412420	2	0	0	1	Asia	High school, 9-10y	0	0	1	0	0	0	0	0	0	0	0	0	0	0	0	0	0	0	0	0	0	0	0	0	0	0	0	0	0	0	0	0	0	0	0	0	0	0	0	0	0	0	0
10073637	1	0	1	2	Asia	Gymnasium, 12y	1	0	0	0	1	188	0	0	128	0	1	172	0	1	50	0	1	291	0	0	0	0	0	0	0	0	112	0	0	0	0	0	0	0	0	0	0	0	0	0	0	0	0
9752694	2	0	0	1	Asia	High school, <9y																	0	0	0	0	127	0	0	7	0	0	0	0	1	140	0	1	142	0	1	132	0	1	306	0	1	241	0
1664692	1	0	2	3	Asia	Gymnasium, 12y					0	273	0	0	119	0	1	271	0	1	43	0	1	202	0	0	0	0	0	0	0	0	0	0	0	0	0	1	104	0	0	89	0	0	0	0	0	0	0
1564036	1	0	0	1	EU27_not_nordic	PhD																													0	0	0	0	0	0	0	0	0	0	0	0	0	0	0
9682888	2	0	2	3	EU27_not_nordic	High school, 9-10y	0	0	0	0	1	344	0	1	243	0	1	295	0	1	190	0	1	241	0	1	365	0	1	20	0	1	365	0	1	181	0	1	365	0	1	279	0	1	296	0	0	0	0
5754673	2	0	1	2	EU27_not_nordic	College/University, >=14y	0	0	1	0	1	100	0	0	0	0	0	0	0	0	0	0	0	0	0	0	0	0	0	0	0	0	0	0	0	0	0	0	0	0	0	0	0	0	0	0	0	0	0
5239937	1	1	2	6	EU27_not_nordic	Gymnasium, 12y	0	0	0	0	0	0	0	0	4	0	1	175	0	1	83	0	1	218	0	1	183	0	1	285	0	0	0	0	0	0	0	0	0	0	0	0	0	0	0	0	0	0	0
9738514	2	0	0	1	EU27_not_nordic	College/University, >=14y	0	0	0	0	0	0	0	0	0	0	0	0	0	0	78	0	0	100	0	0	15	0	0	0	0	0	0	0
5617710	2	0	1	2	EU27_not_nordic	College/University, >=14y	0	0	0	0	0	0	0	0	0	0	0	0	0	0	0	0	0	0	0	0	0	0	0	0	0	0	0	0	0	0	0	0	0	0	0	0	0	0	0	0	0	0	0
2557271	1	0	1	2	EU27_not_nordic	High school, 9-10y					0	105	0	1	157	0	1	333	0	1	315	0	0	258	0	0	365	0	0	93	0	0	281	0	0	100	0	0	0	0	1	231	0	1	12	0	0	0	0
8708748	1	0	0	1	EU27_not_nordic	High school, <9y																																						0	0	0	0	0	0
4288290	1	0	1	2	EU27_not_nordic	PhD														0	0	0	0	0	0	0	0	0	0	0	0	0	0	0	0	0	0	0	0	0	0	0	0	0	0	0	0	0	0
961188	2	0	0	1	EU27_not_nordic	College/University, <14y					0	64	0	0	59	0	0	45	0	0	0	0	0	0	0	0	0	0	0	0	0	0	0	0	0	0	0	0	0	0	0	0	0	0	0	0	0	0	0
1782175	1	0	0	1	EU27_not_nordic	College/University, >=14y	0	0	0	0	0	0	0	0	0	0	1	155	0	0	0	0	0	0	0	0	0	0	0	0	0	0	0	0	0	0	0	0	0	0	0	0	0	0	0	0	0	0	0
10115858	1	0	1	2	EU27_not_nordic	College/University, >=14y	0	0	0	0	0	0	0	0	0	0	0	0	0	0	0	0	0	0	0	0	0	0	0	0	0	0	0	0	0	0	0	0	0	0	0	0	0	0	0	0	0	0	0
9759473	2	0	0	1	EU27_not_nordic	Gymnasium, 12y	0	0	0	0	0	336	0	0	169	0	0	242	0	0	0	0	0	0	0	0	0	0	0	0	0	0	0	0	0	0	0	0	0	0	0	0	0	0	0	0	0	0	0
659812	2	0	0	1	EU27_not_nordic	College/University, >=14y	0	0	0	0	0	0	0	0	0	0	0	0	0	0	0	0	0	0	0	0	0	0	0	0	0	0	0	0	0	0	0	0	0	0	0	0	0	0	0	0	0	0	0
8195157	2	0	1	2	EU27_not_nordic	College/University, <14y								0	0	0	1	0	0	1	0	0	0	0	0	0	0	0	0	0	0	0	0	0	0	5	0	0	32	0	0	0	0	0	0	0	0	0	0
10080929	1	0	1	2	EU27_not_nordic	PhD	0	0	0	0	0	0	0	0	0	0	1	49	0	1	129	0	0	0	0	0	0	0	0	0	0	0	0	0	0	0	0	0	0	0	0	0	0	0	0	0	0	0	0
4104407	2	0	0	1	EU27_not_nordic	College/University, >=14y	0	0	0	0	0	0	0	1	7	0	1	93	0	1	365	0	1	302	0	1	0	0	1	15	0	1	257	0	1	68	0	1	204	0	1	27	0	1	0	0	0	0	0
4719057	1	0	1	2	EU27_not_nordic	High school, 9-10y	1	0	1	0	1	12	0	1	102	0	1	249	0	1	365	0	1	205	0	1	30	0	1	42	0	1	133	0	1	308	0	1	28	0	0	0	1	0	0	1	0	0	1
7956612	2	0	1	2	EU27_not_nordic	College/University, >=14y
4588982	1	0	0	1	EU27_not_nordic	College/University, <14y	0	0	1	0	1	69	0	1	39	0	1	0	0	1	0	0	1	0	0	0	0	0	0	0	0	0	0	0	0	0	0	0	0	0	0	0	0	0	0	0	0	0	0
7125669	1	0	1	2	EU27_not_nordic	High school, 9-10y	0	0	0	0	0	0	0	0	0	0	0	0	0	0	0	0	0	0	0	0	0	0	0	0	0	0	0	0	0	0	0	0	0	0	0	0	0	0	0	0	0	0	0
8489487	1	0	1	2	EU27_not_nordic	High school, 9-10y	0	0	0	0	0	0	0	0	0	0	0	0	0	0	0	0	0	0	0	0	0	0	0	0	0	0	0	0	0	0	0	0	0	0	0	0	0	0	0	0	0	0	0
1236560	2	0	0	1	EU27_not_nordic	Gymnasium, 12y	0	0	0	0	0	45	0	0	20	0	0	0	0	0	232	0	0	5	0	0	0	0	0	0	0	0	0	0	0	0	0	0	0	0	0	0	0	0	0	1	0	0	1
6615513	1	0	1	2	EU27_not_nordic	Primary school	0	0	0	0	0	0	0	0	0	0	0	0	0	0	0	0	0	0	0	0	0	0	0	0	0	0	0	0	0	0	0	0	0	0	0	0	0	0	0	0	0	0	0
9804225	2	0	2	3	EU27_not_nordic	High school, 9-10y	1	0	1	0	1	0	0	1	0	0	1	0	0	1	0	0	1	0	0	0	0	0	0	0	0	0	0	0	0	0	0	0	0	0	0	0	0	0	0	0	0	0	0
3272660	2	0	0	1	EU27_not_nordic	High school, 9-10y	0	0	0	0	0	83	0	0	109	0	0	263	0	0	18	0	0	0	0	0	0	0	0	0	0	0	0	0	0	0	0	0	0	0	0	0	0	0	0	0	0	0	0
7355625	1	0	0	1	EU27_not_nordic	High school, 9-10y	0	0	0	0	0	0	0	0	0	0	0	0	0	0	0	0	0	0	0	0	0	0	0	0	0	0	0	0	0	0	0	0	0	0	0	0	0	0	0	0	0	0	0
5562841	2	0	0	1	EU27_not_nordic	Gymnasium, 12y	0	0	0	0	0	0	0	0	0	0	0	0	0	0	0	0	1	35	0	1	215	0	1	125	0	0	0	0	0	0	0	0	0	0	0	0	0	0	171	0	0	0	0
10100183	1	0	0	1	EU27_not_nordic	High school, 9-10y	1	0	1	0	1	122	0	1	344	0	1	267	0	1	211	0	1	170	0	1	149	0	1	209	0	1	260	0	0	0	0	1	0	0	1	48	0	1	0	0	1	195	0
8739530	1	0	1	2	EU27_not_nordic	College/University, >=14y	0	0	0	0	0	0	0	0	0	0	0	0	0	0	0	0	0	0	0	0	0	0	0	0	0	0	0	0	0	0	0	0	0	0	0	0	0	0	0	0	0	0	0
1242012	2	0	2	3	EU27_not_nordic	Gymnasium, 12y	0	0	0	0	0	0	0	0	0	0	0	0	0	0	0	0	0	0	0	0	0	0	0	0	0	0	0	0	0	0	0	0	0	0	0	0	0	0	0	0	0	0	0
10669939	1	0	1	2	EU27_not_nordic	High school, <9y	0	0	0	0	0	0	0	0	0	1	0	0	1	0	0	1	0	0	1	0	0	1	0	0	1	0	0	0	0	0	0	0	0	0	0	0	0	0	0	0	0	0	0
2048698	1	0	2	3	EU27_not_nordic	High school, 9-10y	0	0	1	0	1	96	0	1	96	0	1	127	0	0	0	0	0	0	0	0	0	0	0	0	0	0	0	0	0	0	0	0	0	0	0	0	0	0	0	0	0	0	0
10663915	1	0	1	2	EU27_not_nordic	College/University, >=14y	0	0	0	0	0	0	0	0	0	0	0	0	0	0	0	0	0	0	0	0	0	0	0	0	0	0	0	0	0	0	0	0	0	0	1	103	0	0	0	0	0	0	0
1764598	1	0	1	2	EU27_not_nordic	Gymnasium, 12y					0	0	0	0	0	0	0	0	0	0	0	0	0	0	0	0	0	0	0	54	0	0	51	0	0	0	0	0	0	0	0	0	0	0	0	0	0	0	0
3259847	2	0	0	1	EU27_not_nordic	College/University, <14y	0	0	0	0	0	0	0	0	0	0	0	0	0	0	0	0	0	0	0	0	0	0	0	0	0	0	0	0	0	0	0	0	0	0	0	0	0	0	0	0	0	0	0
6561944	2	0	0	1	EU27_not_nordic	College/University, >=14y														0	0	0	0	227	0	0	212	0	0	0	0	0	0	0	0	0	0	0	0	0	0	146	0	0	92	0	0	0	0
1349072	2	0	0	1	EU27_not_nordic	High school, 9-10y											0	0	0	0	0	0	0	0	0	0	94	0	0	25	0	0	71	0	1	176	0	1	0	0	0	0	0	0	0	0	0	0	0
9499640	2	0	0	1	EU27_not_nordic	Gymnasium, 12y																																									0	0	0
9766050	2	0	1	2	EU27_not_nordic	High school, 9-10y	0	0	0	0	0	0	0	0	0	0	0	0	0	0	0	0	0	0	0	0	0	0	0	0	0	0	0	0	0	0	0	0	0	0	0	0	0	0	0	0	0	0	0
8206310	2	0	0	1	EU27_not_nordic	PhD																																0	0	0	0	0	0	0	0	0	0	0	0
9887346	2	0	2	3	EU27_not_nordic	High school, 9-10y																																0	0	0	0	0	0	0	0	0	0	0	0
9751537	2	0	0	1	EU27_not_nordic	High school, <9y	0	0	0	0	0	0	0	1	213	0	1	237	0	1	179	0	1	176	0	1	40	0	1	0	0	1	95	0	1	212	0	1	220	0	0	2	0	1	173	0	1	0	0
1052863	2	0	1	2	EU27_not_nordic	Gymnasium, 12y
8460548	1	0	0	1	EU27_not_nordic	College/University, <14y
6060457	2	0	0	1	EU27_not_nordic	College/University, >=14y																																						0	0	0	0	0	0
10370430	1	0	1	2	EU27_not_nordic	Gymnasium, 12y	0	0	0	0	0	0	0	0	0	0	0	0	0	0	0	0	0	0	0	0	0	0	0	0	0	0	0	0	0	0	0	0	0	0	0	0	0	0	0	0	0	0	0
5727438	2	0	0	1	EU27_not_nordic	College/University, <14y
1339477	2	0	0	1	EU27_not_nordic	High school, <9y	0	0	0	0	0	0	0	0	0	0	0	0	0	0	0	0	0	0	0	0	0	0	0	0	0	0	0	0	0	0	0	0	0	0	0	0	0	0	0	0	0	0	0
676889	2	0	1	2	EU27_not_nordic	College/University, <14y	0	0	0	0	0	0	0	0	0	0	0	0	0	0	0	0	0	0	0	0	0	0	0	0	0	0	0	0	0	0	0	0	0	0	0	0	0	0	0	0	0	0	0
7058716	1	0	1	2	EU27_not_nordic	College/University, <14y																										0	0	0	0	0	0	0	0	0	0	0	0	0	0	0	0	0	0
10683766	1	0	1	2	EU27_not_nordic	College/University, >=14y	1	0	1	0	1	272	0	1	258	0	0	0	0	0	0	0	0	30	0	0	258	0	0	0	0	0	0	0	0	0	1	0	0	1	0	0	1	0	0	1	0	0	1
8677245	1	0	0	1	EU27_not_nordic	College/University, >=14y					0	0	0	0	0	0	1	182	0	1	0	0	0	0	0	0	0	0	0	0	0	0	0	0	0	0	0	0	0	0	0	0	0	0	0	0	0	0	0
9395008	2	0	0	1	EU27_not_nordic	Gymnasium, 12y	0	0	0	0	0	0	0	0	0	0	0	0	0	0	0	0	0	0	0	0	0	0	0	0	0	0	0	0	1	51	0	1	42	0	1	121	0	1	273	0	0	0	0
1526331	1	0	0	1	EU27_not_nordic	High school, 9-10y																																									0	0	0
7606470	1	0	0	1	EU27_not_nordic	High school, <9y	0	0	0	0	0	0	0	0	0	0	1	10	0	1	42	0	0	0	0	0	0	0	0	0	0	0	0	0	0	0	0	0	0	0	0	0	0	0	0	0	0	0	0
8606911	1	0	1	2	EU27_not_nordic	College/University, >=14y
6780204	1	0	0	1	EU27_not_nordic	Gymnasium, 12y	0	0	0	0	0	0	0	0	0	0	0	0	0	0	0	0	0	0	0	0	0	0	0	0	0	0	0	0	0	0	0	0	0	0	0	0	0	0	0	0	0	0	0
9821884	2	0	0	1	EU27_not_nordic	Gymnasium, 12y	0	0	0	0	0	0	0	0	42	0	0	93	0	1	154	0	0	0	0	0	0	0	0	0	0	0	0	0	0	0	0	0	0	0	0	0	0	0	0	0	0	0	0
10635863	1	0	1	2	EU27_not_nordic	College/University, >=14y	0	0	0	0	0	0	0	1	221	0	1	68	0	0	0	0	0	40	0	0	0	0	0	0	0	0	0	0	0	0	0	0	0	0	0	0	0	0	0	0	0	0	0
6238096	2	0	0	1	EU27_not_nordic	College/University, >=14y
6561083	2	0	0	1	EU27_not_nordic	High school, 9-10y																				0	0	0	0	0	0	0	0	0	0	0	0	1	0	0	1	0	0	0	0	0	0	0	0
9069750	1	0	0	1	EU27_not_nordic	College/University, >=14y	0	0	0	0	0	0	0	0	0	0	0	0	0	0	0	0	0	0	0	0	0	0	0	0	0	0	0	0	0	0	0	0	0	0	0	0	0	0	0	0	0	0	0
10291585	1	0	0	1	EU27_not_nordic	College/University, <14y			0	0	0	0	0	0	0	0	0	0	0	0	27	0	0	73	0	0	0	0	0	0	0	0	0	0	0	0	0	0	0	0	0	0	0	0	0	0	0	0	0
962264	2	0	1	2	EU27_not_nordic	College/University, <14y																													0	0	0	0	0	0	0	0	0	0	0	0	0	0	0
9559555	2	0	0	1	EU27_not_nordic	College/University, >=14y	0	0	0	0	0	0	0	0	0	0	0	46	0	1	191	0	1	91	0	1	275	0										1	159	0	1	148	0	1	365	0	1	277	0
3582644	2	0	0	1	EU27_not_nordic	Gymnasium, 12y	0	0	0	0	0	0	0	0	0	0	0	0	0	0	0	0	0	0	0	0	0	0	0	0	0	0	0	0	0	0	0	0	0	0	0	0	0	0	0	0	0	0	0
9510536	2	0	0	1	EU27_not_nordic	College/University, >=14y											0	200	0	0	0	0	0	0	0	1	161	0	1	0	0	1	3	0	1	0	0	0	0	0	0	0	0	0	0	0	0	0	0
4603842	1	0	0	1	EU27_not_nordic	College/University, >=14y					0	0	0	0	212	0	0	94	0	1	180	0	1	268	0	1	181	0	1	7	0	0	0	0	0	0	0	0	106	0	1	263	0	1	195	0	1	149	0
7961188	2	0	1	2	EU27_not_nordic	College/University, <14y	0	0	0	0	0	49	0	0	0	0	0	0	0	0	0	0	0	72	0	0	0	0	0	0	0	0	0	0	1	206	0	1	133	0	0	0	0	0	8	0	0	0	0
4359281	1	0	0	1	EU27_not_nordic	Primary school			0	0	0	0	0	0	0	0	0	129	0	0	78	0	0	0	0	0	0	0	0	0	0	1	130	0	1	222	0	0	0	0	0	0	0	0	0	0	0	0	0
9660640	2	0	1	2	EU27_not_nordic	College/University, <14y	0	0	0	0	0	0	0	1	156	0	1	103	0	1	0	0	1	0	0	0	0	0	0	0	0	0	0	0	0	0	0	0	0	0	0	0	0	0	0	0	0	0	0
9259557	1	0	0	1	EU27_not_nordic	High school, 9-10y	0	0	0	0	0	0	0	0	0	0	0	0	0	0	0	0	0	0	0	0	0	0	0	0	0	0	0	0	0	0	0	0	0	0	0	0	0	0	0	0	0	0	0
4089285	2	0	2	3	EU27_not_nordic	College/University, >=14y																																			0	0	0	0	0	0	0	0	0
9559613	2	0	0	1	EU27_not_nordic	High school, 9-10y														0	0	0	0	0	0	0	129	0	0	0	0	0	0	0	0	98	0	1	145	0	0	13	0	1	2	0	0	0	0
10578605	1	0	2	3	EU27_not_nordic	High school, 9-10y	0	0	0	0	0	31	0	1	365	0	1	232	0	1	218	0	0	0	0	1	65	0	1	291	0	1	186	0	1	247	0	1	7	0	0	0	0	0	0	0	0	0	0
2903402	1	0	0	1	EU27_not_nordic	High school, 9-10y	0	0	0	0	0	0	0	0	0	0	0	0	0	0	0	0	0	0	0	0	0	0	0	0	0	0	0	0	0	0	0	0	0	0	0	0	1	0	0	1	0	0	1
10121313	1	0	0	1	EU27_not_nordic	Gymnasium, 12y																							0	0	0	0	0	0	0	0	0	0	0	0	0	0	0				0	62	0
8149275	2	0	1	2	EU27_not_nordic	Gymnasium, 12y	0	0	0	0	0	0	0	0	0	0	0	0	0	0	0	0	0	0	0	0	0	0	0	0	0	0	0	0	0	0	0	0	0	0	0	0	0	0	0	0	0	0	0
2554091	1	0	1	2	EU27_not_nordic	High school, 9-10y	0	0	0	0	0	0	0	0	0	0	0	0	0	0	0	0	0	0	0	1	43	0	1	0	0	0	0	0	0	0	0	0	0	0	0	0	0	0	10	0	1	91	0
7775544	2	0	0	1	EU27_not_nordic	College/University, >=14y			0	0	0	0	0	0	0	0	0	31	0	1	110	0	1	0	0	0	0	0	0	0	0	0	0	0	0	0	0	0	0	0	0	0	0	0	0	0	0	0	0
1363093	2	0	0	1	EU27_not_nordic	College/University, >=14y																																0	0	0	0	0	0	0	0	0	0	0	0
8141942	2	0	1	2	EU27_not_nordic	College/University, <14y	0	0	0	0	0	0	0	0	0	0	0	0	0	0	0	0	0	0	0	0	0	0	0	0	1	0	0	1
3246608	2	0	1	2	EU27_not_nordic	College/University, >=14y					0	0	0	0	24	0	0	240	0	1	53	0	1	335	0	0	82	0	1	0	0	1	1	0	0	0	0	0	0	0	0	0	0	0	0	0	0	0	0
477116	2	0	0	1	EU27_not_nordic	College/University, >=14y																	0	0	0	0	0	0	0	0	0	0	0	0	0	0	0	0	0	0	0	0	0	0	0	0	0	0	0
6609350	1	0	0	1	EU27_not_nordic	College/University, >=14y																																									0	0	0
819524	2	0	0	1	EU27_not_nordic	College/University, >=14y																							0	0	0	0	0	0	0	0	0	0	0	0	0	0	0	0	0	0	0	0	0
1043018	2	0	0	1	EU27_not_nordic	College/University, <14y
3816555	2	0	1	2	EU27_not_nordic	High school, <9y	0	0						0	159	0	0	45	0	0	0	0	0	0	0	0	0	0	0	0	0	0	0	0	0	0	0	0	0	0	0	0	0	0	0	0	0	0	0
9606600	2	0	0	1	EU27_not_nordic	College/University, >=14y	0	0	0	0	0	0	0	0	0	0	0	0	0	0	0	0	0	0	0	0	0	0	0	0	0	0	0	0	0	0	0	0	0	0	0	0	0	0	0	0	0	0	0
3432497	2	0	0	1	EU27_not_nordic	College/University, >=14y																				0	0	0	0	0	0	0	0	0	0	0	0	0	0	0	0	0	0	0	0	0	0	0	0
6486725	2	0	1	2	EU27_not_nordic	College/University, >=14y																																						0	0	0	0	0	0
6060128	2	0	0	1	EU27_not_nordic	College/University, >=14y														0	0	0	0	0	0	0	0	0	0	8	0	0	0	0	0	0	0	0	0	0	0	0	0	0	0	0	0	0	0
10152519	1	0	0	1	EU27_not_nordic	College/University, <14y	0	0	0	0	0	0	0	0	0	0
10548777	1	0	1	2	EU27_not_nordic	College/University, >=14y	0	0	0	0	1	230	0	1	214	0	1	99	0	1	0	0	0	0	0	0	0	0	0	0	0	0	0	0	0	0	0	0	0	0	0	0	0	0	0	0	0	0	0
8811618	1	0	0	1	EU27_not_nordic	College/University, <14y	0	0	0	0	0	0	0	0	0	0	0	92	0	0	0	0	0	55	0	0	35	0	0	0	0	0	0	0	0	0	0	0	0	0	0	0	0	0	0	0	0	0	0
1321602	2	0	2	3	EU27_not_nordic	College/University, >=14y																										0	0	0	0	0	0	0	24	0	0	115	0	1	0	0	1	0	0
2778720	1	0	1	2	EU27_not_nordic	College/University, <14y	0	0												0	0	0	0	0	0	0	0	0	0	0	0	0	0	0	0	0	0	0	0	0	0	0	0	0	0	0	0	0	0
10649450	1	0	1	2	EU27_not_nordic	Gymnasium, 12y	0	0	0	0	0	0	0	0	0	0	0	0	0	0	0	0	0	0	0	0	0	0	0	0	0	0	0	0	0	0	0	0	0	0	0	0	0	1	129	0	1	105	0
9480673	2	0	0	1	EU27_not_nordic	High school, 9-10y								0	0	0	0	338	0	0	24	0	0	0	0	0	330	0	0	180	0	0	40	0	1	46	0	1	72	0	0	20	0	0	0	0	1	297	0
3477162	2	0	0	1	EU27_not_nordic	High school, 9-10y	0	0	0	0	0	63	0	0	26	0	0	8	0	0	0	0	0	0	0	0	0	0	0	0	0	0	0	0	0	0	0	0	0	0	0	0	0	1	95	0	1	85	0
10251037	1	0	1	2	EU27_not_nordic	Gymnasium, 12y	0	0	0	0	0	0	0	0	0	0	0	0	0	0	0	0	0	0	0	0	0	0	0	0	0	0	0	0	0	0	0	0	0	0	0	0	0	0	0	0	0	0	0
6571474	2	0	1	2	EU27_not_nordic	College/University, <14y					0	108	0	0	350	0	0	267	0	0	8	0	0	17	0	1	41	0	0	0	0	0	0	0	0	0	0	0	0	0	0	0	0	0	0	0	0	0	0
8077149	2	0	0	1	EU27_not_nordic	Gymnasium, 12y	0	0	0	0	0	0	0	0	0	0	0	0	0	0	0	0	0	0	0	0	0	0	0	0	0	0	0	0	0	0	0	0	0	0	0	0	0	0	0	0	0	0	0
2637987	1	0	0	1	EU27_not_nordic	Gymnasium, 12y																																									0	0	0
8131607	2	0	0	1	EU27_not_nordic	College/University, >=14y																										0	0	0	0	0	0	0	0	0	0	0	0	0	0	0	0	0	0
9786864	2	0	1	2	EU27_not_nordic	High school, 9-10y	0	0	0	0	0	0	0	0	0	0	0	0	0	0	5	0	1	261	0	0	0	0	0	0	0	0	0	1	0	0	1	0	0	1	0	0	1	0	0	1	0	0	1
8712492	1	0	0	1	EU27_not_nordic	College/University, >=14y	0	0	0	0	0	0	0	0	0	0	0	0	0	0	0	0	0	0	0	0	0	0	0	0	0	0	0	0	0	0	0	0	0	0	0	0	0	0	0	0	0	0	0
9684403	2	1	2	6	EU27_not_nordic	High school, 9-10y	0	0	0	0	0	0	0	0	0	0	0	0	0	0	26	0	0	0	0	0	0	0	0	0	0	0	0	0	0	0	0	0	0	0	0	0	0	0	0	0	0	0	0
129330	2	0	0	1	EU27_not_nordic	College/University, <14y											0	76	0	0	29	0	0	0	0	0	36	0	0	0	0	0	27	0	1	0	0	0	0	0	1	3	0	0	1	0	0	0	0
9140013	1	0	0	1	EU27_not_nordic	College/University, >=14y	0	0	0	0	0	0	0	0	0	0	0	22	0	0	0	0	0	0	0	0	0	0	0	0	0	0	0	0	0	0	0	0	0	0	0	0	0	0	0	0	0	0	0
9838759	2	1	1	5	EU27_not_nordic	College/University, >=14y	0	0	0	0	0	0	0	0	0	0	0	0	0	0	0	0	0	0	0							0	0	0	0	0	0	0	0	0	0	0	0	0	0	0	0	0	0
8873874	1	0	0	1	EU27_not_nordic	College/University, >=14y											0	0	0	0	0	0	0	0	0	0	0	0	1	77	0	0	0	0	0	0	0	0	0	0	0	0	0	0	0	0	0	0	0
8576490	1	0	0	1	EU27_not_nordic	College/University, >=14y	0	0	0	0	0	0	0	0	0	0	0	0	0	0	0	0	0	0	0	0	0	0	0	0	0	0	0	0	0	0	0	0	0	0	0	0	0	0	0	0	0	0	0
67341	2	0	0	1	EU27_not_nordic	College/University, >=14y	0	0	0	0	0	0	0	0	85	0	1	181	0	0	0	0	0	0	0	0	29	0	1	83	0	0	0	0	0	0	0	0	0	0	0	0	0	0	0	0	0	0	0
125740	2	0	0	1	EU27_not_nordic	College/University, <14y	0	0	0	0	0	0	0	0	0	0	0	0	0	0	0	0	0	0	0	0	0	0	0	0	0	0	0	0	0	0	0	0	0	0	0	0	0	0	0	0	0	0	0
1217211	2	0	0	1	EU27_not_nordic	College/University, >=14y			0	0	0	152	0	1	59	0	1	153	0	1	26	0	0	2	0	1	47	0	1	142	0	1	139	0	1	87	0	1	0	0	1	175	0	1	116	0	1	90	0
8396924	2	0	0	1	EU27_not_nordic	High school, 9-10y											0	0	0	0	0	0	0	0	0	0	0	0
8322154	2	0	0	1	EU27_not_nordic	Gymnasium, 12y	0	0	0	0	0	0	0	0	20	0	0	0	0	0	0	0	1	84	0	0	0	0	1	67	0	1	72	0	1	120	0	0	0	0	1	170	0	1	229	0	1	161	0
7838620	2	0	0	1	EU27_not_nordic	High school, <9y	0	0	0	0	0	0	0	0	0	0	0	0	0	0	89	0	0	69	0	0	64	0	0	0	0	0	0	0	0	37	0	0	33	0	0	0	0	0	0	0	0	41	0
6902257	1	0	0	1	EU27_not_nordic
8651889	1	0	0	1	EU27_not_nordic	Gymnasium, 12y					0	0	0	0	1	0	0	73	0	0	365	0	0	250	0	0	74	0	0	231	0	0	143	0	0	105	0	0	0	0	0	0	0	0	0	0	0	0	0
9145699	1	0	1	2	EU27_not_nordic	High school, 9-10y	0	0	0	0	0	0	0	0	0	0	0	0	0	0	0	0	0	0	0	0	0	0	0	0	0	0	0	0	0	0	0	0	0	0	0	0	0	0	0	0	0	0	0
9417305	2	0	0	1	EU27_not_nordic	High school, 9-10y	0	0	1	0	0	1	0	0	0	0	1	326	0	1	231	0	1	240	0	1	240	0	1	66	0	0	0	0	1	130	0	0	0	0	1	17	0	0	0	0	0	0	0
9616374	2	0	1	2	EU27_not_nordic	High school, 9-10y
3420950	2	0	0	1	EU27_not_nordic	College/University, >=14y	0	0	0	0	0	0	0	0	0	0	0	0	0	0	0	0	0	0	0	0	0	0	0	0	0	0	0	0	0	0	0	0	0	0	0	0	0	0	0	0	0	0	0
7173883	1	0	1	2	EU27_not_nordic	College/University, >=14y	0	0	0	0	0	0	0	0	0	0	0	0	0	0	0	0	0	0	0	0	0	0	0	0	0	0	0	0	0	0	0	0	0	0	0	0	0	0	0	0	0	0	0
2561209	1	0	0	1	EU27_not_nordic	Gymnasium, 12y
10211963	1	0	1	2	EU27_not_nordic	College/University, <14y	0	0	0	0	0	0	0	0	0	0	0	0	0	0	0	0	0	0	0	0	0	0	0	0	0	0	0	0	0	0	0	0	0	0	0	0	0	0	0	0	0	0	0
280006	2	0	0	1	EU27_not_nordic	College/University, >=14y	0	0	0	0	0	0	0	0	0	0	0	0	0	0	0	0	0	0	0	0	0	0										0	0	0	0	0	0	0	0	0	0	0	0
8079643	2	0	0	1	EU27_not_nordic	High school, 9-10y														0	0	0	0	0	0	0	119	0	0	0	0	0	0	0	0	0	0	0	0	0	0	0	0	0	104	0	0	19	0
3511131	2	0	0	1	EU27_not_nordic	Gymnasium, 12y																	0	0	0	0	0	0	0	0	0	0	5	0	0	100	0	0	0	0	0	0	0	0	0	0	0	0	0
872088	2	0	0	1	EU27_not_nordic	High school, 9-10y														0	0	0	0	0	0	0	0	0	0	0	0	0	9	0	0	22	0	0	183	0	0	153	0	0	75	0	0	0	0
3519895	2	0	0	1	EU27_not_nordic	PhD																																									0	0	0
9019004	1	0	1	2	EU27_not_nordic	College/University, >=14y											0	0	0	0	0	0	0	0	0	0	0	0	0	0	0	0	0	0	0	0	0	0	11	0	0	191	0	1	111	0	1	168	0
980544	2	0	0	1	EU27_not_nordic	College/University, >=14y																																									0	0	0
6465781	2	0	0	1	EU27_not_nordic	High school, 9-10y	0	0	0	0	0	0	0	0	0	0	0	0	0	0	0	0	0	0	0	0	0	0	0	0	0	0	0	0	0	0	0	0	0	0	0	0	0	0	0	0	0	0	0
9647886	2	0	1	2	EU27_not_nordic	Primary school	0	0	0	0	0	0	0	0	0	0	0	0	0	0	0	0	0	0	0	0	0	0	0	0	0	0	0	0	0	0	0	0	0	0	0	0	0	0	0	0	0	0	0
6883650	1	0	1	2	EU27_not_nordic	Gymnasium, 12y	0	0	0	0	0	0	0	0	0	0	0	0	0	0	0	0	0	0	0	0	0	0	0	0	0	0	0	0	0	0	0	0	0	0	0	0	0	0	0	0	0	0	0
3771347	2	0	0	1	EU27_not_nordic	College/University, >=14y	0	0	0	0	0	0	0	1	94	0	0	11	0	0	63	0	1	108	0	1	136	0	1	67	0	1	84	0	1	82	0	1	119	0	0	0	0	0	0	0	0	0	0
8089336	2	0	0	1	EU27_not_nordic																																				0	0	0	0	0	0
3440338	2	0	0	1	EU27_not_nordic	Gymnasium, 12y			0	0	0	0	0	0	0	0	0	0	0	1	306	0	1	192	0	1	239	0	1	176	0	1	365	0	1	276	0	1	365	0	1	309	0	0	9	0	0	0	0
6098200	2	0	0	1	EU27_not_nordic	College/University, <14y	0	0	0	0	1	203	0	1	0	0	1	0	0	0	0	0	0	0	0	0	0	0	0	0	0	0	0	0	0	0	0	0	0	0	0	0	0	0	0	0	0	0	0
9337541	2	0	0	1	EU27_not_nordic	High school, 9-10y	0	0	0	0	0	0	0	0	0	0	0	0	0	0	0	0	0	0	0	0	0	0	0	0	0	0	0	0	0	0	0	0	0	0	0	0	0	0	0	0	0	0	0
5882189	2	0	1	2	EU27_not_nordic	PhD											0	0	0	0	195	0	0	63	0	0	90	0	0	105	0	1	91	0	1	4	0	0	0	0	0	16	0	0	0	0	0	0	0
9479293	2	0	0	1	EU27_not_nordic	College/University, >=14y					0	0	0	0	82	0	0	0	0	0	0	0	0	0	0	0	65	0	0	0	0	0	0	0	0	0	0				0	56	0	0	349	0	0	9	0
5957889	2	0	1	2	EU27_not_nordic	College/University, >=14y
5593238	2	0	1	2	EU27_not_nordic	High school, 9-10y	0	0	0	0	0	0	0	0	0	0	0	0	0	0	0	0	0	0	0	0	0	0	0	0	0	0	0	0	0	0	0	0	0	0	0	0	0	0	0	0	0	0	0
9667757	2	0	0	1	EU27_not_nordic	PhD			0	0	0	69	0	0	156	0	1	61	0	0	0	0	0	0	0	0	0	0	0	0	0	0	0	0	0	0	0	0	0	0	0	0	0	0	0	0	0	0	0
9816151	2	0	0	1	EU27_not_nordic	High school, 9-10y	0	0	0	0	0	0	0	0	0	0	0	0	0	0	0	0	0	0	0	0	0	0	0	0	0	0	0	0	0	0	0	0	0	0	0	0	0	0	0	0	0	0	0
5007684	1	0	1	2	EU27_not_nordic	College/University, >=14y																				0	90	0	0	0	0	0	0	0	0	0	0	0	0	0	0	0	0	0	0	0	0	0	0
10127557	1	0	2	3	EU27_not_nordic	Primary school	0	0	0	0	0	0	0	0	0	0	0	0	0	0	35	0	1	315	0	0	0	0	0	0	0	0	0	0	0	0	0	0	0	0	0	0	0	0	0	0	0	0	0
1578120	1	0	0	1	EU27_not_nordic	College/University, >=14y																	0	0	0	0	0	0	0	0	0	0	0	0	0	0	0	0	0	0	0	0	0	0	0	0	0	0	0
8062801	2	0	0	1	EU27_not_nordic	College/University, <14y	0	0	0	0	0	0	0	0	0	0	0	0	0	0	0	0	0	0	0	0	0	0	0	0	0	0	0	0	0	0	0	0	84	0	0	0	0	0	0	0	0	0	0
5598116	2	0	2	3	EU27_not_nordic	College/University, >=14y																													0	0	0	0	0	0	1	0	0	1	108	0	1	127	0
8212922	2	0	0	1	EU27_not_nordic	Gymnasium, 12y			0	0	0	15	0	0	41	0	0	106	0	1	183	0	1	275	0	1	197	0	1	108	0	1	134	0	1	0	0	1	0	0	1	0	0	1	0	0	1	0	0
1145690	2	0	1	2	EU27_not_nordic	College/University, >=14y	0	0	0	0	0	39	0	0	20	0	0	0	0	0	0	0	1	0	0	1	0	0	0	0	0	0	0	0	0	0	0	0	0	0	0	12	0	1	19	0	0	0	0
8803519	1	0	0	1	EU27_not_nordic	Primary school	0	0	0	0	0	0	0	0	0	0	0	0	0	0	0	0	0	0	0	0	0	0	0	0	0	0	0	0	0	0	0	0	0	0	0	0	0	0	0	0	0	0	0
10533765	1	0	1	2	EU27_not_nordic	College/University, >=14y														0	0	0	0	0	0	0	0	0	0	0	0	0	0	0	0	0	0	0	0	0	0	0	0	0	0	0	0	0	0
8726021	1	0	0	1	EU27_not_nordic	Gymnasium, 12y	0	0	0	0	0	0	0	0	0	0	0	0	0	0	0	0	0	0	0	0	0	0	0	0	0	0	0	0	0	0	0	0	0	0	0	0	0	0	0	0	0	0	0
3895859	2	0	1	2	EU27_not_nordic	Gymnasium, 12y	0	0	1	0	1	289	0	1	152	0	0	0	0	0	0	0	1	274	0	1	76	0	0	0	0	0	0	0	0	0	0	0	0	0	0	0	0	0	0	0	0	0	0
9647041	2	0	0	1	EU27_not_nordic	College/University, >=14y	0	0	0	0	0	0	0	0	0	0	0	0	0	0	0	0	0	0	0	0	0	0	0	0	0	0	0	0	0	0	0	0	0	0	0	0	0	0	0	0	0	0	0
3464429	2	0	0	1	EU27_not_nordic	Gymnasium, 12y			0	0	0	0	0	0	0	0	0	87	0	1	130	0	1	29	0	1	75	0	0	61	0	0	127	0	0	0	0	0	0	0	0	0	0
1138744	2	0	0	1	EU27_not_nordic	Gymnasium, 12y																							0	0	0	0	0	0	0	0	0	0	0	0	0	49	0	0	19	0	1	155	0
3239642	2	0	2	3	EU27_not_nordic	PhD	0	0	0	0	0	0	0	0	0	0	0	0	0	1	126	0	1	182	0	1	62	0	0	0	0	0	0	0	0	0	0	0	127	0	0	65	0	0	0	0	0	0	0
6347311	2	0	1	2	EU27_not_nordic	High school, 9-10y	0	0	0	0	0	0	0	0	0	0	0	0	0	0	0	0	0	0	0	0	0	0	0	0	0	0	0	0	0	0	0	0	0	0	0	0	0	1	97	0	1	0	0
6785939	1	0	0	1	EU27_not_nordic	College/University, <14y																																									0	9	0
10356435	1	0	1	2	EU27_not_nordic	High school, 9-10y	0	0	0	0	0	0	0	0	0	0	0	0	0	0	0	0	0	0	0	0	0	0	0	0	0	0	0	0	0	0	0	0	0	0	0	0	0	0	0	0	0	0	0
10514507	1	0	0	1	EU27_not_nordic	College/University, >=14y
9275163	1	0	0	1	EU27_not_nordic	College/University, >=14y
9488396	2	0	0	1	EU27_not_nordic	Gymnasium, 12y
10366543	1	0	1	2	EU27_not_nordic	College/University, <14y														0	0	0	0	0	0	0	0	0	0	0	0	0	0	0	0	0	0	0	0	0	0	0	0	0	0	0	0	0	0
4952410	1	0	2	3	EU27_not_nordic	Gymnasium, 12y																																						0	0	0	0	0	0
10327916	1	0	2	3	EU27_not_nordic	College/University, <14y
5894441	2	0	0	1	EU27_not_nordic	High school, 9-10y	0	0	0	0	0	0	0	0	0	0	0	0	0	0	0	0	0	0	0	0	0	0	0	0	0	0	0	0	0	0	0	0	0	0	0	0	0	0	0	0	0	0	0
9466688	2	0	1	2	EU27_not_nordic	College/University, >=14y	0	0	1	0	1	20	0	1	81	0	0	0	0	1	35	0	1	134	0	1	236	0	0	0	0	0	0	0	0	0	0	0	0	0	0	0	0	0	0	0	0	0	0
9141965	1	0	2	3	EU27_not_nordic	College/University, >=14y	0	0	0	0	0	0	0	0	0	0							0	0	0	0	0	0	0	0	0	0	0	0	0	0	0	0	0	0	0	0	0	0	0	0	0	0	0
9492870	2	0	0	1	EU27_not_nordic	Gymnasium, 12y																																									0	0	0
3146281	2	1	1	5	EU27_not_nordic	College/University, <14y	0	0	0	0	1	242	0	1	228	0	0	9	0	0	120	0	1	188	0	0	29	0	0	0	1	0	0	1	0	0	1	0	0	1	0	0	1	0	0	1	0	0	1
1433969	2	0	0	1	EU27_not_nordic	College/University, >=14y																																			0	43	0	0	0	0	0	0	0
7065763	1	0	0	1	EU27_not_nordic	High school, 9-10y	0	0	0	0	1	144	0	1	49	0	0	0	0	0	0	0	0	0	0	0	0	0	0	0	0	0	0	0	0	0	0	0	0	0	0	0	0	0	0	0	0	0	0
3172909	2	0	0	1	EU27_not_nordic	College/University, >=14y
7966427	2	1	0	4	EU27_not_nordic	High school, 9-10y	0	0	0	0	0	0	0	0	0	0	1	57	0	1	227	0	1	129	0	0	0	0	0	0	0	1	0	0	1	0	0	0	0	0	0	0	0	0	0	0	0	0	0
3732344	2	0	0	1	EU27_not_nordic	College/University, >=14y
10139476	1	0	1	2	EU27_not_nordic	College/University, <14y	0	0	0	0	0	0	0	0	0	0	0	0	0	0	0	0	0	0	0	0	0	0	0	0	0	0	0	0	0	0	0	0	0	0	0	0	0	0	0	0	0	0	0
9946709	2	1	2	6	EU27_not_nordic	Primary school	0	0	0	0	0	0	0	0	0	0	0	0	0	0	0	0	0	0	0	0	0	0	0	0	0	0	0	0	0	0	0	0	0	0	0	0	0	0	0	0
8812061	1	0	1	2	EU27_not_nordic	College/University, <14y	0	0	0	0	0	0	0	0	0	0	0	0	0	0	0	0	0	0	0	0	0	0	0	0	0	0	0	0	0	0	0	0	0	0	0	0	0	0	0	0	0	0	0
3603492	2	0	0	1	EU27_not_nordic	Gymnasium, 12y											0	0	0	0	0	0	0	0	0	0	0	0	0	59	0	0	89	0	0	0	0	0	20	0	0	45	0	0	164	0	0	0	0
8257690	2	0	1	2	EU27_not_nordic	High school, 9-10y	0	0	0	0	0	0	0	0	333	0	0	53	0	1	63	0	1	0	0	0	0	0	0	0	0	0	0	0	0	0	0	0	0	0	0	0	0	0	0	0	0	0	0
7128423	1	0	1	2	EU27_not_nordic	High school, 9-10y	0	0	0	0	1	219	0	1	201	0	1	295	0	1	64	0	0	0	0	0	0	0	0	0	0	0	0	0	0	0	0	0	0	0	0	0	0	0	0	0	0	0	0
9153618	1	0	1	2	EU27_not_nordic	College/University, <14y																																									0	0	0
10541085	1	0	0	1	EU27_not_nordic	Gymnasium, 12y
3512177	2	0	0	1	EU27_not_nordic	College/University, >=14y	0	0	1	0	1	0	0	0	0	0	0	0	0	1	155	0	0	0	0	0	0	0	0	0	0	1	84	0	1	0	0	0	0	0	0	0	0	0	0	0	0	0	0
9441766	2	0	1	2	EU27_not_nordic	College/University, >=14y																				0	0	0	0	0	0	0	113	0	0	0	0	0	0	0	0	0	0	0	221	0	0	104	0
8282779	2	0	0	1	EU27_not_nordic	College/University, >=14y	0	0	0	0	1	154	0	1	75	0	1	260	0	1	267	0	1	88	0	1	85	0	1	15	0	1	222	0	1	97	0	1	34	0	1	54	0	0	55	0	0	0	0
9850654	2	0	0	1	EU27_not_nordic	College/University, <14y					0	0	0	0	0	0	0	0	0	0	0	0	1	126	0	1	141	0	0	0	0	0	0	0	0	0	0	0	0	0	0	0	0	0	0	0	0	0	0
171205	2	0	0	1	EU27_not_nordic	College/University, >=14y	0	0	0	0	0	0	0	0	0	0	0	0	0	0	0	0	0	0	0	0	0	0	0	0	0	0	0	0	0	0	0	0	0	0	0	0	0	0	0	0	0	0	0
8544153	1	0	0	1	EU27_not_nordic	College/University, >=14y	0	0	0	0	0	0	0	0	0	0	0	111	0	0	0	0	0	0	0	0	0	0	0	223	0	0	0	0	0	0	0	0	0	0	0	0	0	0	0	0	0	0	0
5670528	2	0	1	2	EU27_not_nordic	College/University, >=14y	0	0	0	0	0	0	0	0	0	0	0	0	0	0	0	0	0	0	0	0	0	0							0	0	0	0	0	0	0	0	0	0	0	0	0	0	0
1921178	1	0	0	1	EU27_not_nordic	College/University, <14y	0	0	0	0	0	0	0	0	0	0	0	0	0	0	0	0	0	0	0	0	0	0	0	0	0	0	0	0	0	0	0	0	0	0	0	0	0	0	0	0	0	0	0
178628	2	0	0	1	EU27_not_nordic	PhD	0	0	0	0	0	0	0	0	0	0	0	0	0	0	0	0	0	0	0	0	0	0	0	0	0	0	0	0	0	0	0	0	0	0	0	0	0	0	0	0	0	0	0
3123354	2	0	0	1	EU27_not_nordic	Gymnasium, 12y	1	0	1	0	1	233	0	1	101	0	1	65	0	1	343	0	1	71	0	1	255	0	1	97	0	1	84	0	1	63	0	1	48	0	0	0	0	0	0	0	1	9	0
8315180	2	0	0	1	EU27_not_nordic	High school, 9-10y	0	0	0	0	0	0	0	0	0	0	1	0	0	1	0	0	1	0	0	1	0	0	1	0	0	1	0	0	1	0	0	1	0	0	0	0	0	0	0	0	0	0	0
1679713	1	0	0	1	EU27_not_nordic	Gymnasium, 12y					0	0	0	0	0	0	0	0	0	0	0	0	0	0	0	0	0	0	0	0	0	0	0	0	0	0	0	0	0	0	0	0	0	0	0	0	0	0	0
670049	2	0	0	1	EU27_not_nordic	College/University, >=14y			0	0	0	0	0	0	0	0	0	0	0	0	0	0	0	0	0	0	0	0	0	105	0	0	0	0	0	0	0	0	0	0	0	0	0	0	56	0	1	326	0
4222860	2	0	0	1	EU27_not_nordic	Gymnasium, 12y	0	0	0	0	1	0	0	1	50	0	1	104	0	1	113	0	0	0	0	0	0	0	0	0	0	0	0	0	0	0	0	0	0	0	0	0	0	0	0	0	0	0	0
8881354	1	0	1	2	EU27_not_nordic	Gymnasium, 12y											0	0	0	0	0	0	0	0	0	0	128	0	0	14	0	0	44	0	0	0	0	0	0	0	0	0	0	0	0	0	0	0	0
735008	2	0	0	1	EU27_not_nordic	College/University, >=14y								0	0	0	0	0	0	0	33	0	0	0	0	0	9	0	1	234	0	1	247	0	1	192	0	0	0	0	0	0	0	0	14	0	0	0	0
10507692	1	0	0	1	EU27_not_nordic	College/University, >=14y	0	0	0	0	0	0	0	0	0	0	0	0	0	0	0	0	1	21	0	1	0	0	1	0	0	0	0	0	0	0	0	0	0	0	0	0	0	0	0	0	0	0	0
9969544	2	0	0	1	EU27_not_nordic	PhD
4741214	1	0	2	3	EU27_not_nordic	Gymnasium, 12y	0	0	0	0	1	267	0	1	178	0	1	197	0	1	99	0	0	91	0	0	0	0	0	0	0	0	0	0	0	0	0	0	0	0	0	0	0	0	0	0	0	0	0
10134828	1	0	1	2	EU27_not_nordic	College/University, >=14y																																			0	0	0	0	0	0	0	0	0
8636116	1	0	0	1	EU27_not_nordic	College/University, >=14y
8478883	1	0	0	1	EU27_not_nordic	PhD																							0	0	0	0	0	0	0	0	0	0	0	0	0	0	0	0	0	0	0	0	0
7185241	1	0	1	2	EU27_not_nordic	High school, 9-10y
3972345	2	0	0	1	EU27_not_nordic	College/University, >=14y	0	0	0	0	0	0	0	0	0	0	0	0	0	0	0	0	0	0	0	0	0	0	0	0	0	0	0	0	0	0	0	0	0	0	0	0	0	0	0	0	0	0	0
5454026	1	0	1	2	EU27_not_nordic	Gymnasium, 12y
9698465	2	0	0	1	EU27_not_nordic	Gymnasium, 12y																																0	0	0	0	0	0	0	0	0	0	0	0
10597760	1	1	2	6	EU27_not_nordic	High school, 9-10y	0	0	0	0	0	0	0	0	0	0	0	0	0	0	0	0	0	0	0	0	0	0	0	0	0	0	0	0	0	0	0	0	0	0	0	0	0	0	0	0	0	0	0
9975652	1	0	1	2	EU27_not_nordic	Gymnasium, 12y			0	0	0	0	0	0	0	0	0	5	0	0	28	0	0	60	0	0	0	0	0	87	0	1	163	0	1	95	0	0	0	0	0	0	0	0	0	0	0	0	0
9393867	2	0	1	2	EU27_not_nordic	High school, 9-10y	0	0	0	0	0	0	0	0	0	0	0	0	0	0	0	0	0	0	0	0	0	0	0	0	0	0	0	0	1	40	0	1	0	0	0	0	0	0	0	0	0	0	0
3519144	2	0	0	1	EU27_not_nordic	College/University, >=14y																										0	0	0	0	0	0	0	0	0
6870044	1	0	0	1	EU27_not_nordic	High school, <9y																							0	0	0	0	0	0	0	0	0	0	0	0	0	0	0	0	0	0	0	0	0
6720950	1	0	1	2	EU27_not_nordic	Gymnasium, 12y	0	0	0	0	0	0	0	0	0	0	0	0	0	0	0	0	0	0	0	0	0	0	0	0	0	0	0	0	0	0	0	0	0	0	0	0	0	0	0	0	0	0	0
9094078	1	0	0	1	EU27_not_nordic	College/University, >=14y	0	0	0	0	0	0	0	0	0	0	0	0	0	0	0	0	0	0	0	0	0	0	0	0	0	0	0	0	0	0	0	0	0	0	0	0	0	0	0	0	0	0	0
7382203	1	0	2	3	EU27_not_nordic	College/University, >=14y
4335464	1	0	1	2	EU27_not_nordic	Gymnasium, 12y	0	0	0	0	0	0	0	0	0	0	0	0	0	0	0	0	0	0	0	0	0	0	0	0	0	0	0	0	0	0	0	0	0	0	0	0	0	0	0	0	0	0	0
651484	2	0	1	2	EU27_not_nordic	Gymnasium, 12y	0	0	0	0	0	0	0	0	0	0	0	0	0	0	0	0	0	0	0	0	0	0	0	0	0	0	0	0	0	0	0	0	0	0	0	0	0	0	0	0	0	0	0
3390840	2	0	0	1	EU27_not_nordic	College/University, <14y	1	0	0	0	0	0	0	0	0	0	0	0	0	0	0	0	0	0	0	0	0	0	0	0	0	0	0	0	0	0	0	0	0	0	0	0	0	0	0	0	0	0	0
688139	2	0	0	1	EU27_not_nordic	College/University, >=14y								0	0	0	0	0	0	0	0	0	0	0	0	0	0	0	0	10	0	0	0	0	0	0	0	0	36	0	1	146	0	0	0	0	0	0	0
10502151	1	0	1	2	EU27_not_nordic	High school, 9-10y
5469972	1	0	0	1	EU27_not_nordic	High school, <9y																																0	0	0	0	0	0	0	0	0	0	0	0
8742	2	0	0	1	EU27_not_nordic	College/University, >=14y	0	0	0	0	0	0	0	0	0	0	0	0	0	0	0	0	0	0	0	0	0	0	0	0	0	1	177	0	1	80	0	0	0	0	0	0	0	0	0	0	0	0	0
6194379	2	0	1	2	EU27_not_nordic	College/University, >=14y	0	0	0	0	0	0	0	0	0	0	0	0	0	0	0	0	0	0	0	0	0	0	0	0	0	1	184	0	1	84	0	1	82	0	1	47	0	1	187	0	1	18	0
5566830	2	0	0	1	EU27_not_nordic	College/University, >=14y	0	0	0	0	0	0	0	0	0	0	0	0	0	0	0	0	0	0	0	0	0	0	0	0	0	0	0	0	0	0	0	0	0	0	0	0	0	0	0	0	0	0	0
3147712	2	0	1	2	EU27_not_nordic	Primary school	0	0	0	0	0	0	0	0	0	0	0	0	0	0	0	0	0	0	0	0	0	0	0	0	0	0	0	0	0	0	0	0	0	0	0	0	0	0	0	0	0	0	0
10678204	1	0	1	2	EU27_not_nordic	Gymnasium, 12y	1	0	1	0	1	94	0	1	218	0	1	233	0	1	306	0	1	198	0	1	243	0	1	175	0	0	0	0	0	0	0	0	22	0	0	28	0	0	0	0	0	0	0
5279087	1	0	1	2	EU27_not_nordic	High school, 9-10y	0	0	0	0	0	0	0	0	0	0	0	0	0	0	0	0	0	0	0	0	0	0	0	0	0	0	0	0	0	0	0	0	0	0	0	0	0	0	0	0	0	0	0
465629	2	0	1	2	EU27_not_nordic	College/University, >=14y																	0	0	0	0	0	0	0	0	0	0	0	0	0	0	0	0	0	0	0	0	0	0	0	0	0	0	0
9655875	2	0	0	1	EU27_not_nordic	High school, <9y
78234	2	0	1	2	EU27_not_nordic	College/University, >=14y	0	0	0	0	0	14	0	1	365	0	1	31	0	0	133	0	0	192	0	1	221	0	1	180	0	1	162	0	1	145	0	1	119	0	1	102	0	1	112	0	1	199	0
731126	2	0	0	1	EU27_not_nordic	College/University, >=14y											0	0	0	0	0	0	0	0	0	0	0	0	0	0	0	0	0	0	0	0	0	0	0	0	0	0	0	0	14	0	0	0	0
8208793	2	0	1	2	EU27_not_nordic	High school, 9-10y	0	0	0	0	0	0	0	0	0	0	0	0	0	0	0	0	0	0	0	0	0	0	0	0	0	0	0	0	0	0	0	0	0	0	0	0	1	0	0	1	0	0	1
9230507	1	0	1	2	EU27_not_nordic	College/University, <14y	0	0	0	0	0	81	0	0	202	0	1	133	0	1	203	0	1	282	0	0	222	0	0	97	0	0	0	0	0	0	0	0	0	0	0	0	0	0	0	0	0	0	0
7462568	1	0	0	1	EU27_not_nordic	Gymnasium, 12y	0	0	0	0	0	0	0	0	0	0	0	0	0	0	0	0	0	0	0	0	0	0	0	0	0	0	0	0	0	0	0	0	0	0	0	0	0	0	0	0	0	0	0
9880149	2	0	0	1	EU27_not_nordic	High school, 9-10y																							0	0	0	0	0	0	0	0	0	0	0	0	0	0	0	0	0	0	0	0	0
8597772	1	0	0	1	EU27_not_nordic	College/University, <14y																										0	0	0	0	0	0	0	0	0	0	0	0	1	0	0	0	0	0
8392611	2	0	2	3	EU27_not_nordic	Primary school																										0	0	0	0	0	0	0	0	0	0	0	0	0	0	0	0	0	0
9342728	2	0	0	1	EU27_not_nordic	Gymnasium, 12y								0	0	0	0	0	0	0	0	0	0	0	0	0	171	0	0	25	0	0	0	0	0	0	0	0	0	0	0	0	0	0	0	0	0	0	0
7739244	2	0	1	2	EU27_not_nordic	Gymnasium, 12y	1	0	1	0	1	30	0	1	239	0	1	220	0	1	120	0	1	104	0	1	209	0	1	145	0	1	88	0	1	224	0	1	42	0	1	34	0	1	0	0	1	4	0
8395014	2	0	2	3	EU27_not_nordic	High school, 9-10y	0	0	0	0	0	0	0	0	0	0	0	0	0	0	0	0	1	0	0	1	0	0	0	0	0	1	0	0	1	0	0	1	0	0	1	0	0	1	0	0	1	0	0
3692255	2	0	0	1	EU27_not_nordic	College/University, >=14y			0	0	1	136	0	1	143	0	1	70	0	1	139	0	0	0	0	1	0	0	1	31	0	1	0	0	1	9	0	0	0	0	0	0	0	1	2	0	0	0	0
9165494	1	0	0	1	EU27_not_nordic	College/University, <14y	0	0	0	0	0	0	0	0	0	0	0	0	0	0	0	0	0	0	0	0	0	0	0	0	0	0	0	0	0	0	0	0	0	0	0	0	0	0	0	0	0	0	0
5142373	1	0	0	1	EU27_not_nordic	College/University, <14y	0	0	0	0	1	341	0	1	98	0	0	0	0	0	0	0	0	0	0	1	0	0	1	0	0	0	0	0	0	0	0	1	0	0	0	0	0	0	0	0	0	0	0
2539292	1	0	1	2	EU27_not_nordic	Gymnasium, 12y
9897594	2	0	0	1	EU27_not_nordic	College/University, <14y																							0	0	0	0	0	0	1	100	0	1	20	0	1	88	0	1	117	0	1	56	0
3400212	2	0	0	1	EU27_not_nordic	PhD	0	0	0	0	0	0	0	0	0	0	0	0	0	0	0	0	0	0	0	0	0	0	0	0	0	0	0	0	0	0	0	0	0	0	1	89	0	0	0	0	0	0	0
9432989	2	0	0	1	EU27_not_nordic	Gymnasium, 12y	0	0	0	0	0	0	0	0	0	0	0	0	0	0	0	0	0	0	0	0	0	0	0	0	0	0	0	0	0	0	0	0	0	0	0	0	0	1	59	0	1	366	0
5758767	2	0	1	2	EU27_not_nordic	College/University, >=14y	0	0	1	0	1	0	0	0	0	0	1	72	0	0	0	0	1	321	0	0	0	0	0	0	0	1	181	0	0	0	0	0	0	0	0	0	0	0	0	0	0	0	0
9321873	2	0	0	1	EU27_not_nordic	High school, 9-10y					0	0	0	0	0	0	0	158	0	0	0	0	0	0	0	0	110	0	1	46	0	1	155	0	1	12	0	1	0	0	1	9	0	1	85	0	1	285	0
1848742	1	0	1	2	EU27_not_nordic	College/University, >=14y	0	0	0	0	0	0	0	0	38	0	0	118	0	0	0	0	0	0	0	0	0	0	0	0	0	0	68	0	0	0	0	0	0	0	0	0	0	0	0	0	0	0	0
1386224	2	0	0	1	EU27_not_nordic	College/University, <14y	0	0	0	0	0	56	0	1	306	0	1	241	0	1	365	0	1	321	0	1	56	0	0	0	0	0	0	0	0	0	0	0	0	0	0	0	0	0	0	0	1	92	0
4135802	2	0	0	1	EU27_not_nordic	College/University, >=14y											0	88	0	0	156	0	0	120	0	0	158	0	0	0	0	0	14	0	0	0	0	0	0	0	0	0	0	0	0	0	0	0	0
7432322	1	0	0	1	EU27_not_nordic	Gymnasium, 12y	0	0	0	0	0	0	0	0	0	0	0	0	0	0	0	0	0	0	0	0	0	0	0	0	0	0	0	0	0	0	0	0	0	0	0	0	0	0	0	0	0	0	0
2326793	1	0	1	2	EU27_not_nordic	College/University, >=14y	0	0	0	0	0	0	0	0	0	0	0	0	0	0	0	0	0	0	0	0	0	0	0	0	0	0	0	0	0	0	0	0	0	0	0	0	0	0	0	0	0	0	0
7838803	2	0	0	1	EU27_not_nordic	Gymnasium, 12y																																			0	0	0	0	0	0	0	0	0
1822911	1	0	0	1	EU27_not_nordic	College/University, >=14y	0	0	1	0	1	366	0	0	353	0	0	365	0	1	160	0	1	133	0	1	184	0	1	278	0	1	194	0	1	150	0	1	284	0	1	352	0	1	365	0	1	366	0
4726651	1	0	0	1	EU27_not_nordic	College/University, >=14y
504001	2	0	1	2	EU27_not_nordic	Gymnasium, 12y	0	0	0	0	0	0	0	1	175	0	1	225	0	1	306	0	1	198	0	1	243	0	1	305	0	1	117	0	1	366	0	1	21	0	0	0	0	0	0	0	0	0	0
[truncated: 43,061 more rows]
[truncated: 37 more columns]
