# Supplementary material for: The association of mobility disability and obesity with risk of unemployment in two cohorts from Sweden
Source: BMC Public Health. 2019 Mar 28;19:347. doi: 10.1186/s12889-019-6627-2 (PMC6437925; doi:10.1186/s12889-019-6627-2)
Supplement: Supplementary file 2 — SPHS data deidentified. (XLSX 11.1 mb) [file 12889_2019_6627_MOESM2_ESM.xlsx]

## Sheet: Data description
Variable name	Label	Type	Value	Value name
ID	identification number
mobdis	mobility disability	numeric	0;1	no;yes
bmi_cat	BMI categories	categorical	0	normal weight
			1	overweight
			2	obese
expgroups	exposure groups	numeric	1	normal weight without MD
			2	overweight without MD
			3	obese without MD
			4	normal weight with MD
			5	overweight with MD
			6	obese with MD
cob	country of birth	string/character	text
			Africa
			Asia
	All european countries beside the nordic countries		Europe_other
	Other nordic countries beside Sweden		Nordic_other
			Sweden
			USA
			Other
education	Swedish education system	string/character	text
sei	Swedish socio-economic index (occupational status)	categorical	1	Non-skilled employees
			2	Skilled employees
			3	Assistant non-manual employees
			4	Intermediate non-manual employees
			5	Professionals and other higher non-manual/Excecutives
			6	Self-employed professionals
arblostyp_1990 to arblostyp_2012	if unemployed year 1990 to 2012	numeric	0;1	no;yes
alosdag_1992 to alosdag_2012	number of days in unemployment 1992 to 2012	numeric	continuous
fortidtyp_1990 to fortidtyp_2012	if disability pension 1990 to 2012	numeric	0;1	no;yes
expoyear	exposure year	numeric	continuous
censoryear	year of censoring	numeric	continuous
stopyear	year of end of follow-up	numeric	continuous
risktime	expoyear minus stopyear	numeric	1;16
unemp_baseline	if unemployed before and up to exposure year	numeric	0;1	no;yes
unemp_first	first year of unemployment
dp_pre	year of first disability pension before and up to exposure year	numeric	continuous
dp_first	year of disability pension after exposure year	numeric	continuous
unemployed	if unemployed during follow-up, outcome	numeric	0;1	no;yes

## Sheet: Data
ID	sex	cob	bmi_cat	mobdis	expgroups	sei	education	arblostyp_2002	alosdag_2002	adeldag_2002	loneink_2002	forvink_2002	fortidtyp_2002	arblostyp_2003	alosdag_2003	adeldag_2003	loneink_2003	forvink_2003	fortidtyp_2003	arblostyp_2004	alosdag_2004	adeldag_2004	loneink_2004	forvink_2004	fortidtyp_2004	arblostyp_2005	alosdag_2005	adeldag_2005	loneink_2005	forvink_2005	fortidtyp_2005	arblostyp_2006	alosdag_2006	adeldag_2006	loneink_2006	forvink_2006	fortidtyp_2006	arblostyp_2007	alosdag_2007	adeldag_2007	loneink_2007	forvink_2007	fortidtyp_2007	arblostyp_2008	alosdag_2008	adeldag_2008	loneink_2008	forvink_2008	fortidtyp_2008
9692536	1	.	0	0	0	1	High school, 9-10y	0	0	0	3003	3003	0	0	0	0	1995	1995	0	0	0	0	1989	1989	0	0	0	0	2092	2092	0	0	0	0	2346	2346	0	0	0	0	2511	2511	0	0	0	0	2652	2652	0
14250272	2	.	0	0	0	1	College/University, >=14y	0	0	0	501	501	0	0	0	0	1660	1660	0	1	105	0	1155	1155	0	0	16	11	1018	1018	0	0	0	0	2309	2309	0	0	0	0	1482	1482	0	0	0	0	262	262	0
255395	2	Africa	1	1	4	1	College/University, >=14y	1	177	0	1174	1174	0	1	233	0	425	425	0	1	0	169	1949	1949	0	1	0	207	2109	2109	0	0	0	0	2346	2346	0	0	0	0	2240	2240	0	0	0	0	2408	2408	0
347936	2	Africa	0	0	0	1	High school, 9-10y	0	0	0	0	0	0	0	0	0	0	0	0	0	0	0	0	0	0	0	0	0	0	0	0	0	0	0	0	0	0	0	0	0	0	0	0	0	0	0	0	0	0
519999	2	Africa	0	0	0	1	High school, 9-10y	0	0	0	413	413	0	0	0	0	481	481	0	0	0	0	230	230	0	1	79	0	245	245	0	1	74	0	0	0	0	0	0	0	93	93	0	0	0	0	2292	2292	0
537145	2	Africa	2	1	5	1	College/University, <14y	0	0	0	0	0	0	0	0	0	489	489	0	0	75	0	1341	1341	0	0	54	0	1588	1588	0	1	356	0	50	50	0	1	365	0	0	0	0	1	121	0	0	0	0
844685	2	Africa	1	1	4	1	College/University, <14y	0	0	0	885	885	0	0	168	0	24	24	0	0	133	0	0	0	0	0	298	0	138	138	0	0	113	0	862	862	0	0	318	0	215	215	0	0	0	0	748	748	0
1805549	2	Africa	1	1	4	1	High school, 9-10y	0	0	0	1788	1788	0	0	0	0	1483	1483	0	0	0	0	772	772	0	0	0	0	2197	2197	0	0	0	0	2326	2326	0	0	0	0	2738	2738	0	0	0	0	2825	2825	0
2053493	2	Africa	0	0	0	1	High school, <9y	0	0	0	1104	1104	0	1	53	271	137	137	0	1	0	126	0	0	0	1	97	0	0	0	0	1	125	0	0	0	0	1	102	0	0	0	0	1	69	0	0	0	0
2223573	1	Africa	1	0	1	1	Primary school	0	0	0	2303	2303	0	0	0	0	2298	2298	0	0	0	0	2288	2288	0	0	0	0	2291	2291	0	0	0	0	2363	2363	0	0	0	0	2336	2336	0	0	0	0	2851	2851	0
2275745	1	Africa	1	1	4	1	Primary school	0	0	0	1051	1051	0	0	0	0	47	47	0	0	0	0	189	189	0	0	0	0	383	383	0	0	0	0	507	507	0	1	0	0	1378	1378	0	0	0	0	727	727	0
2285706	1	Africa	1	0	1	1	High school, 9-10y	0	0	0	1056	1056	0	0	0	0	1863	1863	0	0	0	0	1205	1205	0	0	0	0	1246	1246	0	0	0	0	1209	1209	0	0	0	0	1683	1683	0	0	0	0	2076	2076	0
2309041	1	Africa	1	0	1	1	College/University, <14y	0	0	0	1102	1102	0	0	0	0	1417	1417	0	0	0	0	1737	1737	0	0	26	0	1836	1836	0	0	0	0	2463	2463	0	0	0	0	2585	3142	0	0	0	0	2617	3229	0
2462417	1	Africa	1	0	1	1	High school, <9y	0	0	0	3132	3132	0	0	0	0	3751	3751	0	0	0	0	2908	2908	0	0	0	0	3239	3239	0	0	0	0	3470	3470	0	0	0	0	1241	1241	0	0	0	0	2332	2332	0
2766708	1	Africa	1	0	1	1	High school, 9-10y	0	0	0	2666	2666	0	0	0	0	2557	2557	0	0	0	0	2545	2545	0	0	0	0	2714	2714	0	0	0	0	2824	2824	0	0	0	0	2894	2894	0	0	0	0	2811	2811	0
3181371	1	Africa	0	0	0	1	College/University, <14y	0	0	0	2213	2213	0	0	0	0	2435	2435	0	0	0	0	2398	2398	0	0	0	0	2404	2404	0	0	0	0	2627	2627	0	0	0	0	1134	1134	0	0	0	0	2741	2741	0
3190979	1	Africa	0	0	0	1	Gymnasium, 12y	0	0	0	93	93	0	0	0	0	790	790	0	0	0	0	1314	1314	0	0	0	0	2257	2257	0	0	0	58	2897	2897	0	0	0	0	1966	1966	0	0	0	0	2765	2765	0
3339801	1	Africa	1	0	1	1	College/University, <14y	0	0	0	2442	2442	0	0	0	0	2634	2634	0	0	0	0	2698	2698	0	1	163	0	2163	2163	0	1	0	0	2204	2204	0	1	90	0	2231	2231	0	0	0	0	3036	3036	0
3874009	1	Africa	1	0	1	1	High school, 9-10y	1	121	0	839	839	0	0	51	0	1073	1073	0	1	144	0	0	0	0	0	74	0	1362	1362	0	0	0	0	2237	2237	0	0	0	0	2909	2909	0	0	0	0	2546	2546	0
4176181	1	Africa	1	0	1	1	High school, 9-10y	0	0	0	2344	2344	0	0	0	0	2234	2234	0	0	0	0	2299	2299	0	0	0	0	2368	2368	0	0	0	0	2415	2415	0	0	0	0	2456	2456	0	0	0	0	2601	2601	0
4454143	2	Africa	0	1	3	1	College/University, >=14y	0	0	0	2305	2305	0	0	0	0	2291	2291	0	0	0	0	2010	2010	0	0	0	0	2470	2470	0	0	0	0	2005	2005	0	0	0	0	1389	1389	0	0	0	0	1481	1481	0
4519779	2	Africa	0	0	0	1	High school, 9-10y	0	0	0	1862	1862	0	0	0	0	1819	1819	0	0	0	0	1815	1815	0	0	0	0	1915	1915	0	0	0	0	1995	1995	0	0	0	0	1516	1516	0	0	0	0	2126	2126	0
4851593	2	Africa	0	0	0	1	High school, <9y							0	0	0	0	0	0	0	0	0	0	0	0	0	0	0	45	45	0	0	38	0	655	655	0	0	0	0	974	974	0	0	0	0	923	923	0
4867194	2	Africa	0	1	3	1	Primary school	0	0	0	0	0	0	0	0	0	0	0	0	0	0	0	0	0	0	0	0	0	0	0	0	0	0	0	0	0	0	0	0	0	0	0	0	0	0	0	0	0	0
5081474	2	Africa	0	0	0	1	High school, 9-10y	0	0	0	2839	2839	0	0	0	0	3098	3098	0	0	0	0	3061	3061	0	0	0	0	3228	3228	0	0	0	0	3364	3364	0	0	0	0	3242	3242	0	0	0	0	3586	3586	0
5212561	2	Africa	1	0	1	1	High school, 9-10y	0	0	0	1243	1243	0	0	0	0	1822	1822	0	0	0	0	1878	1878	0	0	0	0	1638	1638	0	0	0	0	456	456	0	0	0	0	1842	1842	0	0	0	0	1853	1853	0
5221307	2	Africa	0	0	0	1	High school, 9-10y	0	0	0	1309	1309	0	0	0	0	1566	1566	0	0	0	0	1841	1841	0	0	0	0	2067	2067	0	0	0	0	2387	2387	0	0	0	0	324	324	0	0	0	0	886	886	0
5733969	2	Africa	1	0	1	1	High school, <9y	0	0	0	3228	3228	0	0	0	0	3545	3545	0	0	0	0	3971	3971	0	0	0	0	3298	3298	0	0	0	0	3618	3618	0	0	0	0	3677	3677	0	0	0	0	3934	3934	0
5803362	2	Africa	0	0	0	1	Primary school	0	0	0	585	585	0	0	0	0	931	931	0	0	0	0	358	358	0	0	136	0	259	259	0	0	0	0	1596	1596	0	0	0	0	1439	1439	0	0	0	0	1663	1663	0
5830224	2	Africa	0	0	0	1	High school, 9-10y	0	0	0	88	88	0	0	0	0	905	905	0	0	0	0	809	809	0	0	0	0	145	145	0	0	0	0	101	101	0	0	0	0	0	0	0	0	0	0	0	0	0
6146807	1	Africa	0	0	0	1	College/University, <14y	1	111	229	747	747	0	1	0	365	526	526	0	1	0	41	470	470	0	1	272	0	0	0	0	1	365	0	0	0	0	1	254	0	0	0	0	0	0	0	39	39	0
6158446	1	Africa	1	0	1	1	High school, 9-10y	0	38	0	3561	3561	0	0	0	0	3234	3234	0	0	0	0	4161	4161	0	0	0	0	3110	3110	0	0	0	0	2845	2845	0	0	0	0	3295	3295	0	0	0	0	3825	3825	0
6265109	1	Africa	0	0	0	1	College/University, >=14y	0	0	0	1752	1752	0	0	0	0	1843	1843	0	0	0	0	1932	1932	0	0	0	0	1940	1940	0	0	0	0	2000	2000	0	0	0	0	2047	2047	0	0	0	0	2259	2259	0
6276136	1	Africa	1	0	1	1	College/University, >=14y	0	0	0	3100	3100	0	0	0	0	3027	3027	0	0	0	0	32	32	0	0	0	0	426	426	0	0	0	0	9	9	0	0	0	0	58	58	0	0	0	0	14	14	1
6287717	1	Africa	1	0	1	1	High school, 9-10y	0	43	0	0	0	0	0	0	0	0	0	0	0	55	0	268	268	0	0	0	0	35	35	0	0	287	0	0	0	0	0	0	0	0	0	0	0	242	0	0	0	0
6545923	1	Africa	0	0	0	1	College/University, <14y	0	0	0	0	1696	0	1	56	0	124	1091	0	0	0	0	823	823	0	0	0	0	703	703	0	0	0	0	2692	2692	0	0	0	0	2923	2923	0	0	0	0	2030	2030	0
6552095	1	Africa	1	0	1	1	High school, <9y	0	0	0	2005	2005	0	0	0	0	2474	2474	0	0	0	0	2609	2609	0	1	355	0	228	228	0	1	52	0	1665	1665	0	0	0	0	2466	2466	0	0	0	0	2985	2985	0
6687374	1	Africa	1	0	1	1	College/University, <14y	0	0	0	92	92	0	0	0	0	143	143	0	0	0	0	0	0	0	0	41	0	0	0	0	1	365	0	0	0	0	1	365	0	0	0	0	1	76	0	0	0	0
6758036	1	Africa	0	1	3	1	High school, 9-10y	0	0	0	2187	2187	0	0	0	0	2190	2190	0	0	0	0	2254	2254	0	0	0	0	2033	2033	0	0	0	0	1762	1762	0	0	6	0	1661	1661	0	1	224	0	1611	1611	0
6850661	1	Africa	2	0	2	1	High school, 9-10y	0	0	0	2269	2269	0	0	0	0	2275	2275	0	0	0	0	2432	2432	0	1	81	210	2187	2187	0	1	176	0	2445	2445	0	1	57	0	2388	2388	0	0	45	0	3233	3233	0
6920352	1	Africa	1	0	1	1	Gymnasium, 12y	0	0	0	1595	1595	0	0	0	0	2191	2191	0	0	0	0	2220	2220	0	0	0	0	2492	2492	0	0	0	0	2385	2385	0	1	326	0	1200	1200	0	1	36	0	3349	3349	0
6965557	1	Africa	0	0	0	1	Gymnasium, 12y	0	0	0	2493	2493	0	0	0	0	2095	2095	0	0	0	0	2124	2124	0	1	126	0	1544	1544	0	0	0	0	1871	1871	0	0	0	0	2779	2779	0	0	0	0	2785	2785	0
7001635	1	Africa	0	0	0	1	High school, <9y	0	0	0	0	1358	0	1	15	0	144	848	0	1	0	0	729	937	0	0	0	0	453	4263	0	0	0	0	1401	4086	0	0	0	0	3363	3363	0	0	0	0	3239	3239	0
7017210	1	Africa	1	0	1	1	High school, 9-10y	0	0	0	2988	2988	0	0	0	0	2673	2673	0	0	0	0	2205	2205	0	0	0	0	3080	3080	0	0	0	0	2994	2994	0	0	0	0	2712	2712	0	0	0	0	3459	3459	0
7029309	1	Africa	1	1	4	1	Gymnasium, 12y	0	0	0	21	21	0	0	35	0	112	112	0	0	6	0	136	136	0	0	114	0	272	272	0	0	24	0	1108	1108	0	0	0	0	1490	1490	0	0	0	0	1115	1115	0
7094369	1	Africa	0	0	0	1	High school, 9-10y	0	0	0	2735	2735	0	0	0	0	2779	2779	0	0	0	0	2361	2361	0	0	0	0	2636	2636	0	0	0	0	3959	3959	0	0	0	0	3543	3543	0	0	0	0	3183	3183	0
7221090	1	Africa	1	0	1	1	Gymnasium, 12y	0	0	0	2975	2975	0	0	0	0	2656	2656	0	0	0	0	3180	3180	0	0	0	0	3133	3133	0	0	0	0	3063	3063	0	0	0	0	3502	3502	0	0	0	0	3358	3358	0
7483285	1	Africa	1	0	1	1	High school, <9y	0	0	0	0	2244	0	0	0	0	15	2435	0	0	0	0	0	2374	0	0	0	0	0	0	0	0	0	0	0	2727	0	0	0	0	0	4178	0	0	0	0	0	3796	0
7930002	1	Africa	0	1	3	1	High school, <9y	0	0	0	3088	3088	0	0	0	0	4117	4117	0	0	0	0	4665	4665	0	0	0	0	2851	2851	0	0	3	0	3072	3072	0	0	0	0	3906	3906	0	0	0	0	3591	3591	0
7936628	1	Africa	0	0	0	1	High school, 9-10y	0	0	0	2155	2155	0	0	0	0	1785	1785	0	0	0	0	2182	2182	0	0	0	0	2356	2356	0	0	0	0	2965	2965	0	0	0	0	2894	2894	0	0	0	0	2977	2977	0
7948221	2	Africa	1	1	4	1	College/University, <14y	0	0	0	547	547	0	0	0	0	57	57	0	0	0	0	0	0	0	0	334	0	0	0	0	0	309	0	0	0	0	0	365	0	0	0	0	0	366	0	0	0	0
7961235	2	Africa	1	1	4	1	Primary school	0	113	0	0	0	0	0	129	0	137	137	0	0	0	0	3	3	0	0	0	0	0	0	0	0	0	0	0	0	0	0	0	0	605	605	0	0	0	0	715	715	0
7971508	2	Africa	0	0	0	1	High school, 9-10y	0	0	0	811	811	0	0	0	0	659	659	0	0	0	0	726	726	0	0	0	0	830	830	0	0	0	0	2000	2000	0	0	0	0	3425	3425	0	0	0	0	3492	3492	0
8049054	2	Africa	2	1	5	1	Gymnasium, 12y	0	0	0	0	0	1	0	0	0	0	0	1	1	56	36	0	0	1	0	0	0	0	0	1	0	0	0	0	0	1	0	0	0	0	0	1	0	0	0	0	0	1
8115768	2	Africa	0	0	0	1	High school, <9y	0	4	0	392	392	0	0	0	0	1204	1204	0	1	42	0	1978	1978	0	1	338	0	2159	2159	0	1	95	0	1965	1965	0	1	30	136	2249	2249	0	1	0	0	2147	2147	0
8120389	2	Africa	0	1	3	1	Primary school	0	0	0	810	810	0	0	0	0	1996	1996	0	0	0	0	2347	2347	0	0	0	0	2716	2716	0	0	0	0	2771	2771	0	0	0	0	2686	2686	0	0	0	0	3252	3252	0
8253708	2	Africa	1	1	4	1	Gymnasium, 12y	1	101	0	0	0	0	1	42	0	280	280	0	0	1	0	805	805	1	0	52	0	48	48	1	0	188	0	0	0	1	0	65	278	670	670	1	0	0	0	884	884	1
8312932	2	Africa	0	0	0	1	High school, <9y							0	0	0	0	0	0	0	48	0	1388	1388	0	0	16	0	311	311	0	0	0	0	1170	1170	0	0	0	0	0	0	0	1	247	0	0	0	0
8346207	2	Africa	0	0	0	1	High school, 9-10y	0	0	0	841	841	0	1	136	0	606	606	0	1	74	0	0	0	0	1	41	0	0	0	0	1	222	0	601	601	0	0	0	0	2485	2485	0	1	178	0	622	622	0
8396533	2	Africa	2	0	2	1	High school, 9-10y	0	0	0	1961	1961	0	0	0	0	1813	1813	0	0	0	0	1374	1374	0	0	0	0	1697	1697	0	0	0	0	1647	1647	0	0	0	0	2403	2403	0	0	0	0	2078	2078	0
8865325	2	Africa	1	0	1	1	High school, <9y	0	0	0	536	536	0	0	0	0	2452	2452	0	0	0	0	3845	3845	0	0	0	0	1100	1100	0	0	0	0	890	890	0	0	0	0	1167	1167	0	0	0	0	494	494	0
9088329	2	Africa	0	0	0	1	College/University, <14y	0	0	0	1720	1720	0	0	0	0	1495	1495	0	0	0	0	1818	1818	0	0	0	0	1792	1792	0	0	0	0	503	503	0	0	10	0	505	505	0	0	0	0	846	846	0
9167982	2	Africa	0	0	0	1	High school, 9-10y	0	0	0	2273	2273	0	0	0	0	2450	2450	0	0	0	0	771	771	0	0	0	0	1325	1325	0	0	0	0	891	891	0	0	0	0	1234	1234	0	0	0	0	2808	2808	0
9202058	2	Africa	0	0	0	1	Gymnasium, 12y	1	296	0	0	0	0	0	84	0	1048	1048	0	0	0	0	1680	1680	0	0	0	0	1586	1586	0	0	0	0	1889	1889	0	0	0	0	2178	2178	0	0	0	0	2058	2058	0
9467406	1	Africa	0	0	0	1	Primary school	0	0	0	2011	2011	0	0	0	0	1869	1869	0	0	0	0	2591	2591	0	0	0	0	3058	3058	0	0	0	0	2973	2973	0	0	0	0	2982	2982	0	0	0	0	3298	3298	0
9686096	1	Africa	1	0	1	1	High school, 9-10y	0	0	0	2376	2376	0	0	0	0	2441	2441	0	0	0	0	2323	2323	0	0	0	0	2042	2042	0	0	1	0	2744	2744	0
10045069	1	Africa	1	0	1	1	Gymnasium, 12y	0	0	0	1762	1762	0	0	0	0	1898	1898	0	0	0	0	1932	1932	0	0	0	0	1926	1926	0	0	0	0	2349	2349	0	0	0	0	2118	2118	0	0	0	0	2982	2982	0
10179940	1	Africa	0	0	0	1	High school, 9-10y	0	34	0	37	37	0	0	259	0	172	172	0	0	36	0	22	22	0	0	56	0	0	0	0	0	0	0	663	663	0	0	0	0	141	141	0	0	83	0	249	249	0
10189163	1	Africa	0	0	0	1	High school, 9-10y	0	0	0	2897	2897	0	0	0	0	2697	2697	0	1	0	94	2718	2718	0	1	0	110	2235	2235	0	1	0	130	3213	3213	0	1	0	297	2444	2444	0	0	0	197	3768	3768	0
10243539	1	Africa	0	0	0	1	High school, <9y	0	0	0	2069	2069	0	0	0	0	2248	2248	0	0	0	0	2203	2203	0	0	0	0	2559	2559	0	0	0	0	2577	2577	0	0	0	0	2891	2891	0	0	0	0	2707	2707	0
10572223	1	Africa	1	0	1	1	High school, 9-10y	1	184	0	112	112	0	0	0	0	291	291	0	0	0	0	159	159	0	0	0	0	803	803	0	0	0	0	1341	1341	0	0	102	0	684	684	0	0	0	0	0	0	0
10598375	1	Africa	0	0	0	1	High school, 9-10y	0	0	0	1681	1681	0	0	0	0	2851	2851	0	0	0	0	3549	3549	0	0	0	0	3380	3380	0	0	0	0	3478	3478	0	0	0	0	3791	3791	0	0	0	0	3955	3955	0
10756307	1	Africa	1	0	1	1	High school, 9-10y	0	0	0	2172	2172	0	0	0	0	2464	2464	0	0	0	0	2529	2529	0	0	0	0	2425	2425	0	0	0	0	2841	2841	0	0	0	0	3153	3153	0	0	0	0	3459	3459	0
10789075	1	Africa	0	0	0	1	Gymnasium, 12y	1	0	0	2003	2003	0	0	0	0	3386	3386	0	0	0	0	3510	3510	0	0	0	0	3440	3440	0	0	13	0	2707	2707	0	0	0	0	3139	3139	0	0	0	0	4215	4215	0
10803803	1	Africa	1	0	1	1	Primary school	0	0	0	1573	1573	0	0	0	0	2204	2204	0	0	0	0	2182	2182	0	0	0	0	2391	2391	0	0	0	0	2387	2387	0	0	0	0	2466	2466	0	0	0	0	4684	4684	0
10839505	1	Africa	0	0	0	1	College/University, >=14y	0	0	0	1867	1867	0	0	0	0	1942	1942	0	1	318	0	449	449	0	1	184	0	374	374	0	1	296	0	87	87	0	0	0	0	151	151	0	0	0	0	824	824	0
11028764	2	Africa	1	0	1	1	Primary school	0	0	0	1478	1478	0	0	0	0	2127	2127	0	0	0	0	2055	2055	0	0	0	0	302	302	0	0	0	0	452	452	0	0	0	0	1418	1418	0	0	0	0	1936	1936	0
11105911	2	Africa	0	1	3	1	High school, 9-10y	1	52	0	198	198	0	0	0	0	0	0	1	0	0	0	0	0	1	0	30	0	0	0	1	1	335	0	41	41	0	1	315	0	82	82	0	1	37	0	0	1368	0
11140491	2	Africa	1	1	4	1	High school, <9y	0	0	0	397	397	0	0	0	0	1508	1508	0	0	0	0	1712	1712	0	0	0	0	1810	1810	0	0	0	0	1924	1924	0	0	0	0	1101	1101	0	0	0	0	2051	2051	0
11258411	2	Africa	1	0	1	1	College/University, <14y	0	0	0	535	535	0	0	0	0	182	182	0	0	0	0	179	179	0	0	0	0	1684	1684	0	0	0	0	1867	1867	0	0	0	0	2223	2223	0	0	0	0	2223	2223	0
11265792	2	Africa	0	0	0	1	Gymnasium, 12y	0	91	0	0	0	0	1	228	0	155	155	0	1	110	0	1431	1431	0	1	121	0	1598	1598	0	1	106	0	3521	3521	0	1	99	0	3310	3310	0	1	77	0	4451	4451	0
11317007	2	Africa	2	0	2	1	Gymnasium, 12y	0	0	72	1489	1489	0	0	71	0	1326	1326	0	0	0	0	514	514	0	0	0	0	440	440	0	0	0	63	796	796	0	0	0	0	1773	1773	0	0	0	0	1669	1669	0
11373020	2	Africa	0	0	0	1	High school, 9-10y	0	0	0	1672	1672	0	0	0	0	1791	1791	0	0	0	0	2203	2203	0	0	0	0	2180	2180	0	0	0	0	2265	2265	0	0	0	0	2448	2448	0	0	0	0	2686	2686	0
11877404	2	Africa	0	0	0	1	High school, 9-10y	0	0	0	2117	2117	0	0	0	0	2248	2248	0	0	0	0	2387	2387	0	0	0	0	2348	2348	0	0	0	0	2134	2134	0	0	0	0	2157	2157	0	0	0	0	2257	2257	0
11892127	2	Africa	1	0	1	1	High school, 9-10y	0	0	0	2012	2012	0	0	0	0	1834	1834	0	0	0	0	1948	1948	0	0	0	0	1211	1211	0	0	0	0	1597	1597	0	0	0	0	2071	2071	0	0	0	0	2383	2383	0
11902663	2	Africa	0	0	0	1	Gymnasium, 12y	0	0	0	2233	2233	0	0	0	0	2228	2228	0	0	0	0	2350	2350	0	0	0	0	2350	2350	0	0	0	0	1784	1784	0	0	0	0	2366	2366	0	0	0	0	2582	2582	0
11976642	2	Africa	1	0	1	1	High school, 9-10y	0	45	0	336	336	0	0	24	0	1902	1902	0	0	0	0	1964	1964	0	0	0	0	2227	2227	0	0	0	0	2174	2174	0	0	0	0	744	744	0	0	0	0	723	723	0
12054237	2	Africa	0	0	0	1	High school, <9y	0	0	0	32	32	0	0	0	0	253	253	0	0	0	0	122	122	0	0	0	0	24	24	0	0	0	0	21	21	0	0	0	0	426	426	0
12120257	1	Africa	1	0	1	1	Gymnasium, 12y	0	0	0	55	55	0	0	0	0	72	72	0	0	0	0	232	232	0	0	0	0	84	84	0	0	0	0	282	282	0	0	0	0	170	170	0	0	0	0	519	519	0
12276243	1	Africa	0	0	0	1	Gymnasium, 12y	0	0	0	2046	2046	0	0	0	0	1868	1868	0	0	0	0	1659	1659	0	0	17	0	1593	1593	0	1	365	0	0	0	0	1	294	0	0	0	0	1	113	0	0	0	0
12387562	1	Africa	0	0	0	1	Gymnasium, 12y	0	0	0	662	662	0	0	0	0	630	630	0	0	0	0	2689	2689	0	0	0	0	2579	2579	0	0	0	0	2653	2653	0	0	109	0	1462	1462	0	1	125	0	2568	2568	0
12390688	1	Africa	0	1	3	1	College/University, <14y	0	0	0	2421	2421	0	0	0	0	2313	2313	0	0	0	0	2540	2540	0	0	0	0	353	353	0	0	0	0	2636	2636	0	0	0	0	3069	3069	0	0	0	0	2846	2846	0
12410916	1	Africa	0	0	0	1	Gymnasium, 12y	0	0	0	1870	1870	0	0	0	0	1977	1977	0	0	0	0	1917	1917	0	0	68	0	1615	1615	0	1	318	0	454	454	0	1	305	0	309	309	0	1	117	0	17	17	0
12413454	1	Africa	0	0	0	1	College/University, >=14y	0	0	0	2854	2854	0	0	0	0	3201	3201	0	0	0	0	2988	2988	0	0	0	0	2987	2987	0	0	0	0	3276	3276	0	0	0	0	3659	3659	0	0	0	0	3402	3402	0
12420203	1	Africa	0	0	0	1	College/University, >=14y	0	0	0	3083	3083	0	0	0	0	3592	3592	0	0	0	0	3092	3092	0	0	0	0	2949	2949	0	0	0	0	2659	2659	0	0	0	0	4531	4531	0	0	0	0	4362	4362	0
12473563	1	Africa	0	0	0	1	College/University, <14y													0	0	0	179	179	0	0	0	0	1902	1902	0	0	0	0	1906	1906	0	0	0	0	2143	2143	0	0	0	0	2247	2247	0
12492738	1	Africa	0	0	0	1	College/University, <14y	0	0	0	2197	2197	0	0	0	0	3250	3250	0	0	0	0	2805	2805	0	0	0	0	1675	1675	0	0	0	0	741	1202	0	0	0	0	196	953	0	0	0	0	1104	2484	0
12499176	1	Africa	1	0	1	1	Gymnasium, 12y	0	0	0	2103	2103	0	0	0	0	2079	2079	0	0	0	0	2252	2252	0	0	0	0	2784	2784	0	0	0	0	2460	2460	0	0	0	0	2582	2582	0	0	0	0	2812	2812	0
12636440	1	Africa	1	0	1	1	Gymnasium, 12y	0	0	0	2533	2533	0	0	0	0	2386	2386	0	0	0	0	2999	2999	0	0	0	0	3121	3121	0	0	0	0	3120	3120	0	0	0	0	3364	3364	0	0	0	0	3579	3579	0
12694764	1	Africa	1	0	1	1	Gymnasium, 12y	0	49	0	39	39	0	1	191	0	443	443	0	1	18	28	2776	2776	0	0	0	0	2873	2873	0	0	0	0	2736	2736	0	0	0	0	3635	3635	0	0	0	0	3073	3073	0
12750308	1	Africa	1	0	1	1	Gymnasium, 12y	0	0	0	4997	4997	0	0	0	0	4942	4942	0	0	0	0	5025	5025	0	0	0	0	5086	5086	0	0	0	0	5047	5047	0	0	0	0	5303	5303	0	0	0	0	5571	5571	0
12758604	1	Africa	0	0	0	1	High school, 9-10y	0	350	0	61	61	0	0	140	0	0	0	0	0	262	0	224	224	0	0	0	0	1777	1777	0	1	91	0	1392	1392	0	1	264	0	49	49	0	1	197	0	797	797	0
12957208	1	Africa	0	0	0	1	Gymnasium, 12y	0	0	0	2010	2010	0	0	0	0	1306	1306	0	0	0	0	1677	1677	0	0	0	0	2032	2032	0	0	0	0	1700	1700	0	0	0	0	1958	1958	0	0	0	0	2110	2110	0
12963914	1	Africa	0	0	0	1	Gymnasium, 12y	0	0	0	2950	2950	0	1	0	0	3306	3306	0	0	0	0	3607	3607	0	0	0	0	3338	3338	0	0	0	0	3630	3630	0	0	0	0	3969	3969	0	0	0	0	3973	3973	0
12983769	1	Africa	0	0	0	1	College/University, <14y	0	0	0	200	200	0	0	31	0	1000	1000	0	1	293	0	0	0	0	1	133	0	984	984	0	1	287	0	0	0	0	1	365	0	0	0	0	1	234	0	0	0	0
13001135	1	Africa	0	0	0	1	College/University, >=14y	0	0	0	2575	2575	0	0	0	0	3053	3053	0	0	0	0	2271	2271	0	0	0	0	1090	1090	0	0	0	0	822	822	0	0	0	0	0	0	0	0	0	0	0	0	0
13020867	1	Africa	1	0	1	1	Gymnasium, 12y	0	0	0	2091	3770	0	0	0	0	2295	4088	0	0	0	0	2394	4171	0	0	0	0	1048	3124	0	0	0	0	2506	4558	0	0	0	0	2592	4928	0	0	0	0	2861	5075	0
13061756	1	Africa	0	0	0	1	High school, 9-10y	0	0	0	2659	2659	0	0	0	0	2152	2152	0	0	0	0	2677	2677	0	0	0	0	2447	2447	0	0	0	0	2772	2772	0	0	0	0	2842	2842	0	0	0	0	2931	2931	0
13149654	1	Africa	0	0	0	1	Gymnasium, 12y	0	0	0	1419	1419	0	0	0	0	602	602	0	0	0	0	1150	1150	0	0	0	0	465	465	0	0	0	0	588	588	0	0	0	0	1301	1301	0	0	0	0	2403	2403	0
13387722	2	Africa	0	0	0	1	High school, <9y	0	0	0	3631	3631	0	0	0	0	2733	2733	0	0	0	0	2690	2690	0	0	0	0	2640	2640	0	0	1	0	3559	3559	0	0	0	0	3728	3728	0	0	0	0	5627	5627	0
13414603	2	Africa	1	0	1	1	High school, <9y	0	0	0	689	689	0	0	0	0	275	275	0	1	21	0	834	834	0	1	108	0	897	897	0	1	0	0	102	102	0	1	92	0	0	0	0	1	92	0	0	0	0
13460467	2	Africa	0	0	0	1	High school, 9-10y	0	0	0	1137	1137	0	0	0	0	1008	1008	0	0	0	0	1029	1029	0	0	0	0	969	969	0	0	0	0	813	813	0	0	0	0	451	451	0	0	0	0	387	387	0
13490136	2	Africa	0	0	0	1	High school, <9y	0	0	0	1216	1216	0	0	0	0	1645	1645	0	1	69	0	1780	1780	0	1	0	0	630	630	0	1	0	0	302	302	0	1	0	137	1485	1485	0	1	0	0	271	271	0
13504263	2	Africa	1	0	1	1	Primary school	0	0	0	2978	2978	0	0	0	0	3459	3459	0	0	0	0	3473	3473	0	0	0	0	3949	3949	0	0	0	0	1595	1595	0	0	0	0	2699	2699	0	0	0	0	3714	3714	0
13640964	2	Africa	0	0	0	1	Gymnasium, 12y	0	0	0	2190	2190	0	0	0	0	2125	2125	0	0	0	0	2187	2187	0	0	31	0	2188	2188	0	1	65	0	772	772	0	1	0	0	1689	1689	0	0	0	0	2628	2628	0
13660345	2	Africa	0	0	0	1	College/University, <14y	0	0	0	1272	1272	0	0	0	0	1602	1602	0	0	0	0	1315	1315	0	1	0	0	626	626	0	1	0	0	635	635	0	0	43	0	333	333	0	0	0	0	560	560	0
13710415	2	Africa	2	1	5	1	Primary school	0	104	0	582	582	0	0	0	0	1173	1173	0	0	0	0	2160	2160	0	0	0	0	2002	2002	0	0	0	0	1919	1919	0	0	0	0	1708	1708	0	0	0	0	68	68	0
13734951	2	Africa	0	0	0	1	Gymnasium, 12y	0	0	0	2276	2276	0	0	0	0	2425	2425	0	0	0	0	2212	2212	0	0	0	0	2408	2408	0	0	0	0	2319	2319	0	0	0	0	2410	2410	0	0	0	0	2395	2395	0
13743850	2	Africa	1	1	4	1	Primary school	0	0	0	996	996	0	0	0	0	763	763	0	0	0	0	1669	1669	0	0	0	0	933	933	0	0	0	0	164	164	0	0	0	0	177	177	0	0	0	0	1617	1617	0
13745859	2	Africa	1	0	1	1	High school, 9-10y	0	0	0	2083	2083	0	0	0	0	1856	1856	0	0	0	0	2084	2084	0	0	0	0	2174	2174	0	0	0	0	2384	2384	0	0	0	0	2302	2302	0	0	0	0	2597	2597	0
13796820	2	Africa	1	0	1	1	High school, 9-10y	0	0	0	1381	1381	0	1	92	0	1373	1373	0	1	63	0	406	406	0	1	28	0	2152	2152	0	0	0	0	2337	2337	0	0	0	0	154	154	0	0	20	0	0	0	0
13891312	2	Africa	0	0	0	1	College/University, >=14y	0	0	0	2628	2628	0	0	0	0	433	433	0	0	25	58	513	513	0	0	0	0	265	265	0	0	86	39	289	289	0	0	0	331	1364	1364	0	0	0	0	1634	1634	0
13900833	2	Africa	0	0	0	1	Primary school	0	0	0	1352	1352	0	0	0	0	1593	1593	0	0	0	0	1678	1678	0	0	0	0	1851	1851	0	0	0	0	1702	1702	0	0	0	0	2056	2056	0	0	0	0	1843	1843	0
13942899	2	Africa	1	0	1	1	Primary school	1	50	204	671	671	0	1	153	51	1071	1071	0	1	267	0	480	480	0	0	0	0	710	710	0	0	0	0	501	501	0	0	53	95	551	551	0	0	0	366	700	700	0
14021735	2	Africa	0	1	3	1	High school, <9y	0	0	0	1819	1819	0	0	0	0	1980	1980	0	0	0	0	1980	1980	0	0	0	0	1847	1847	0	0	0	0	1552	1552	0	0	0	0	534	534	0	0	0	0	638	638	0
14073150	2	Africa	1	0	1	1	High school, <9y	0	0	0	1934	1934	0	0	0	0	2476	2476	0	0	0	0	2254	2254	0	0	0	0	2781	2781	0	0	0	0	2737	2737	0	0	0	0	2833	2833	0	0	0	0	3133	3133	0
14234825	2	Africa	1	0	1	1	High school, <9y	1	266	0	1319	1319	0	1	14	174	1546	1546	0	1	66	155	970	970	0	1	212	0	556	556	0	1	147	0	690	690	0	0	0	0	1281	1281	0	0	0	0	2514	2514	0
14278497	2	Africa	0	0	0	1	High school, 9-10y	0	26	0	0	0	0	0	89	0	0	0	0	0	0	0	0	0	0	0	0	0	646	646	0	1	0	0	1450	1450	0	1	14	0	878	878	0	1	0	103	2206	2206	0
14340005	1	Africa	0	0	0	1	College/University, <14y	1	116	0	0	0	0	1	89	0	0	0	0	1	153	0	0	0	0	0	57	0	479	479	0	0	17	0	246	246	0	0	129	0	1619	1619	0	0	0	0	1831	1831	0
14442586	1	Africa	0	0	0	1	Gymnasium, 12y	1	153	0	0	0	0	0	0	0	0	0	0	0	51	0	41	41	0	1	97	0	0	0	0	1	50	0	2288	2288	0	1	233	0	896	896	0	1	52	0	2829	2829	0
14489270	1	Africa	0	0	0	1	College/University, <14y	0	0	0	1258	1258	0	0	0	0	509	509	0	0	0	0	1893	1893	0	0	0	0	1520	1520	0	0	0	0	2567	2567	0	0	0	0	4185	4185	0	0	0	0	3309	3309	0
14545937	1	Africa	1	0	1	1	High school, 9-10y	0	0	0	1709	1709	0	0	0	0	1701	1701	0	0	0	0	2262	2262	0	0	0	0	2470	2470	0	0	0	0	2460	2460	0	0	0	0	3055	3055	0	0	0	0	3173	3173	0
14579079	1	Africa	1	0	1	1	High school, 9-10y	0	0	0	1455	1455	0	0	0	0	1207	1207	0	0	0	0	1450	1450	0	0	0	0	2089	2089	0	0	0	0	2400	2400	0	0	0	0	2795	2795	0	0	0	0	2394	2394	0
14609434	1	Africa	0	0	0	1	College/University, >=14y	0	0	0	0	0	0	0	2	0	0	0	0	0	337	0	0	0	0	0	138	0	412	412	0	0	0	0	2434	2434	0	0	0	0	2580	2580	0	0	0	0	2652	2652	0
14703704	1	Africa	2	0	2	1	High school, <9y	0	0	0	2283	2283	0	0	87	0	1851	1851	0	1	152	0	2796	2796	0	0	0	0	3104	3104	0	0	0	0	3381	3381	0	0	0	0	4258	4258	0	0	0	0	4270	4270	0
14708674	1	Africa	0	1	3	1	High school, 9-10y	0	0	0	1632	1632	0	0	0	0	2572	2572	0	0	0	0	3182	3182	0	0	0	0	3185	3185	0	1	61	0	3314	3465	0	0	38	0	3091	3118	0	1	109	0	2199	2360	0
14754066	1	Africa	0	0	0	1	Gymnasium, 12y	0	0	0	2270	2270	0	0	0	0	2282	2282	0	0	0	0	2313	2313	0	0	0	0	2248	2248	0	0	21	0	1295	1295	0	0	0	0	3056	3056	0	0	0	0	3132	3132	0
14794676	1	Africa	2	0	2	1	High school, 9-10y	0	0	0	2018	2018	0	0	0	0	2117	2117	0	1	305	0	593	593	0	1	28	0	1686	1686	0	0	0	0	2030	2030	0	0	0	0	4472	4472	0	0	0	0	5569	5569	0
14841510	1	Africa	1	0	1	1	Primary school													0	3	0	856	856	0	1	153	0	816	816	0	0	4	0	2609	2609	0	1	122	0	2359	2359	0	0	0	0	1921	1921	0
14974252	1	Africa	1	0	1	1	College/University, <14y	0	0	0	3130	3130	0	1	94	0	2069	2069	0	1	105	48	502	502	0	0	0	0	0	0	0	0	0	0	1897	1897	0	0	0	0	1923	1923	0	0	0	0	2050	2050	0
14997430	1	Africa	1	0	1	1	Gymnasium, 12y	1	37	9	110	110	0	0	0	0	844	844	0	0	0	0	1293	1293	0	0	0	0	1972	1972	0	0	0	0	1998	1998	0	0	0	0	1539	1539	0	0	0	0	2880	2880	0
15033416	1	Africa	2	0	2	1	Primary school	0	0	0	2121	2121	0	0	0	0	2452	2452	0	0	0	0	2817	2817	0	0	0	0	2549	2549	0	0	0	0	3144	3144	0	0	0	0	3497	3497	0	0	0	0	3199	3199	0
15080216	1	Africa	1	0	1	1	High school, 9-10y	0	0	0	3607	3607	0	0	0	0	4017	4017	0	0	0	0	4226	4226	0	0	0	0	4397	4397	0	0	0	0	4265	4265	0	0	0	0	4252	4252	0	0	0	0	5107	5107	0
15086112	1	Africa	0	1	3	1	Gymnasium, 12y	0	0	0	2065	2065	0	0	0	0	2166	2166	0	0	0	0	2301	2301	0	0	0	0	2413	2413	0	0	0	0	2428	2428	0	0	0	0	2435	2435	0	0	0	0	2590	2590	0
15098285	1	Africa	0	0	0	1	College/University, >=14y	0	0	0	948	948	0	0	0	0	1344	1344	0	0	0	0	1491	1491	0	0	0	0	1443	1443	0	0	0	100	1784	1784	0	0	0	0	1810	1810	0	0	0	0	2595	2595	0
15120428	1	Africa	1	0	1	1	High school, <9y	0	0	0	2672	2672	0	0	0	0	2603	2603	0	0	0	0	2635	2635	0	0	0	0	2684	2684	0	0	0	0	2726	2726	0	0	0	0	2943	2943	0	0	0	0	2992	2992	0
15132941	1	Africa	0	0	0	1	Primary school	0	0	0	0	0	0	0	0	0	0	0	0	0	0	0	0	0	0	0	0	0	0	0	0	0	0	0	0	0	0	0	0	0	0	0	0	0	0	0	0	0	0
15133813	1	Africa	1	0	1	1	Gymnasium, 12y	0	0	0	2810	2810	0	0	0	0	3044	3044	0	0	0	0	2264	2264	0	0	0	0	2310	2310	0	0	0	0	2939	2939	0	0	0	0	2324	2324	0	0	0	0	2379	2379	0
15268036	1	Africa	0	0	0	1	College/University, >=14y	0	0	0	2311	2311	0	0	0	0	2516	2516	0	0	0	0	2728	2728	0	0	0	0	2767	2767	0	0	0	0	2850	2850	0	0	0	0	2848	2848	0	0	0	0	2787	2787	0
15293423	1	Africa	0	0	0	1	High school, 9-10y	1	27	0	1161	1161	0	0	2	0	1798	1798	0	0	0	0	2103	2103	0	1	110	0	1982	1982	0	1	365	0	0	0	0	1	37	0	2392	2392	0	0	28	0	2817	2817	0
55638	2	Asia	1	0	1	1	Gymnasium, 12y	1	46	0	1468	1468	0	0	0	0	2005	2005	0	0	0	0	636	636	0	0	0	0	1367	1367	0	0	0	0	1791	1791	0	1	363	0	15	15	0	1	164	0	0	0	0
292132	2	Asia	0	0	0	1	Gymnasium, 12y	0	73	0	375	375	0	1	92	0	731	731	0	1	85	0	0	0	0	1	10	0	971	971	0	0	0	0	1355	1355	0	0	0	0	1618	1618	0	0	0	0	978	978	0
442588	2	Asia	0	1	3	1	High school, 9-10y	1	272	0	0	0	0	1	290	0	0	0	0	1	258	0	0	0	0	1	77	0	0	0	0	0	0	0	0	0	0	0	3	0	0	0	0	0	0	0	0	0	0
469470	2	Asia	0	0	0	1	College/University, <14y	0	0	0	0	0	0	0	0	0	0	0	0	0	0	0	129	129	0	0	0	0	1187	1187	0	0	0	0	895	895	0	1	363	0	0	0	0	1	157	0	40	40	0
579809	2	Asia	2	1	5	1	High school, 9-10y	0	0	0	204	204	0	1	219	0	82	82	0	1	158	0	136	136	0	1	93	0	63	63	0	0	0	0	0	0	0	0	0	0	0	0	0	0	0	0	0	0	1
591394	2	Asia	0	0	0	1	Gymnasium, 12y	0	0	0	2081	2081	0	0	0	0	2078	2078	0	1	69	0	1514	1514	0	1	258	48	765	765	0	1	0	24	1743	1743	0	1	321	0	492	492	0	0	17	0	0	0	0
601617	2	Asia	0	0	0	1	High school, 9-10y	0	0	0	1520	1520	0	0	0	0	1753	1753	0	1	127	0	1520	1520	0	1	258	0	0	0	0	1	24	0	0	0	0	0	0	0	0	0	0	1	151	0	0	0	0
634528	2	Asia	0	1	3	1	High school, 9-10y	0	0	0	1460	1460	0	1	146	0	750	750	0	1	90	19	0	0	0	1	0	37	0	0	0	0	0	0	0	0	1	0	0	0	0	0	1	1	131	0	0	0	1
635345	2	Asia	0	0	0	1	College/University, >=14y	0	0	0	1927	1927	0	0	0	0	1954	1954	0	0	0	0	629	629	0	0	0	0	557	557	0	0	0	0	564	564	0	0	0	0	1109	1109	0	0	0	0	2337	2337	0
704956	2	Asia	0	0	0	1	Gymnasium, 12y	0	0	0	1774	1774	0	0	0	0	1755	1755	0	0	0	0	1951	1951	0	0	0	0	1816	1816	0	0	0	0	2101	2101	0	0	0	0	1993	1993	0	0	0	0	1659	1659	0
716718	2	Asia	0	0	0	1	High school, 9-10y	0	0	0	2132	2132	0	0	0	0	2537	2537	0	0	0	0	3552	3552	0	0	0	0	3567	3567	0	0	0	0	3640	3640	0	0	0	0	3773	3773	0	0	0	0	4191	4191	0
882732	2	Asia	0	0	0	1	Primary school	0	0	0	1530	1530	0	0	0	0	665	665	0	0	0	0	276	276	0	0	0	0	1132	1132	0	0	0	0	1518	1518	0	0	0	0	1638	1638	0	0	0	0	1643	1643	0
1000826	2	Asia	2	0	2	1	High school, 9-10y	0	224	0	159	159	0	0	0	0	1858	1858	0	0	0	0	1714	1714	0	1	99	0	1250	1250	0	1	295	0	0	0	0	0	140	0	827	827	0	0	0	0	1520	1520	0
1002751	2	Asia	0	0	0	1	Gymnasium, 12y	0	0	0	1751	1751	0	0	0	0	176	176	0	0	0	0	414	414	0	0	0	0	193	193	0	0	0	0	666	666	0	0	0	0	1383	1383	0	0	0	0	1646	1646	0
1058643	2	Asia	0	0	0	1	Primary school							0	0	0	0	0	0	0	0	0	0	0	0	0	45	0	850	850	0	0	0	0	691	691	0	0	0	0	1405	1405	0	0	0	0	1331	1331	0
1087859	2	Asia	0	0	0	1	High school, <9y	0	0	0	33	33	0	0	0	0	25	25	0	0	0	0	214	214	0	0	0	0	50	50	0	0	0	0	124	124	0	0	0	0	498	498	0	0	0	0	2614	2614	0
1132364	2	Asia	1	1	4	1	High school, <9y	0	0	0	1482	1482	0	0	0	0	1994	1994	0	0	0	0	2149	2149	0	0	0	0	1991	1991	0	0	0	0	2310	2310	0	0	0	0	2351	2351	0	1	155	0	1326	1326	0
1221586	2	Asia	0	1	3	1	College/University, <14y	0	0	0	0	0	0	0	0	0	0	0	0	0	0	0	0	0	0	0	216	0	0	0	0	0	281	0	690	690	0	0	365	0	22	22	0	0	48	77	1291	1291	0
1289415	2	Asia	0	0	0	1	Gymnasium, 12y	0	0	0	298	298	0	0	0	0	675	675	0	0	0	0	1987	1987	0	0	0	0	847	847	0	0	0	0	823	823	0	0	0	0	1356	1356	0	0	0	0	39	39	0
1318212	2	Asia	0	1	3	1	High school, 9-10y	0	0	0	2069	2069	0	0	0	0	972	972	0	0	0	0	758	758	0	0	0	0	2189	2189	0	0	0	0	2291	2291	0	0	0	0	2514	2514	0	0	97	0	1802	1802	0
1326545	2	Asia	1	1	4	1	Gymnasium, 12y	0	0	0	0	0	0	0	0	0	0	0	0	0	0	0	0	0	0	0	0	0	0	0	1	0	0	0	0	0	1	0	0	0	0	0	1	0	0	0	0	0	1
1349266	2	Asia	1	1	4	1	High school, <9y	0	0	0	153	153	0	0	0	0	209	209	1	0	0	0	99	99	1	0	0	0	128	128	1	0	0	0	133	133	1	0	0	0	287	287	1	0	0	0	0	0	1
1501076	2	Asia	0	0	0	1	High school, 9-10y	0	0	0	0	0	0	0	0	0	0	0	0	0	0	0	0	0	0	0	0	0	971	971	0	0	0	0	792	792	0	0	0	0	1386	1386	0	0	14	0	816	816	0
1607811	2	Asia	0	0	0	1	Primary school	0	0	0	0	0	0	0	0	0	0	0	0	0	0	0	0	0	0	0	0	0	0	0	0	0	0	0	1116	1116	0	0	0	0	2599	2599	0	1	218	0	1279	1279	0
1638422	2	Asia	0	0	0	1	High school, 9-10y	0	0	0	1909	1909	0	0	0	0	1994	1994	0	0	0	0	2041	2041	0	0	0	0	1629	1629	0	0	0	0	1844	1844	0	0	0	0	2138	2138	0	0	0	0	2156	2156	0
1678657	2	Asia	1	0	1	1	College/University, >=14y	0	0	0	1915	1915	0	0	0	0	2154	2154	0	0	0	0	2027	2027	0	0	0	0	2261	2261	0	0	0	0	2192	2192	0	0	0	0	2415	2415	0	0	0	0	2230	2230	0
1737526	2	Asia	0	0	0	1	College/University, >=14y	1	27	0	1897	1897	0	0	0	0	2336	2336	0	0	0	0	1017	1017	0	1	75	0	1047	1047	0	0	0	0	2283	2283	0	0	0	0	2391	2391	0	0	0	0	2669	2669	0
1774833	2	Asia	0	0	0	1	College/University, <14y	0	0	0	157	157	0	0	0	0	287	287	0	0	0	0	350	350	0	0	0	0	0	0	0	0	0	0	555	555	0	0	0	0	1713	1713	0	0	0	0	2310	2310	0
1897272	2	Asia	0	1	3	1	Primary school							0	0	0	325	325	0	0	0	0	1645	1645	0	0	0	0	1983	1983	0	0	0	0	1985	1985	0	0	0	0	2024	2024	0	0	0	0	2180	2180	0
1999107	2	Asia	1	0	1	1	High school, <9y	0	0	0	2143	2143	0	0	0	0	2271	2271	0	0	0	0	2388	2388	0	0	0	0	2263	2263	0	0	0	0	2529	2529	0	0	0	0	2752	2752	0	0	0	0	2946	2946	0
2150980	1	Asia	1	0	1	1	College/University, <14y	0	0	0	945	945	0	0	0	0	1678	1678	0	0	65	0	1403	1403	0	1	122	0	697	697	0	1	78	0	1951	1951	0	0	0	0	2653	2653	0	0	0	0	2747	2747	0
2158175	1	Asia	2	0	2	1	High school, 9-10y	0	0	0	1704	1704	0	0	0	198	1331	1331	0	0	0	207	1485	1485	0	0	0	0	1549	1549	0	0	0	0	1039	1039	0	1	48	0	2181	2181	0	0	0	0	2917	2917	0
2359638	1	Asia	0	0	0	1	College/University, >=14y	0	0	0	2346	2346	0	0	0	0	2359	2359	0	0	0	0	2078	2078	0	0	0	0	2127	2127	0	0	0	0	2718	2718	0	0	0	0	3360	3360	0	0	0	0	4339	4339	0
2474618	1	Asia	0	0	0	1	College/University, >=14y	0	0	0	1891	1891	0	0	0	0	1920	1920	0	0	0	0	2132	2132	0	0	0	0	2444	2444	0	0	0	0	3031	3031	0	0	0	0	2691	2691	0	0	0	0	2486	2486	0
2543047	1	Asia	1	0	1	1	High school, 9-10y	0	0	0	2503	2503	0	0	0	0	1965	1965	0	0	0	0	2602	2602	0	0	0	0	2960	2960	0	0	0	0	2879	2879	0	0	0	0	2961	2961	0	0	0	0	3181	3181	0
2566622	1	Asia	0	0	0	1	High school, 9-10y	0	0	0	2561	2561	0	0	0	0	2618	2618	0	0	0	0	3048	3048	0	0	0	0	2599	2599	0	0	0	0	2883	2883	0	0	0	0	3106	3106	0	0	0	0	2914	2914	0
2598864	1	Asia	1	0	1	1	High school, <9y	1	20	0	1756	1756	0	0	0	0	1484	1484	0	0	0	0	903	903	0	0	0	0	1951	1951	0	0	0	0	2237	2237	0	0	0	0	619	619	0	0	0	0	398	398	0
2617208	1	Asia	2	0	2	1	College/University, >=14y	0	0	0	2224	2224	0	0	0	0	2340	2340	0	0	0	0	2130	2130	0	0	0	0	1794	1794	0	0	0	0	3058	3058	0	0	0	0	5879	5879	0	0	0	0	4411	4411	0
2622224	1	Asia	0	0	0	1	Gymnasium, 12y	0	0	0	145	145	0	0	0	0	87	87	0	0	0	0	906	906	0	0	0	0	1385	1385	0	0	0	0	1362	1362	0	0	0	0	1663	1663	0	0	0	0	1531	1531	0
2665811	1	Asia	0	0	0	1	High school, <9y	1	315	0	472	472	0	1	225	0	289	289	0	1	225	102	272	272	0	0	0	0	483	483	0	0	0	0	669	669	0	0	0	0	2390	2390	0	0	0	0	2941	2941	0
2754577	1	Asia	0	0	0	1	Primary school	0	0	0	0	0	0	0	0	0	800	800	0	0	0	0	1759	1759	0	0	0	0	2102	2102	0	0	0	0	2414	2414	0	0	0	0	3801	3801	0	0	0	0	2329	2329	0
2781036	1	Asia	1	0	1	1	College/University, <14y	0	0	0	2358	2358	0	0	0	0	2330	2330	0	0	0	0	2874	2874	0	0	0	0	3084	3084	0	0	0	0	2453	2453	0	0	0	0	2678	2678	0	0	0	0	2674	2674	0
3027632	1	Asia	1	0	1	1	High school, <9y	0	0	0	0	0	0	0	0	0	0	0	0	0	0	0	0	0	0	0	75	0	0	0	0	1	146	99	163	163	0	1	53	29	700	700	0	0	0	0	490	490	0
3125776	1	Asia	1	0	1	1	High school, 9-10y	0	0	0	0	0	0	0	0	0	0	0	0	0	0	0	139	139	0	0	0	0	1468	1468	0	1	0	327	1641	1641	0	1	0	309	2647	2647	0	0	0	0	2414	2414	0
3132865	1	Asia	1	0	1	1	High school, 9-10y	0	41	0	0	0	0	0	363	0	0	0	0	0	292	0	0	0	0	0	346	0	0	0	0	0	365	0	0	0	0	0	177	0	0	0	0	0	0	0	0	0	0
3169246	1	Asia	0	0	0	1	College/University, <14y	0	0	0	0	0	0	0	0	0	743	743	0	0	0	0	1233	1233	0	0	0	0	2245	2245	0	0	0	0	1739	1739	0	0	0	0	2290	2290	0	0	0	0	2612	2612	0
3197130	1	Asia	0	1	3	1	Primary school	0	0	0	1759	1759	0	0	0	0	1615	1615	0	0	0	0	1831	1831	0	0	0	0	1913	1913	0	0	0	0	1800	1800	0	0	0	0	1907	1907	0	0	0	0	2231	2231	0
3289328	1	Asia	1	1	4	1	High school, 9-10y	1	170	0	206	206	0	1	142	0	0	0	0	1	95	0	600	600	0	1	365	0	0	0	0	1	92	0	284	284	0	0	0	0	0	0	1	0	0	0	0	0	1
3308629	1	Asia	0	0	0	1	High school, 9-10y	0	0	0	1494	1494	0	0	0	0	1566	1566	0	0	0	0	1723	1723	0	0	0	0	1732	1732	0	0	0	0	1747	1747	0	0	0	0	1784	1784	0	0	0	0	1862	1862	0
3320910	1	Asia	1	0	1	1	College/University, <14y	0	0	0	2537	2537	0	0	0	0	3450	3450	0	0	0	0	3463	3463	0	0	0	0	3288	3288	0	0	0	0	3238	3238	0	0	0	0	3488	3488	0	0	0	0	3693	3693	0
3368402	1	Asia	0	0	0	1	Gymnasium, 12y	0	0	0	2022	2022	0	0	0	0	2183	2183	0	0	0	0	2507	2507	0	0	0	0	2349	2349	0	0	0	0	2016	2016	0	0	0	0	2758	2758	0	0	0	0	2904	2904	0
3442379	1	Asia	2	0	2	1	College/University, <14y	0	90	0	0	0	0	0	327	0	0	0	0	0	69	0	411	411	0	0	59	0	1856	1856	0	0	0	0	3449	3449	0	0	0	0	2467	2467	0	0	0	0	2840	2840	0
3455964	1	Asia	1	0	1	1	Gymnasium, 12y	0	0	0	45	45	0	0	0	0	1026	1026	0	0	82	0	1180	1180	0	0	0	0	227	227	0	0	104	0	1191	1191	0	0	0	0	2667	2667	0	0	0	0	2993	2993	0
3642889	1	Asia	2	0	2	1	Gymnasium, 12y	0	0	0	0	0	0	0	0	0	0	0	0	0	0	0	0	0	0	0	0	0	23	23	0	0	0	0	283	283	0	0	0	0	1119	1119	0	0	0	0	956	956	0
3659690	1	Asia	0	0	0	1	Gymnasium, 12y	0	0	0	165	165	0	0	0	0	407	407	0	0	0	0	10	10	0	0	131	0	0	0	0	0	2	0	2412	2412	0	0	0	0	2249	2249	0	0	68	0	2314	2314	0
3709773	1	Asia	1	0	1	1	Primary school	1	285	0	0	0	0	0	5	0	2202	2202	0	0	0	0	2562	2562	0	0	0	0	3164	3164	0	0	0	0	3178	3178	0	0	0	0	3369	3369	0	0	0	0	4003	4003	0
3833948	1	Asia	1	0	1	1	Gymnasium, 12y	0	0	0	2166	2166	0	0	0	0	1786	1786	0	0	0	0	1901	1901	0	0	0	0	2084	2084	0	0	0	0	2379	2379	0	0	0	0	2461	2461	0	0	0	0	2543	2543	0
3850668	1	Asia	1	0	1	1	High school, <9y	0	0	0	0	0	0	0	0	0	0	0	0	0	0	0	0	0	0	0	87	0	0	0	0	0	59	0	100	100	0	1	120	0	0	0	0	1	191	175	0	0	0
3890797	1	Asia	0	0	0	1	College/University, >=14y	0	7	0	1563	1563	0	1	0	0	1920	1920	0	1	92	0	1672	1672	0	1	235	0	0	0	0	1	25	0	1641	1641	0	0	0	0	2105	2105	0	0	0	0	2211	2211	0
3954798	1	Asia	0	1	3	1	High school, 9-10y	0	0	0	2792	2792	0	1	77	0	3132	3132	0	1	235	0	0	0	0	1	35	0	1123	1123	0	0	44	0	2549	2549	0	0	0	0	2537	2537	0	0	0	0	2753	2753	0
4083961	1	Asia	1	0	1	1	High school, 9-10y	0	0	0	2884	2884	0	0	0	0	2897	2897	0	0	0	0	2401	2401	0	0	0	0	2259	2259	0	0	0	0	2569	2569	0	0	0	0	2740	2740	0	0	0	0	2773	2773	0
4138800	1	Asia	0	0	0	1	High school, 9-10y	0	141	0	954	954	0	0	0	0	1828	1828	0	0	0	0	1935	1935	0	0	0	0	1857	1857	0	0	0	0	3107	3107	0	0	0	0	2071	2071	0	0	0	0	2181	2181	0
4299098	2	Asia	0	1	3	1	College/University, <14y	0	0	0	2126	2126	0	0	0	0	2579	2579	0	0	0	0	2816	2816	0	0	0	0	2597	2597	0	0	0	0	1640	1640	0	0	0	0	2716	2716	0	0	0	0	2956	2956	0
4303060	2	Asia	1	0	1	1	College/University, >=14y	0	2	16	983	983	0	1	106	2	64	64	0	1	80	0	0	0	0	1	24	0	347	347	0	1	10	0	1977	1977	0	1	22	0	1212	1212	0	1	43	0	1516	1516	0
4305105	2	Asia	1	1	4	1	Gymnasium, 12y	0	0	0	154	664	0	0	0	0	571	1424	0	0	32	0	706	1468	0	1	188	0	1285	1285	0	1	0	0	1749	1749	0	1	0	264	2544	2544	0	1	0	366	2957	2957	0
4352701	2	Asia	0	0	0	1	Primary school							0	0	0	0	0	0	0	0	0	0	0	0	0	0	0	1011	1011	0	0	0	0	917	917	0	0	0	0	733	733	0	0	0	0	1922	1922	0
4412687	2	Asia	1	1	4	1	College/University, >=14y	0	0	0	2677	2677	0	0	0	0	3082	3082	0	0	0	0	3260	3260	0	0	0	0	3834	3834	0	0	2	0	3038	3038	0	1	41	0	2620	2620	0	0	0	0	3503	3503	0
4470142	2	Asia	0	0	0	1	High school, 9-10y	0	0	0	1927	1927	0	1	161	0	1099	1099	0	1	258	0	35	35	0	1	0	0	0	0	0	0	0	0	0	131	0	0	0	0	0	176	0	0	0	0	0	394	0
4515427	2	Asia	1	1	4	1	Primary school	1	42	0	0	0	0	1	359	0	0	0	0	1	62	0	1407	1407	0	0	0	0	1660	1660	0	0	0	0	1566	1566	0	0	0	0	1815	1815	0	0	0	0	1932	1932	0
4523480	2	Asia	0	0	0	1	Primary school	1	22	231	480	480	0	1	0	0	488	488	0	1	0	0	581	581	0	0	0	0	0	0	0	0	0	0	0	0	0	0	0	0	0	0	0	0	0	0	0	0	0
4601325	2	Asia	0	0	0	1	College/University, <14y	0	0	0	0	0	0	0	0	0	258	258	0	0	35	0	61	61	0	0	54	0	139	139	0	0	44	0	1148	1148	0	1	127	0	990	990	0	1	266	0	670	670	0
4667868	2	Asia	1	0	1	1	Primary school	0	132	0	553	553	0	1	271	0	436	436	0	1	156	0	0	0	0	0	20	0	0	0	0	0	60	0	233	233	0	0	23	0	1259	1259	0	0	0	0	2520	2520	0
4711467	2	Asia	0	0	0	1	College/University, >=14y	0	0	0	44	44	0	0	0	0	53	53	0	0	38	0	0	0	0	0	205	0	0	0	0	0	339	0	5	5	0	0	365	0	0	0	0	0	91	0	32	32	0
4713094	2	Asia	0	1	3	1	High school, 9-10y	0	84	0	652	652	0	0	0	0	783	783	0	0	0	0	889	889	0	0	0	0	192	192	0	0	240	0	0	0	0	0	134	0	111	111	0	0	0	0	4	4	0
4719286	2	Asia	1	1	4	1	Primary school	0	0	0	216	216	0	0	0	0	768	768	0	0	0	0	102	102	0	1	0	0	1983	1983	0	1	20	0	1143	1143	0	0	42	0	669	669	0	0	0	0	1637	1637	0
4738256	2	Asia	0	0	0	1	Gymnasium, 12y	0	0	0	0	0	0	0	52	0	551	551	0	0	0	0	797	797	0	0	1	0	974	974	0	0	0	0	273	273	0	0	14	0	178	178	0	0	0	0	0	0	0
4742062	2	Asia	0	0	0	1	College/University, <14y	0	0	0	0	0	0	0	0	0	6	6	0	0	0	0	845	845	0	0	0	0	2354	2354	0	0	0	0	2257	2257	0	0	0	0	2254	2254	0	0	0	0	2510	2510	0
4756588	2	Asia	1	0	1	1	High school, 9-10y	0	0	0	1125	1125	0	0	0	0	247	247	0	0	0	0	2216	2216	0	0	0	0	2153	2153	0	0	0	0	2103	2103	0	0	0	0	2385	2385	0	0	0	0	2539	2539	0
4758345	2	Asia	1	0	1	1	Primary school	0	0	0	968	968	0	0	0	0	2281	2281	0	0	0	0	2493	2493	0	0	0	0	1966	1966	0	0	0	0	2042	2042	0	0	0	0	2180	2180	0	0	0	0	2402	2402	0
4869223	2	Asia	0	0	0	1	High school, 9-10y	0	0	0	1748	1748	0	0	0	0	956	956	0	0	0	0	1508	1508	0	0	0	0	1944	1944	0	0	0	0	2358	2358	0	0	0	0	2447	2447	0	0	0	0	2632	2632	0
5000352	2	Asia	0	0	0	1	Primary school	0	0	0	1844	1844	0	0	0	0	1944	1944	0	0	0	0	2240	2240	0	0	0	0	2240	2240	0	0	0	0	1831	1831	0	0	0	0	2526	2526	0	0	0	0	2859	2859	0
5048559	2	Asia	1	0	1	1	College/University, >=14y	0	24	0	426	426	0	0	104	0	565	565	0	0	0	26	396	396	0	0	0	0	397	397	0	0	0	0	0	0	0	0	0	0	0	0	0	0	0	0	522	522	0
5057327	2	Asia	0	0	0	1	College/University, <14y							0	0	0	108	108	0	0	66	0	987	987	0	0	0	0	1726	1726	0	0	0	0	1877	1877	0	0	0	0	2583	2583	0	0	0	0	1915	1915	0
5082033	2	Asia	0	0	0	1	High school, 9-10y	0	0	0	1695	1695	0	0	0	0	1673	1673	0	0	0	0	467	467	0	0	0	0	1448	1448	0	0	0	0	1954	1954	0	0	0	0	2094	2094	0	0	0	0	2332	2332	0
5133736	2	Asia	0	0	0	1	High school, <9y	0	30	0	0	0	0	0	114	0	0	0	0	0	0	0	0	0	0	0	0	0	0	0	0	0	0	0	2563	2563	0	0	0	0	2748	2748	0	0	0	0	3703	3703	0
5152372	2	Asia	1	0	1	1	High school, 9-10y	0	0	0	1617	1617	0	0	0	0	1813	1813	0	0	0	0	1858	1858	0	0	0	0	2013	2013	0	0	0	0	2107	2107	0	0	0	0	2298	2298	0	0	0	0	597	597	0
5192205	2	Asia	0	0	0	1	High school, 9-10y	0	0	0	0	0	0	0	0	0	0	0	0	0	0	0	0	0	0	0	0	0	0	0	0	0	0	0	0	0	0	0	0	0	0	0	0
5201292	2	Asia	0	0	0	1	High school, 9-10y							0	0	0	0	0	0	0	0	0	18	18	0	0	0	0	1252	1252	0	0	0	0	889	889	0	0	0	0	1359	1359	0	0	0	0	1246	1246	0
5210844	2	Asia	0	1	3	1	Gymnasium, 12y	0	0	0	50	50	0	0	0	0	620	620	0	0	0	0	424	424	0	0	0	0	709	709	0	0	0	0	292	292	0	0	0	0	1279	1279	0	0	0	0	1892	1892	0
5351619	2	Asia	0	0	0	1	Gymnasium, 12y	0	0	0	1651	1651	0	0	0	0	1648	1648	0	0	0	0	1712	1712	0	1	132	0	1604	1604	0	1	365	0	73	73	0	1	365	0	0	0	0	1	69	0	0	0	0
5353880	2	Asia	1	1	4	1	Gymnasium, 12y							0	0	0	0	0	0	0	0	0	0	0	0	0	87	0	0	0	0	0	0	0	129	129	0	0	147	0	292	292	0	0	366	0	121	121	0
5380933	2	Asia	0	0	0	1	College/University, <14y	0	0	0	1642	1642	0	0	0	0	1671	1671	0	0	0	0	2068	2068	0	0	15	0	1842	1842	0	0	0	0	2188	2188	0	0	0	0	2156	2156	0	0	76	0	1895	1895	0
5385987	2	Asia	0	0	0	1	College/University, <14y	0	0	0	1275	1275	0	0	0	0	1278	1278	0	0	0	0	841	841	0	0	0	0	1784	1784	0	0	0	0	1239	1239	0	0	0	0	1152	1152	0	0	0	0	3334	3334	0
5544222	2	Asia	0	0	0	1	College/University, >=14y	0	0	0	2555	2555	0	0	0	0	2676	2676	0	0	0	0	2611	2611	0	0	0	0	2653	2653	0	0	0	0	2719	2719	0	0	0	0	2758	2758	0	0	0	0	2972	2972	0
5567994	2	Asia	0	0	0	1	Gymnasium, 12y	0	0	0	0	0	0	0	0	0	0	0	0	0	0	0	0	0	0	0	0	0	0	0	0	0	0	0	750	750	0	0	0	0	990	990	0	0	0	0	1002	1002	0
5638707	2	Asia	1	0	1	1	College/University, <14y	0	0	0	876	876	0	0	0	0	314	314	0	0	0	0	0	415	0	0	0	0	0	128	0	0	0	0	0	312	0	0	0	0	0	105	0	0	0	0	0	0	0
5666960	2	Asia	1	0	1	1	High school, 9-10y	0	0	0	1894	1894	0	0	0	0	2851	2851	0	0	0	0	3316	3316	0	0	0	0	2790	2790	0	0	0	0	2910	2910	0	0	0	0	2860	2860	0	0	0	0	3119	3119	0
5680763	2	Asia	2	1	5	1	High school, 9-10y	0	0	0	1233	1233	0	0	0	0	1348	1348	0	0	0	0	1884	1884	0	0	0	0	2271	2271	0	0	0	0	2455	2455	0	0	0	0	2468	2468	0	0	0	0	2691	2691	0
5854335	2	Asia	0	0	0	1	Primary school	0	0	0	428	428	0	0	0	0	1217	1217	0	0	0	0	1332	1332	0	0	0	0	1264	1264	0	0	0	0	1310	1310	0	0	0	0	1559	1559	0	0	0	0	1659	1659	0
5925155	2	Asia	0	0	0	1	College/University, >=14y	0	0	0	1637	1637	0	0	0	0	2071	2071	0	0	0	0	1637	1637	0	0	0	0	2352	2352	0	1	224	0	874	874	0	0	0	0	2272	2272	0	0	0	0	2530	2530	0
5991165	2	Asia	0	0	0	1	College/University, >=14y	0	0	0	0	0	0	0	0	0	0	0	0	0	0	0	0	0	0	0	0	0	0	0	0	0	221	0	0	0	0	0	15	0	0	0	0	0	48	0	2077	2077	0
6048477	2	Asia	1	0	1	1	High school, <9y	0	0	0	1928	1928	0	0	0	0	1726	1726	0	0	0	0	1775	1775	0	0	0	0	1607	1607	0	0	0	0	1669	1669	0	0	0	0	1872	1872	0	0	0	0	2129	2129	0
6136607	1	Asia	2	0	2	1	College/University, >=14y	0	0	0	1609	1609	0	0	0	0	1842	1842	0	1	120	0	1280	1280	0	1	114	0	978	978	0	0	0	0	2433	2433	0	0	0	0	2964	2964	0	0	0	0	3202	3202	0
6188557	1	Asia	1	0	1	1	High school, 9-10y	0	0	0	1933	1933	0	0	0	0	2174	2174	0	0	0	0	2174	2174	0	0	0	0	2334	2334	0	0	0	0	3020	3020	0	0	0	0	3141	3141	0	0	0	0	3262	3262	0
6228536	1	Asia	0	0	0	1	College/University, <14y	1	114	0	59	59	0	1	11	66	1316	1316	0	1	0	0	2080	2080	0	0	0	0	2133	2133	0	0	0	0	2113	2113	0	0	0	0	2243	2243	0	0	0	0	2345	2345	0
6256186	1	Asia	1	0	1	1	Primary school	0	0	0	2963	2963	0	0	0	0	3006	3006	0	0	0	0	3501	3501	0	0	0	0	3537	3537	0	0	0	0	3617	3617	0	0	0	0	3064	3064	0	0	0	0	3636	3636	0
6308451	1	Asia	0	0	0	1	High school, <9y	0	0	0	2226	2226	0	0	0	0	2343	2343	0	0	0	0	2370	2370	0	0	0	0	2211	2211	0	0	0	0	1671	1671	0	0	0	0	2460	2460	0	0	0	0	1883	1883	0
6332267	1	Asia	0	0	0	1	High school, 9-10y	1	266	0	843	843	0	0	0	0	2141	2141	0	0	0	0	1908	1908	0	0	0	0	1937	1937	0	0	0	0	2033	2033	0	0	0	0	2090	2090	0	0	0	0	1457	1457	0
6332469	1	Asia	1	0	1	1	College/University, >=14y	0	216	0	826	826	0	0	0	0	2101	2101	0	0	18	0	252	252	0	0	0	0	0	0	0	0	0	0	942	942	0	0	0	0	1603	1603	0	0	0	0	2576	2576	0
6345045	1	Asia	1	0	1	1	College/University, <14y	0	76	0	0	0	0	0	61	0	30	30	0	0	0	0	599	599	0	0	0	0	1193	1193	0	0	0	0	1326	1326	0	0	0	0	1882	1882	0	0	0	0	3688	3688	0
6404147	1	Asia	0	0	0	1	Gymnasium, 12y	0	0	0	2671	2671	0	0	0	0	2792	2792	0	0	0	0	2528	2528	0	0	0	0	1627	1627	0	0	0	0	1738	1738	1	0	0	0	1711	1711	1	0	0	0	1491	1491	1
6444949	1	Asia	1	0	1	1	Gymnasium, 12y	1	138	78	1190	1190	0	1	0	0	2483	2483	0	0	0	0	3084	3084	0	0	0	0	2908	2908	0	0	0	0	3094	3094	0	0	0	0	3675	3675	0	0	0	0	3275	3275	0
6457703	1	Asia	0	1	3	1	Gymnasium, 12y	0	1	0	2115	2115	0	1	213	0	742	742	0	1	250	0	215	215	0	1	134	0	729	729	0	1	10	0	151	151	0	0	0	0	870	870	0	1	0	0	2345	2345	0
6463878	1	Asia	1	0	1	1	College/University, >=14y	0	0	0	0	0	0	0	104	0	0	0	0	0	97	0	1526	1526	0	0	0	0	3338	3338	0	0	0	0	3340	3340	0	0	0	0	3487	3487	0	0	0	0	3732	3732	0
6528470	1	Asia	0	0	0	1	High school, <9y	0	0	0	1818	1818	0	0	0	0	1792	1792	0	0	0	0	1989	1989	0	0	0	0	1797	1797	0	0	0	0	1730	1730	0	0	0	0	1645	1645	0	0	0	0	2427	2427	0
6541959	1	Asia	0	0	0	1	Primary school	0	0	0	1331	1331	0	0	0	0	2309	2309	0	0	0	0	2999	2999	0	0	0	0	1910	1910	0	0	0	0	368	368	0	0	0	0	0	0	0	0	0	0	559	559	0
6553720	1	Asia	1	0	1	1	College/University, <14y							0	0	0	0	0	0	0	0	0	0	0	0	0	0	0	0	0	0	0	197	0	0	0	0	0	283	0	0	0	0	0	183	0	198	198	0
6643664	1	Asia	1	0	1	1	High school, 9-10y	0	0	0	325	325	0	0	0	0	1257	1257	0	0	0	0	3080	3080	0	0	0	0	3273	3273	0	0	6	0	3128	3128	0	0	0	0	3300	3300	0	0	0	0	3921	3921	0
6653497	1	Asia	1	0	1	1	High school, <9y	0	0	0	2188	2188	0	0	0	0	1759	1759	0	0	0	0	1785	1785	0	0	0	0	2510	2510	0	0	0	0	2765	2765	0	0	0	0	2743	2743	0	0	0	0	3890	3890	0
6679478	1	Asia	2	0	2	1	High school, 9-10y	0	0	0	1070	1070	0	0	0	0	1440	1440	0	1	258	0	130	130	0	1	111	0	1131	1131	0	0	0	0	1653	1653	0	0	61	0	2428	2428	0	0	223	0	2857	2857	0
6694638	1	Asia	0	0	0	1	Gymnasium, 12y	1	295	0	371	371	0	1	360	0	91	91	0	0	11	0	2211	2211	0	0	0	0	2407	2407	0	0	0	0	2601	2601	0	0	0	0	2748	2748	0	0	0	0	3221	3221	0
6712651	1	Asia	0	0	0	1	College/University, >=14y	0	0	0	2211	2211	0	0	0	0	2588	2588	0	0	0	0	2073	2073	0	0	0	0	1763	1763	0	0	0	0	2421	2421	0	1	218	0	1637	1637	0	1	269	0	52	52	0
6752747	1	Asia	0	0	0	1	High school, 9-10y	1	316	0	156	156	0	1	100	0	0	0	0	0	6	0	0	0	0	0	0	0	0	0	0	0	0	0	0	0	0	0	0	0	0	0	1	0	0	0	0	0	1
6781604	1	Asia	1	0	1	1	Gymnasium, 12y	0	0	0	787	787	0	0	0	0	518	518	0	0	0	0	679	679	0	0	0	0	2144	2144	0	0	0	0	2088	2088	0	1	89	0	1775	1775	0	1	310	0	172	172	0
6885601	1	Asia	0	0	0	1	College/University, <14y	0	38	0	533	533	0	0	0	0	1424	1424	0	0	70	0	989	989	0	0	34	0	0	0	0	0	0	0	0	0	0	0	0	0	0	145	0	0	0	0	0	535	0
6892823	1	Asia	1	0	1	1	High school, 9-10y	1	134	0	740	740	0	1	43	0	578	578	0	1	341	0	0	0	0	1	365	0	0	0	0	1	309	0	44	44	0	0	0	0	0	1977	0	0	0	0	0	2061	0
6973387	1	Asia	2	0	2	1	College/University, <14y	0	0	0	1243	1243	1	0	0	0	1985	1985	1	0	0	0	2179	2179	1	0	0	0	1912	1912	1	0	0	0	2841	2841	1	0	0	0	1011	1011	0	0	0	0	0	0	1
6974147	1	Asia	0	0	0	1	High school, 9-10y	0	0	0	2556	2556	0	0	0	0	2561	2561	0	0	0	0	2223	2223	0	0	0	0	2539	2539	0	0	0	0	2615	2615	0	0	0	0	2601	2601	0	0	0	0	815	815	0
7055994	1	Asia	0	0	0	1	High school, 9-10y	0	0	0	0	0	0	0	0	0	0	0	0	0	0	0	1621	1621	0	1	363	0	179	179	0	1	248	0	1182	1182	0	0	45	0	2055	2055	0	0	0	0	2782	2782	0
7122163	1	Asia	1	0	1	1	College/University, >=14y	0	0	0	2169	2169	0	0	0	0	2699	2699	0	0	0	0	2906	2906	0	0	0	0	3089	3089	0	0	0	0	3445	3445	0	0	0	0	3295	3295	0	0	0	0	3365	3365	0
7142735	1	Asia	2	0	2	1	High school, 9-10y	0	0	0	1719	1719	0	1	326	0	25	25	0	1	148	0	639	639	0	1	10	0	0	0	0	0	0	0	1572	1572	0	0	0	0	1980	1980	0	0	0	0	1729	1729	0
7155950	1	Asia	0	0	0	1	College/University, >=14y	0	0	0	3093	3093	0	0	0	0	2864	2864	0	0	0	0	2497	2497	0	0	0	0	2657	2657	0	0	54	0	1428	1428	0	0	17	0	2154	2154	0	0	0	0	2896	2896	0
7192980	1	Asia	0	0	0	1	College/University, <14y	1	42	96	363	363	0	1	133	0	431	431	0	1	96	0	767	767	0	1	88	0	0	0	0	1	189	0	169	169	0
7463951	1	Asia	1	0	1	1	Primary school	0	0	0	0	0	0	0	0	0	0	0	0	0	0	0	0	0	0	0	0	0	0	0	0	0	0	0	0	0	0	0	22	0	1457	1457	0	1	98	0	1817	1817	0
7524284	1	Asia	0	0	0	1	High school, <9y	0	0	0	91	91	0	0	0	0	123	123	0	0	0	0	1292	1292	0	0	0	0	2827	2827	0	0	0	0	2729	2729	0	0	0	0	3383	3383	0	0	0	0	2760	2760	0
7598788	1	Asia	0	0	0	1	High school, 9-10y	0	0	0	2443	2443	0	0	0	0	2140	2140	0	0	0	0	2312	2312	0	0	0	0	2460	2460	0	0	0	0	2720	2720	0	0	0	0	2231	2231	0	0	0	0	2609	2609	0
7614980	1	Asia	0	1	3	1	College/University, >=14y	0	115	0	302	302	0	0	0	0	2202	2202	0	0	0	0	2224	2224	0	0	0	0	2368	2368	0	0	0	0	2296	2296	0	0	0	0	2628	2628	0	0	0	0	2714	2714	0
7724344	1	Asia	0	0	0	1	College/University, >=14y	0	327	0	204	204	0	0	31	0	1321	1321	0	0	0	0	1077	1077	0	0	0	0	940	940	0	0	0	0	1884	1884	0	0	0	0	1861	1861	0	0	0	0	2030	2030	0
7739352	1	Asia	0	0	0	1	High school, 9-10y	0	0	0	203	203	0	0	0	0	53	53	0	0	0	0	14	14	0	0	0	0	1018	1575	0	0	0	0	910	1150	0	0	70	0	158	340	0	0	309	0	134	139	0
7763943	1	Asia	1	0	1	1	High school, <9y	0	0	0	1947	1947	0	0	0	0	2033	2033	0	0	0	0	2175	2175	0	0	0	0	2298	2298	0	0	0	0	2181	2181	0	0	0	0	2492	2492	0	0	0	0	2361	2361	0
7765504	1	Asia	1	1	4	1	High school, 9-10y	0	0	0	1554	1554	0	0	0	0	1640	1640	0	0	0	0	1905	1905	0	0	0	0	2047	2047	0	0	0	0	2432	2432	0	0	0	0	2569	2569	0	0	0	0	2671	2671	0
7810479	1	Asia	2	1	5	1	High school, 9-10y	0	0	0	2263	2263	0	0	0	0	2255	2255	0	0	0	0	2233	2233	0	0	0	0	2341	2341	0	0	0	0	2610	2610	0	0	0	0	2528	2528	0	0	0	0	2580	2580	0
7822721	1	Asia	0	0	0	1	High school, <9y	0	0	331	594	594	0	0	0	170	846	846	0	0	0	64	152	152	0	0	0	0	0	0	0	0	0	0	560	560	0	0	0	0	2338	2338	0	0	0	0	2544	2544	0
7826226	1	Asia	2	0	2	1	College/University, >=14y	0	89	0	1113	1113	0	0	0	0	1523	1523	0	0	0	0	1328	1328	0	0	0	0	1879	1879	0	0	0	0	2070	2070	0	0	0	0	2577	2577	0	0	0	0	2426	2426	0
7966698	2	Asia	0	0	0	1	Gymnasium, 12y	0	0	0	2355	2355	0	0	0	0	2628	2628	0	0	0	0	2537	2537	0	0	0	0	1927	1927	0	0	0	0	1992	1992	0	0	0	0	1548	1548	0	0	0	0	1114	1114	0
8101403	2	Asia	0	0	0	1	High school, 9-10y	0	0	0	63	63	0	0	29	0	412	412	0	0	0	0	626	626	0	0	62	0	429	429	0	0	0	0	1243	1243	0	0	0	0	327	327	0	0	0	0	2106	2106	0
8123676	2	Asia	0	0	0	1	College/University, <14y	1	80	0	1079	1079	0	1	297	0	0	0	0	1	197	0	43	43	0	1	240	0	88	88	0	1	2	0	982	982	0	1	19	0	2191	2191	0	0	0	0	2836	2836	0
8141551	2	Asia	0	0	0	1	High school, <9y							0	0	0	202	202	0	0	0	0	276	276	0	0	0	0	683	683	0	0	0	0	555	555	0	0	0	0	1586	1586	0	0	0	0	2804	2804	0
8148036	2	Asia	0	1	3	1	High school, 9-10y	0	20	0	638	638	0	0	0	0	828	828	0	0	14	0	611	611	0	0	0	0	2145	2145	0	0	0	0	2011	2011	0	0	0	0	2116	2116	0	0	0	0	1976	1976	0
8153381	2	Asia	1	0	1	1	Primary school	1	0	0	1637	1637	0	0	0	0	1742	1742	0	0	0	0	1733	1733	0	1	111	0	1073	1073	0	1	365	0	0	0	0	1	256	0	0	0	0	1	133	0	0	0	0
8182276	2	Asia	0	0	0	1	College/University, >=14y	0	0	0	1946	1946	0	0	0	0	2065	2065	0	0	0	0	2192	2192	0	0	0	0	2134	2134	0	0	0	0	2479	2479	0	0	0	0	2126	2126	0	0	0	0	2403	2403	0
8200600	2	Asia	1	0	1	1	College/University, <14y	0	0	0	0	0	0	0	0	0	1060	1060	0	0	0	0	1664	1664	0	0	0	0	1908	1908	0	0	8	11	1752	1752	0	0	0	171	3305	3305	0	0	0	0	3499	3499	0
8261183	2	Asia	1	0	1	1	Gymnasium, 12y	0	0	0	1920	1920	0	0	0	0	1964	1964	0	0	0	0	1417	1417	0	0	0	0	1077	1077	0	0	0	0	1673	1673	0	0	0	0	2708	2708	0	0	0	0	3023	3023	0
8287649	2	Asia	1	0	1	1	High school, 9-10y	0	0	0	3026	3026	0	0	0	0	2146	2146	0	0	0	0	2297	2297	0	0	0	0	2527	2527	0	0	0	0	2576	2576	0	1	18	0	920	920	0	1	63	36	247	247	0
8421551	2	Asia	0	0	0	1	College/University, <14y	0	0	0	190	190	0	0	0	0	171	171	0	0	0	0	282	282	0	0	0	0	0	0	0	0	0	0	0	0	0	0	92	0	0	0	0	0	50	0	1428	1428	0
8450209	2	Asia	0	0	0	1	College/University, <14y	0	0	0	972	972	0	0	0	0	821	821	0	0	0	0	457	457	0	0	0	0	836	836	0	0	0	0	1010	1010	0	0	0	0	3050	3050	0	0	0	0	3170	3170	0
8464954	2	Asia	2	1	5	1	High school, 9-10y	0	0	0	1791	1791	0	0	0	0	2339	2339	0	0	0	0	1339	1339	0	0	0	0	660	660	0	0	0	0	659	659	0	0	0	0	393	393	0	0	0	0	273	273	0
8546490	2	Asia	0	0	0	1	High school, <9y	0	0	0	1772	1772	0	0	0	0	2052	2052	0	0	0	0	2204	2204	0	0	0	0	2210	2210	0	0	0	0	2233	2233	0	0	0	0	2724	2724	0	0	0	0	2722	2722	0
8593236	2	Asia	0	0	0	1	High school, <9y	0	0	0	438	438	0	0	0	0	447	447	0	0	0	0	0	0	0	0	0	0	0	0	0	0	0	0	0	0	0	0	0	0	316	316	0	0	0	0	2443	2443	0
8595137	2	Asia	2	0	2	1	Gymnasium, 12y	0	0	0	1943	1943	0	0	0	0	1651	1651	0	0	0	0	1802	1802	0	0	0	0	1779	1779	0	0	0	0	2633	2633	0	0	0	0	2686	2686	0	0	0	0	2488	2488	0
8631775	2	Asia	1	0	1	1	High school, <9y	0	0	0	1806	1806	0	0	0	0	1853	1853	0	0	0	0	1860	1860	0	0	0	0	2373	2373	0	0	0	0	2655	2655	0	0	0	0	2853	2853	0	0	0	0	2921	2921	0
8643530	2	Asia	1	0	1	1	Primary school	0	0	0	0	0	0	0	0	0	0	0	0	0	0	0	0	0	0	0	0	0	0	0	0	0	0	0	0	0	0	0	0	0	0	0	0	0	0	0	0	0	0
8661687	2	Asia	1	0	1	1	High school, <9y	0	0	0	609	609	0	0	0	0	520	520	0	0	0	0	390	390	0	0	0	0	49	49	0	0	0	0	323	323	0	0	0	0	697	697	0	0	0	0	560	560	0
8671748	2	Asia	0	0	0	1	High school, 9-10y	0	0	0	1269	1269	0	0	0	0	1023	1023	0	0	0	0	1997	1997	0	0	0	0	2312	2312	0	0	0	0	2434	2434	0	0	0	0	2261	2261	0	0	9	0	2128	2128	0
8688206	2	Asia	0	0	0	1	Gymnasium, 12y	0	0	0	788	788	0	0	0	0	1337	1337	0	0	0	0	1510	1510	0	0	0	0	1423	1423	0	0	0	0	1441	1441	0	0	0	0	1278	1278	0	0	0	0	775	775	0
8708333	2	Asia	0	0	0	1	High school, <9y	0	0	0	29	29	0	0	0	0	0	0	0	0	0	0	85	85	0	0	0	0	175	175	0	0	0	0	127	127	0	0	0	0	923	923	0	0	0	0	1653	1653	0
8741039	2	Asia	1	1	4	1	High school, 9-10y	0	0	0	1984	1984	0	0	0	0	1838	1838	0	0	0	0	2281	2281	0	0	0	0	2370	2370	0	0	0	0	2450	2450	0	0	0	0	2786	2786	0	0	0	0	2828	2828	0
8778853	2	Asia	2	0	2	1	High school, <9y	1	23	147	1616	1616	0	0	0	0	1866	1866	0	0	0	0	1487	1487	0	0	0	0	308	308	0	0	0	0	5	5	0	0	0	0	74	74	1	0	0	0	149	149	1
8791218	2	Asia	0	0	0	1	College/University, <14y	0	0	0	0	0	0	0	0	0	861	861	0	0	0	0	712	712	0	0	0	0	1647	1647	0	1	0	0	694	694	0	1	0	217	1461	1461	0	1	0	76	3090	3090	0
8816189	2	Asia	1	0	1	1	High school, <9y	0	0	0	2261	2261	0	0	0	0	2356	2356	0	0	0	0	2755	2755	0	0	0	0	2824	2824	0	0	0	0	2755	2755	0	0	0	0	2570	2570	0	0	0	0	2672	2672	0
8849779	2	Asia	0	0	0	1	High school, 9-10y							0	0	0	0	0	0	0	53	0	0	0	0	0	67	0	68	68	0	0	0	0	182	182	0	0	0	0	0	0	0	0	0	0	0	0	0
8899339	2	Asia	0	0	0	1	High school, 9-10y	0	0	0	1827	1827	0	0	0	0	1871	1871	0	1	162	0	1510	1510	0	0	0	0	1791	1791	0	0	0	0	1831	1831	0	0	0	0	2021	2021	0	0	0	0	2031	2031	0
8996733	2	Asia	0	0	0	1	Gymnasium, 12y	0	0	0	175	175	0	0	0	0	229	229	0	0	0	0	0	0	0	0	0	0	0	0	0	0	0	0	0	0	0	0	0	0	0	0	0	0	0	0	977	977	0
9002632	2	Asia	0	0	0	1	Gymnasium, 12y	0	0	0	818	818	0	0	0	0	167	167	0	0	0	0	1183	1183	0	0	2	0	1297	1297	0	0	0	0	2561	2561	0	1	271	0	926	926	0	1	22	296	2636	2636	0
9009382	2	Asia	0	0	0	1	High school, 9-10y	0	0	0	603	603	0	0	0	0	806	806	0	0	0	0	1202	1202	0	0	0	0	1545	1545	0	0	0	0	2156	2156	0	0	0	0	2120	2120	0	0	0	0	816	816	0
9012827	2	Asia	0	0	0	1	High school, 9-10y	0	0	0	2266	2266	0	0	0	0	2178	2178	0	0	0	0	1423	1423	0	0	0	0	1316	1316	0	0	0	0	2180	2180	0	0	0	0	3083	3083	0	0	0	0	3007	3007	0
9057164	2	Asia	0	1	3	1	Primary school	0	0	0	1646	1646	0	0	0	0	1494	1494	0	0	0	0	1859	1859	0	0	0	0	1964	1964	0	0	0	0	2107	2107	0	0	0	0	2148	2148	0	0	0	0	2275	2275	0
9071025	2	Asia	0	0	0	1	High school, <9y	0	0	0	1435	1435	0	0	0	0	1005	1005	0	0	0	0	808	808	0	0	0	0	1243	1243	0	0	0	0	1106	1106	0	0	0	0	1315	1315	0	0	0	0	1658	1658	0
9096363	2	Asia	1	0	1	1	College/University, <14y	0	0	0	0	0	0	0	0	0	996	996	0	0	0	0	2437	2437	0	1	0	248	2494	2494	0	1	0	327	3405	3405	0	0	0	0	3586	3586	0	0	0	0	3691	3691	0
9113490	2	Asia	0	1	3	1	Gymnasium, 12y	0	0	0	1439	1439	0	0	0	0	1120	1120	0	0	0	0	1680	1680	0	0	4	0	1680	1680	0	1	90	0	205	205	0	1	344	0	0	0	0	1	150	0	0	0	0
9115852	2	Asia	0	0	0	1	Gymnasium, 12y	0	0	0	0	284	0	0	0	0	680	680	0	0	0	0	1219	1219	0	0	0	0	1568	1568	0	0	0	0	1652	1652	0	0	0	0	1485	1485	0	0	0	92	1649	1649	0
9184574	2	Asia	0	0	0	1	High school, 9-10y	0	0	0	1867	1867	0	0	0	0	2060	2060	0	0	0	0	2155	2155	0	0	0	0	2281	2281	0	0	0	0	2387	2387	0	0	0	0	2549	2549	0	0	0	0	2609	2609	0
9233830	2	Asia	0	1	3	1	High school, 9-10y	0	73	0	0	0	0	0	0	0	0	0	0	0	0	0	0	0	0	0	19	0	0	0	0	0	261	104	302	302	0	0	4	3	655	655	0	0	0	0	1672	1672	0
9244357	2	Asia	1	0	1	1	High school, 9-10y	0	0	0	1585	1585	0	0	0	0	645	645	0	0	0	0	2744	2744	0	0	0	0	2830	2830	0	0	0	0	2974	2974	0	0	0	0	2756	2756	0	0	0	0	2402	2402	0
9255384	2	Asia	1	1	4	1	Primary school	0	0	0	0	0	0	0	0	0	0	0	0	0	0	0	0	0	0	0	0	0	0	0	0	0	0	0	0	0	0	0	0	0	0	0	0	0	0	0	0	0	0
9437985	1	Asia	1	0	1	1	Gymnasium, 12y	0	0	0	2761	2761	0	0	0	0	2548	2548	0	0	0	0	2515	2515	0	0	0	0	2623	2623	0	0	0	0	2537	2537	0	0	0	0	3073	3073	0	0	0	0	3492	3492	0
9458408	1	Asia	0	0	0	1	College/University, <14y	0	0	0	4224	4224	0	0	0	0	5599	5599	0	0	0	0	2871	2871	0	0	0	0	4385	4385	0	0	0	0	4556	4556	0	0	0	0	5167	5167	0	0	0	0	5196	5196	0
9540290	1	Asia	0	0	0	1	College/University, <14y	0	16	0	2276	2276	0	1	360	0	581	581	0	1	237	0	0	0	0	0	0	0	0	0	0	0	1	0	0	0	0	0	0	0	1738	1738	0	0	0	0	2987	2987	0
9579423	1	Asia	0	0	0	1	College/University, >=14y	0	123	0	0	0	0	0	46	0	0	0	0	0	27	0	0	0	0	0	198	0	461	461	0	0	91	0	1164	1164	0	0	0	195	2402	2402	0	1	0	343	2700	2700	0
9587237	1	Asia	0	0	0	1	High school, <9y	0	0	0	0	788	0	0	0	0	0	1105	0	1	320	0	0	43	0	1	365	0	0	0	0	1	92	79	356	356	0	0	0	0	0	571	0	0	0	0	0	1270	0
9680759	1	Asia	0	0	0	1	Gymnasium, 12y	0	44	0	177	177	0	1	4	0	757	757	0	1	0	0	1144	1144	0	0	0	0	2112	2112	0	0	0	0	2205	2205	0	0	0	0	2402	2402	0	0	0	0	2076	2076	0
9683839	1	Asia	0	0	0	1	College/University, <14y	0	0	0	1740	1740	0	0	0	0	1787	1787	0	0	0	0	2361	2361	0	0	0	0	1684	1684	0	0	0	0	1994	1994	0	0	0	0	1745	1745	0	0	0	0	2746	2746	0
9690712	1	Asia	0	1	3	1	High school, 9-10y	0	0	0	2358	2358	0	0	0	0	2446	2446	0	0	0	0	2386	2386	0	0	0	0	361	361	0	0	0	0	632	632	0	0	0	0	499	499	0	0	0	0	128	128	0
9694151	1	Asia	1	0	1	1	College/University, >=14y	0	0	0	2168	2168	0	0	0	0	2544	2544	0	0	0	0	2314	2314	0	0	56	0	4132	4132	0	0	0	0	3146	3146	0	0	0	0	2820	2820	0	0	0	0	3030	3030	0
9736248	1	Asia	1	1	4	1	Primary school	0	0	0	2143	2143	0	0	0	0	2415	2415	0	0	0	0	2549	2549	0	0	0	0	1784	1784	0	0	0	0	2607	2607	0	0	0	0	1684	1684	0	0	0	0	1089	1089	0
9763740	1	Asia	1	0	1	1	High school, 9-10y	1	6	0	2000	2000	0	0	0	0	2411	2411	0	1	222	0	1200	1200	0	1	12	0	2013	2013	0	0	0	0	2363	2363	0	0	0	0	2371	2371	0	0	0	0	2655	2655	0
9766894	1	Asia	1	0	1	1	Gymnasium, 12y	0	2	0	0	0	0	0	0	0	1350	1350	0	0	0	0	1620	1620	0	1	302	0	270	270	0	1	131	0	0	0	0	0	0	0	0	0	0	0	15	0	0	0	0
9798124	1	Asia	2	0	2	1	College/University, <14y	0	0	0	2561	2561	0	0	0	0	2598	2598	0	0	0	0	1654	1654	0	0	0	0	34	34	0	0	0	0	2434	2434	0	0	0	0	149	149	0	0	0	0	2250	2250	0
9834324	1	Asia	1	0	1	1	College/University, >=14y	0	63	0	0	0	0	0	68	0	0	0	0	0	181	0	0	0	0	0	238	0	0	0	0	0	243	0	0	0	0	0	325	0	131	131	0	0	335	0	0	0	0
9861720	1	Asia	0	1	3	1	Primary school	0	0	0	106	106	0	0	53	0	561	561	0	0	0	0	2150	2150	0	0	0	0	2338	2338	0	0	0	0	1855	1855	0	0	0	0	2425	2425	0	0	0	0	2490	2490	0
9867955	1	Asia	0	0	0	1	Gymnasium, 12y	0	0	0	998	998	0	0	0	0	1322	1322	0	0	0	0	1734	2186	0	0	0	0	1934	1934	0	0	0	0	3022	3022	0	0	0	0	3455	3455	0	0	0	0	4116	4116	0
9880703	1	Asia	0	0	0	1	High school, 9-10y	0	0	0	1840	1840	0	0	0	0	2612	2612	0	1	235	0	970	970	0	1	212	0	1186	1186	0	0	0	0	3750	3750	0	0	0	0	3017	3017	0	0	0	0	1438	1438	0
9891173	1	Asia	0	0	0	1	Gymnasium, 12y	1	46	0	0	0	0	1	296	0	718	718	0	0	0	0	661	661	0	0	0	0	1091	1091	0	0	0	0	2492	2492	0	0	0	0	3684	3684	0	0	0	0	4543	4543	0
9896988	1	Asia	2	0	2	1	High school, 9-10y	1	51	0	172	172	0	0	111	0	393	393	0	0	316	44	419	419	0	0	95	0	1685	1685	0	1	168	0	1210	1210	0	1	4	0	1291	1291	0	0	0	0	259	259	0
9930863	1	Asia	1	0	1	1	High school, 9-10y	0	0	0	2492	2492	0	0	0	0	2796	2796	0	0	0	0	2811	2811	0	0	0	0	2515	2515	0	0	0	0	2677	2677	0	0	0	0	2909	2909	0	0	0	0	3336	3336	0
9944576	1	Asia	0	0	0	1	College/University, <14y	1	330	0	362	362	0	1	106	0	48	48	0	0	102	0	385	385	0	0	210	0	297	297	0	0	0	0	186	186	0	0	6	17	670	670	0	1	218	0	361	361	0
9974014	1	Asia	0	0	0	1	Gymnasium, 12y	0	0	0	2614	2614	0	0	0	0	2592	2592	0	0	0	0	2561	2561	0	0	0	0	2519	2519	0	0	0	0	56	56	0	0	51	0	429	429	0	0	0	0	0	0	0
10022414	1	Asia	0	0	0	1	High school, 9-10y	1	48	0	1560	1560	0	1	0	0	460	460	0	0	0	0	2745	2745	0	0	0	0	3061	3061	0	0	0	0	2814	2814	0	0	0	0	2839	2839	0	0	0	0	2768	2768	0
10153329	1	Asia	0	0	0	1	Gymnasium, 12y	1	147	0	1221	1221	0	1	334	0	0	0	0	1	76	0	444	444	0	0	1	0	2410	2410	0	1	280	0	584	584	0	1	107	0	1719	1719	0	0	0	0	2534	2534	0
10223624	1	Asia	0	0	0	1	College/University, <14y	0	0	0	1440	1440	0	0	0	0	1415	1415	0	0	0	0	1560	1560	0	0	0	0	1560	1560	0	1	36	0	785	785	0	1	323	0	0	0	0	1	152	0	480	480	0
10227862	1	Asia	1	0	1	1	Gymnasium, 12y	0	0	0	0	2079	0	0	0	0	0	2114	0	0	0	0	0	2293	0	0	0	0	0	2932	0	0	0	0	4	2689	0	0	0	0	35	2301	0	0	0	0	1553	1980	0
10245947	1	Asia	1	0	1	1	College/University, <14y							0	0	0	422	422	0	1	53	0	1895	1895	0	1	30	0	1947	1947	0	0	0	0	2391	2391	0	0	0	0	1524	1524	0	0	0	0	1744	1744	0
10254969	1	Asia	1	0	1	1	High school, 9-10y	0	0	0	3024	3024	0	0	0	0	2656	2656	0	0	0	0	2677	2677	0	0	0	0	2774	2774	0	0	0	0	2850	2850	0	0	0	0	2940	2940	0	0	0	0	2928	2928	0
10292026	1	Asia	0	0	0	1	Gymnasium, 12y	0	0	0	2116	2116	0	0	0	0	2203	2203	0	0	0	0	2117	2117	0	0	0	0	2219	2219	0	0	0	0	2262	2262	0	0	0	0	2435	2435	0	0	0	0	2510	2510	0
10387255	1	Asia	1	0	1	1	College/University, <14y	0	0	0	427	427	0	0	0	0	2102	2102	0	1	73	0	1919	1919	0	1	0	0	1360	1360	0	1	0	0	864	864	0	1	0	0	1053	1053	0	0	0	0	1030	1030	0
10419501	1	Asia	0	0	0	1	College/University, >=14y	1	168	0	0	83	0	1	163	0	100	100	0	0	0	0	0	0	0	0	0	0	0	0	0	0	0	0	0	0	0	0	0	0	0	0	0	0	0	0	294	294	0
10421962	1	Asia	1	0	1	1	High school, 9-10y	0	0	0	2246	2246	0	0	0	0	2764	2764	0	0	0	0	1315	1315	0	0	0	0	992	992	0	0	0	0	3426	3426	0	0	0	0	3500	3500	0	0	0	0	3416	3416	0
10441352	1	Asia	1	0	1	1	Gymnasium, 12y	0	20	0	198	198	0	1	90	0	123	123	0	1	103	0	0	0	0	0	0	0	3211	3211	0	0	0	0	3700	3700	0	0	0	0	3435	3435	0	0	0	0	3716	3716	0
10443869	1	Asia	1	0	1	1	High school, <9y	0	27	0	197	197	0	0	43	0	808	808	0	0	0	0	437	437	0	0	93	0	72	72	0	0	0	0	1085	1085	0	0	0	0	1731	1731	0	0	0	0	128	128	0
10508390	1	Asia	1	0	1	1	Gymnasium, 12y	0	0	0	332	332	0	0	0	0	0	0	0	0	12	0	737	737	0	0	0	0	1146	1146	0	0	0	0	1367	1367	0	0	0	0	566	566	0	0	0	0	528	528	0
10538375	1	Asia	2	1	5	1	College/University, <14y	0	127	0	0	0	0	0	28	0	0	0	0	0	0	0	304	304	0	0	0	0	875	875	0	0	0	0	1557	1557	0	0	0	0	1125	1973	0	0	0	0	1308	1901	0
10604864	1	Asia	0	1	3	1	College/University, <14y	0	0	0	2239	2239	0	0	0	0	2983	2983	0	0	0	0	2328	2328	0	0	0	0	902	902	0	0	0	0	610	610	0	0	0	0	1348	1348	0	0	0	0	293	293	0
10615363	1	Asia	1	0	1	1	Gymnasium, 12y	0	0	0	414	414	0	0	0	0	0	0	0	1	81	0	445	445	0	1	218	0	800	800	0	1	316	0	0	0	0	1	227	0	510	510	0	0	0	0	0	0	0
10654130	1	Asia	1	1	4	1	Primary school	0	0	0	345	345	0	0	27	0	47	47	0	0	0	0	41	41	0	0	0	0	0	0	0	0	66	0	0	0	0	0	0	0	0	0	0	0	0	0	0	0	0
10654792	1	Asia	1	0	1	1	College/University, >=14y	0	0	0	1064	1064	0	0	0	0	805	805	0	0	334	0	0	0	0	0	184	0	933	933	0	0	0	0	1731	1731	0	0	0	0	1095	1095	0	0	0	0	1309	1309	0
10673838	1	Asia	1	1	4	1	College/University, <14y	0	0	0	0	0	0	0	0	0	0	0	1	0	0	0	0	0	1	0	0	0	0	0	1	0	0	0	0	0	1	0	0	0	0	0	1	0	0	0	0	0	1
10780017	1	Asia	0	0	0	1	High school, <9y	1	221	0	1048	1048	0	1	126	0	1807	1807	0	1	319	0	613	613	0	1	267	0	617	617	0	1	168	0	1497	1497	0	1	365	0	372	372	0	1	336	0	0	0	0
10815439	1	Asia	1	0	1	1	College/University, >=14y	0	0	0	2432	2432	0	0	0	0	2559	2559	0	0	0	0	2557	2557	0	0	0	0	2738	2738	0	0	0	0	2909	2909	0	0	0	0	3151	3151	0	0	0	0	2877	2877	0
10817042	1	Asia	1	0	1	1	Primary school													0	66	0	0	0	0	0	11	0	0	0	0	0	0	0	9	9	0	0	0	0	0	0	0	0	0	0	0	0	0
10877853	1	Asia	1	0	1	1	College/University, >=14y	0	0	0	949	949	0	0	0	0	989	1134	0	0	0	0	1094	1094	0	0	0	0	1093	1093	0	0	0	0	1107	1107	0	0	0	0	1045	1651	0	0	0	0	1233	1471	0
10885883	1	Asia	2	0	2	1	Gymnasium, 12y	0	0	0	2818	2818	0	0	0	0	2534	2534	0	0	0	0	1222	1222	0	0	0	0	1675	1675	0	0	0	0	3137	3137	0	0	0	0	2580	2580	0	0	0	0	3005	3005	0
10887226	1	Asia	1	0	1	1	Gymnasium, 12y	0	0	0	2261	2261	0	0	0	0	2410	2410	0	0	0	0	2536	2536	0	0	0	0	2678	2678	0	0	0	0	2803	2803	0	0	0	0	2842	2842	0	0	0	0	3026	3026	0
10905016	1	Asia	0	0	0	1	High school, 9-10y	0	0	0	3148	3148	0	0	0	0	3148	3148	0	0	0	0	3245	3245	0	0	0	0	2877	2877	0	0	0	0	3080	3080	0	0	0	0	3113	3113	0	0	0	0	3194	3194	0
10906949	2	Asia	0	0	0	1	Gymnasium, 12y	0	0	0	1616	1616	0	0	0	0	1785	4796	0	0	0	0	3033	3033	0	1	0	172	1828	1828	0	1	0	99	2672	2672	0	0	0	0	2542	2542	0	0	0	0	2162	2162	0
10916583	2	Asia	0	1	3	1	Gymnasium, 12y	0	0	0	0	0	0	0	0	0	0	0	0	0	0	0	0	0	0	0	46	0	0	0	0	0	215	0	0	0	0	0	0	0	0	0	0	0	0	0	0	0	1
10945686	2	Asia	2	0	2	1	High school, <9y	0	0	0	1424	1424	0	0	0	0	1594	1594	0	0	0	0	307	307	0	1	141	0	0	0	0	1	83	0	0	0	0	0	0	0	900	900	0	0	0	118	2303	2303	0
11008325	2	Asia	0	0	0	1	High school, <9y	0	0	0	68	68	0	0	0	0	1631	1631	0	0	0	0	1822	1822	0	0	0	0	2226	2226	0	0	0	0	2189	2189	0	0	0	0	671	671	0	0	0	0	1272	1272	0
11043021	2	Asia	2	1	5	1	Primary school	1	330	0	0	0	0	1	167	0	0	0	0	0	4	0	0	0	0	0	0	0	0	0	0	0	223	0	0	0	0	0	81	0	0	0	0	0	0	0	0	0	0
11046805	2	Asia	0	0	0	1	Gymnasium, 12y	1	41	84	1122	1122	0	1	198	0	667	667	0	1	169	0	657	657	0	1	177	0	704	704	0	0	0	0	2208	2208	0	0	0	0	2073	2073	0	0	0	0	2283	2283	0
11050271	2	Asia	0	0	0	1	Gymnasium, 12y	0	0	0	1889	1889	0	0	0	0	1927	1927	0	0	0	0	2057	2057	0	0	0	0	1750	1750	0	0	0	0	1817	1817	0	0	0	0	2215	2215	0	0	0	0	2364	2364	0
11073358	2	Asia	1	0	1	1	Primary school							0	0	0	0	0	0	0	0	0	0	0	0	0	0	0	34	34	0	0	0	0	1166	1166	0	0	0	0	951	951	0	0	0	0	1236	1236	0
11074373	2	Asia	0	0	0	1	High school, <9y							0	0	0	0	0	0	0	0	0	0	0	0	0	0	0	53	53	0	0	0	0	0	0	0	0	0	0	695	695	0	0	0	0	1057	1057	0
11152320	2	Asia	2	0	2	1	Gymnasium, 12y	0	0	0	1874	1874	0	0	0	0	1692	1692	0	0	0	0	2364	2364	0	0	0	0	2507	2507	0	0	0	0	1015	1015	0	0	0	0	214	214	0	0	0	0	594	594	0
11209063	2	Asia	0	0	0	1	High school, 9-10y	0	0	0	1586	1586	0	0	0	0	1646	1646	0	0	0	0	798	798	0	0	0	0	471	471	0	0	0	0	2126	2126	0	0	0	0	2050	2050	0	0	0	0	93	93	0
11263971	2	Asia	0	0	0	1	High school, 9-10y	0	0	0	1977	1977	0	0	0	0	1327	1327	0	0	0	0	50	50	0	0	0	0	292	292	0	0	0	0	0	0	0	0	0	0	91	91	0	0	0	0	74	74	0
11264393	2	Asia	1	0	1	1	High school, <9y	0	1	0	319	319	0	0	0	0	1094	1094	0	0	42	140	1688	1688	0	1	0	306	1563	1563	0	1	0	365	1530	1530	0	1	0	365	1689	1689	0	1	0	258	2007	2007	0
11288507	2	Asia	2	1	5	1	High school, <9y	0	0	0	2911	2911	0	0	0	0	3973	3973	0	0	0	0	3846	3846	0	0	0	0	3749	3749	0	0	0	0	3915	3915	0	0	0	0	4080	4080	0	0	0	0	4042	4042	0
11297076	2	Asia	0	1	3	1	Gymnasium, 12y	0	0	0	671	671	0	0	0	0	712	712	0	0	0	0	1702	1702	0	0	0	0	1809	1809	0	0	0	0	1327	1327	0	0	0	0	1991	1991	0	0	0	0	2133	2133	0
11334040	2	Asia	0	0	0	1	Gymnasium, 12y	0	0	0	2309	2309	0	0	0	0	2273	2273	0	0	0	0	2359	2359	0	0	0	0	2432	2432	0	0	0	0	2503	2503	0	0	0	0	2836	2836	0	0	0	0	3125	3125	0
11354855	2	Asia	0	0	0	1	College/University, >=14y	0	0	0	1763	1763	0	0	0	0	2214	2285	0	0	0	0	2107	2107	0	0	0	0	2033	2107	0	0	0	0	2208	2208	0	0	0	0	2218	2218	0	0	0	0	2215	2215	0
11377181	2	Asia	0	0	0	1	High school, 9-10y	1	20	14	897	897	0	1	287	0	75	75	0	1	218	0	48	48	0	1	0	0	1229	1229	0	1	0	0	1857	1857	0	1	34	0	1714	1714	0	1	145	0	201	201	0
11447763	2	Asia	0	0	0	1	Gymnasium, 12y	0	0	0	101	101	0	0	0	0	124	124	0	0	40	0	100	100	0	0	137	0	1268	1268	0	1	134	0	560	560	0	1	177	130	295	295	0	1	79	0	46	46	0
11486858	2	Asia	0	0	0	1	Primary school	0	0	0	1653	1653	0	0	0	0	0	0	0	0	0	0	1201	1201	0	0	0	0	1951	1951	0	0	0	0	1856	1856	0	0	0	0	147	147	0	0	0	0	1825	1825	0
11501275	2	Asia	0	0	0	1	College/University, <14y	0	0	0	149	149	0	0	0	0	70	70	0	0	0	0	453	453	0	0	0	0	1126	1126	0	0	0	0	425	425	0	0	0	0	61	61	0	0	0	0	0	0	0
11513997	2	Asia	1	0	1	1	Primary school	1	204	0	167	167	0	1	293	0	0	0	0	1	298	0	0	0	0	1	101	0	512	512	0	1	61	0	1512	1512	0	1	224	0	0	0	0	0	28	0	0	0	0
11527001	2	Asia	0	0	0	1	High school, 9-10y	0	0	0	1863	1863	0	0	0	0	2082	2082	0	0	0	0	2103	2103	0	0	0	0	2322	2322	0	0	0	0	2137	2137	0	0	0	0	2489	2489	0	0	0	0	2409	2409	0
11552655	2	Asia	0	0	0	1	High school, 9-10y	0	0	0	2466	2466	0	0	0	0	2589	2589	0	0	0	0	2424	2424	0	0	0	0	2660	2660	0	0	0	0	2659	2659	0	0	0	0	2211	2211	0	0	0	0	444	444	0
11629739	2	Asia	0	0	0	1	College/University, <14y	0	0	0	228	228	0	0	0	0	0	0	0	0	0	0	0	0	0	0	0	0	1155	1155	0	0	0	0	1834	1834	0	1	182	0	414	414	0	0	0	0	1209	1209	0
11639296	2	Asia	0	0	0	1	High school, 9-10y	0	0	0	1764	1764	0	0	0	0	1784	1784	0	0	0	0	1439	1439	0	0	0	0	1899	1899	0	0	0	0	2020	2020	0	0	0	0	2143	2143	0	0	0	0	2240	2240	0
11686317	2	Asia	0	0	0	1	Primary school							0	0	0	185	185	0	1	146	0	948	948	0	1	36	255	1322	1322	0	0	0	127	1544	1544	0	0	0	0	1428	1428	0	0	0	0	1701	1701	0
11710731	2	Asia	0	0	0	1	High school, 9-10y	0	0	0	2132	2132	0	0	0	0	2314	2314	0	0	0	0	2478	2478	0	0	0	0	2079	2079	0	0	0	0	2224	2224	0	0	0	0	2406	2406	0	0	0	0	2239	2239	0
11740199	2	Asia	2	1	5	1	College/University, <14y	0	0	0	1890	1890	0	0	0	0	1883	1883	0	0	0	0	1688	1688	0	0	0	0	1926	1926	0	1	153	0	1387	1387	0	1	151	0	0	0	0	0	0	0	0	0	0
11744686	2	Asia	0	0	0	1	College/University, <14y	0	0	0	1414	1414	0	0	0	0	85	85	0	0	0	0	1317	1317	0	0	0	0	2341	2341	0	0	0	0	2484	2484	0	0	0	0	2598	2598	0	0	0	0	2629	2629	0
11840238	2	Asia	1	0	1	1	High school, <9y	0	0	0	1781	1781	0	0	0	0	1868	1868	0	0	0	0	1949	1949	0	0	0	0	772	772	0	0	0	0	497	497	0	0	0	0	2152	2152	0	0	0	0	2316	2316	0
11967557	2	Asia	0	1	3	1	Gymnasium, 12y	0	0	0	0	0	0	0	43	0	0	0	0	0	0	0	8	8	0	0	0	0	62	62	0	0	0	0	728	728	0	0	69	0	877	877	0	0	6	0	1217	1217	0
12062298	2	Asia	0	0	0	1	High school, <9y	0	35	0	1000	1000	0	0	140	0	309	309	0	1	123	0	726	726	0	0	0	0	0	0	0	0	0	0	215	215	0	0	0	0	4	4	0	0	0	0	464	464	0
12075338	2	Asia	1	1	4	1	High school, <9y	0	0	0	14	14	1	0	0	0	10	10	1	0	0	0	0	0	1	0	0	0	0	0	1	0	100	0	154	154	1	0	0	0	0	0	1	0	0	0	23	23	1
12084150	2	Asia	1	0	1	1	High school, 9-10y	1	111	0	977	977	0	1	52	76	1349	1349	0	0	0	0	1107	1107	0	0	0	0	1128	1128	0	0	0	0	1431	1431	0	0	0	0	1430	1430	0	1	0	184	1663	1663	0
12106388	1	Asia	2	0	2	1	College/University, <14y	0	0	0	2828	2828	0	0	0	0	2935	2935	0	0	0	0	2783	2783	0	0	0	0	3313	3313	0	0	0	0	3707	3707	0	0	0	0	3960	3960	0	0	0	0	3647	3647	0
12116997	1	Asia	0	0	0	1	Gymnasium, 12y	0	77	0	165	165	0	0	9	0	1764	1764	0	1	52	0	1853	1853	0	1	153	0	1141	1141	0	1	243	0	10	10	0	1	55	0	1853	1853	0	0	0	0	2267	2267	0
12117741	1	Asia	1	1	4	1	High school, 9-10y	0	0	0	0	0	0	1	34	0	0	0	0	1	47	0	1405	1405	0	1	205	0	648	648	0	1	332	0	432	432	0							0	0	0	225	225	0
12121047	1	Asia	1	0	1	1	Gymnasium, 12y	1	57	0	813	813	0	0	0	0	1332	1332	0	0	0	0	1430	1430	0	0	0	0	2081	2081	0	0	0	0	0	0	0	0	0	0	2138	2138	0	0	0	0	2220	2220	0
12144657	1	Asia	1	1	4	1	Gymnasium, 12y	0	0	0	3770	3770	0	0	0	0	3582	3582	0	0	0	0	3357	3357	0	0	0	0	3006	3006	0	0	0	0	2541	2541	0	0	0	0	2540	2540	0	0	0	0	2919	2919	0
12145564	1	Asia	0	1	3	1	High school, 9-10y	0	60	0	0	0	0	0	0	0	0	0	0	0	0	0	0	0	0	0	0	0	0	0	0	0	0	0	0	0	1	0	0	0	0	0	1	0	0	0	0	0	1
12154564	1	Asia	2	0	2	1	High school, 9-10y	1	29	0	0	277	0	0	0	0	0	0	0	0	0	0	507	507	0	0	0	0	1005	1005	0	0	0	0	1303	1303	0	0	0	0	2013	2013	0	0	21	0	1725	1725	0
12180940	1	Asia	1	0	1	1	College/University, >=14y	1	0	167	3080	3080	0	0	0	0	2989	2989	0	0	0	0	1807	1807	0	0	0	82	862	862	0	0	0	0	1050	1050	0	0	0	0	1894	1894	0	0	0	0	3338	3338	0
12195954	1	Asia	1	0	1	1	College/University, >=14y	0	0	0	2331	2331	0	0	0	0	2109	2109	0	0	0	0	2489	2489	0	0	0	0	2157	2157	0	0	0	0	2499	2499	0	0	0	0	2478	2478	0	0	0	0	2852	2852	0
12200752	1	Asia	1	1	4	1	High school, 9-10y	0	0	0	656	656	0	0	257	0	84	84	0	0	171	0	928	928	0	1	6	0	493	493	0	1	0	139	595	595	0	1	0	365	893	893	0	1	0	366	886	886	0
12216597	1	Asia	2	0	2	1	College/University, >=14y	1	0	365	598	598	0	1	0	243	779	779	0	1	306	0	160	160	0	1	59	0	800	800	0	0	0	0	960	960	0	0	0	0	960	960	0	0	0	0	960	960	0
12229789	1	Asia	0	0	0	1	Gymnasium, 12y	0	0	0	3024	3024	0	0	0	0	2855	2855	0	0	0	0	1109	1109	0	0	0	0	230	230	0	0	0	0	2696	3026	0	0	0	0	350	1859	0	0	0	0	0	1664	0
12260130	1	Asia	2	1	5	1	High school, 9-10y	0	0	0	0	0	1	0	0	0	0	0	1	0	0	0	0	0	1	0	0	0	0	0	1	0	0	0	0	0	1	0	2	0	0	0	1	0	0	0	0	0	1
12312072	1	Asia	0	0	0	1	College/University, >=14y							0	0	0	123	123	0	0	71	0	0	0	0	0	97	0	1405	1405	0	0	0	0	1668	1668	0	0	0	0	2389	2389	0	0	0	0	1864	1864	0
12346918	1	Asia	1	1	4	1	College/University, <14y	0	0	0	0	0	0	0	220	0	0	0	0	0	166	0	0	0	0	0	0	0	895	895	0	0	0	0	1332	1332	0	0	0	146	1321	1321	0	0	0	0	1300	1300	0
12347003	1	Asia	0	1	3	1	High school, 9-10y	0	0	0	0	0	0	0	127	0	632	632	0	0	0	0	1658	1658	0	0	0	0	3034	3034	0	0	0	0	2721	2721	0	0	0	0	2094	2094	0	0	0	0	2419	2419	0
12391252	1	Asia	1	0	1	1	College/University, >=14y	0	0	0	0	0	0	0	0	0	0	0	0	0	0	0	0	0	0	0	0	0	419	419	0	0	0	230	850	850	0	0	256	0	308	308	0	0	86	0	178	178	0
12407678	1	Asia	2	0	2	1	High school, 9-10y	0	0	0	1918	1918	0	0	0	0	1962	1962	0	0	0	0	1970	1970	0	0	0	0	2016	2016	0	0	0	0	2268	2268	0	0	0	0	2343	2343	0	0	0	0	2548	2548	0
12427815	1	Asia	0	0	0	1	Gymnasium, 12y	0	93	0	41	41	0	0	30	0	1441	1441	0	0	0	0	1918	1918	0	0	0	0	1437	1437	0	0	0	0	1005	1005	0	0	0	0	1160	1160	0	0	0	0	1354	1354	0
12445209	1	Asia	2	0	2	1	College/University, <14y	0	0	0	0	0	0	0	76	0	0	0	0	0	0	0	0	0	0	0	0	0	224	224	0	0	0	0	1295	1295	0	0	42	0	2560	2560	0	0	0	0	2800	2800	0
12488561	1	Asia	1	0	1	1	College/University, >=14y	0	7	0	3209	3209	0	0	0	0	2376	2376	0	0	0	0	2973	2973	0	1	228	0	997	997	0	0	0	0	2768	2768	0	0	0	0	2612	2612	0	0	0	0	2484	2484	0
12527287	1	Asia	0	0	0	1	High school, <9y	0	0	0	592	592	0	0	0	0	0	0	0	1	241	0	0	0	0	1	124	0	0	0	0	1	56	0	1541	1541	0	0	0	0	1030	1030	0	0	0	0	1132	1132	0
12533877	1	Asia	1	1	4	1	College/University, >=14y	0	0	0	0	0	0	0	0	0	0	0	0	0	100	0	414	414	0	1	305	0	447	447	0	1	107	0	976	976	0	0	0	0	1795	1795	0	0	0	0	868	868	0
12575628	1	Asia	0	0	0	1	College/University, <14y	0	0	0	1202	1202	0	0	0	0	1880	1880	0	1	183	0	681	681	0	1	320	0	157	157	0	1	365	0	176	176	0	1	9	0	927	927	0	0	1	278	1271	1271	0
12584236	1	Asia	0	1	3	1	Gymnasium, 12y	0	0	0	1807	1807	0	0	0	0	2110	2110	0	0	0	0	1771	1771	0	0	0	0	2530	2530	0	0	0	0	2569	2569	0	0	0	0	1861	1861	0	0	0	0	2395	2395	0
12624087	1	Asia	1	0	1	1	Gymnasium, 12y	0	0	0	2523	2523	0	1	132	0	856	856	0	0	0	0	4	37	0	0	0	0	0	329	0	0	0	0	1109	1109	0	0	0	0	396	396	0	0	0	0	0	0	0
12639208	1	Asia	1	0	1	1	College/University, <14y	0	0	0	1860	1860	0	0	0	0	1487	1487	0	0	57	0	1994	1994	0	0	0	0	2887	2887	0	0	0	0	2969	2969	0	0	0	0	3211	3211	0	0	0	0	4345	4345	0
12673404	1	Asia	2	0	2	1	College/University, <14y	0	0	0	2705	2705	0	0	0	0	24	24	1	0	0	0	0	0	1	0	0	0	45	45	1	0	0	0	359	359	1	0	0	0	0	0	1	0	0	0	0	0	1
12691681	1	Asia	1	0	1	1	High school, <9y							0	0	0	0	0	0	0	0	0	0	0	0	0	0	0	0	0	0	0	14	0	514	514	0	0	0	0	1186	1186	0	0	0	0	1814	1814	0
12700137	1	Asia	1	0	1	1	College/University, <14y	0	0	0	2860	2860	0	0	0	0	2109	2109	0	1	258	0	782	782	0	1	230	0	610	610	0	1	89	0	1090	1090	0	1	70	0	1924	1924	0	0	0	0	2792	2792	0
12708723	1	Asia	0	0	0	1	College/University, <14y	1	161	45	1041	1041	0	0	0	0	2430	2430	0	0	0	0	2585	2585	0	0	0	0	2760	2760	0	0	0	0	2887	2887	0	0	0	0	3263	3263	0	0	0	0	2921	2921	0
12745430	1	Asia	1	0	1	1	Gymnasium, 12y	0	0	0	2262	2262	0	0	0	0	2615	2615	0	0	0	0	2694	2694	0	0	0	0	2908	2908	0	0	0	0	2892	2892	0	0	0	0	2942	2942	0	0	0	0	3353	3353	0
12788395	1	Asia	0	0	0	1	College/University, <14y	0	1	0	390	390	0	0	0	0	0	0	0	0	182	0	680	680	0	0	0	0	1771	1771	0	0	0	0	2609	2609	0	0	0	0	2639	2639	0	0	0	0	2669	2669	0
12792982	1	Asia	1	0	1	1	College/University, >=14y	0	0	0	2517	2517	0	0	0	0	2743	2743	0	0	0	0	3583	3583	0	0	0	0	3064	3064	0	0	0	0	2974	2974	0	0	0	0	2774	2774	0	0	0	0	2684	2684	0
12796149	1	Asia	0	0	0	1	College/University, <14y	0	0	0	111	111	0	0	0	0	2030	2030	0	0	0	0	109	109	0	0	0	0	806	806	0	0	0	0	2515	2515	0	0	0	0	2524	2524	0	0	0	0	2626	2626	0
12812074	1	Asia	0	0	0	1	Gymnasium, 12y	0	34	16	1255	1255	0	0	0	149	1270	1270	0	0	0	366	1419	1419	0	0	0	321	1929	1929	0	0	0	345	2820	2820	0	0	0	0	2754	2754	0	0	0	0	3085	3085	0
12821834	1	Asia	0	1	3	1	College/University, <14y	0	0	0	960	960	0	0	0	0	802	802	0	0	0	0	1186	1186	0	1	237	0	864	864	0	1	365	0	0	0	0	1	280	0	655	655	0	0	0	0	2321	2321	0
12874666	1	Asia	1	0	1	1	Gymnasium, 12y													0	107	0	690	690	0	0	0	0	1478	1478	0	0	45	0	1165	1165	0	0	28	0	1763	1763	0	0	0	0	2298	2298	0
12939677	1	Asia	0	0	0	1	Primary school	0	0	0	2886	2886	0	0	0	0	2893	2893	0	0	0	0	2752	2752	0	0	0	0	2651	2651	0	0	0	0	2976	2976	0	0	0	0	2934	2934	0	0	0	0	2876	2876	0
12956071	1	Asia	0	1	3	1	High school, 9-10y	0	0	0	2043	2043	0	0	0	0	2393	2393	0	0	0	0	2157	2157	0	0	7	0	2264	2264	0	0	0	0	2259	2259	0	0	0	0	2494	2494	0	0	0	0	2953	2953	0
12968916	1	Asia	0	0	0	1	Gymnasium, 12y	0	0	0	1140	1140	0	0	0	0	641	641	0	0	0	0	900	900	0	0	0	0	1530	1530	0	0	0	0	0	0	0	0	11	0	898	1751	0	0	0	0	0	1719	0
12980663	1	Asia	1	0	1	1	High school, <9y	0	36	0	1386	1386	0	0	0	0	2023	2023	0	0	0	0	2078	2078	0	0	0	0	2322	2322	0	0	0	0	2532	2532	0	0	0	0	2292	2292	0	1	35	0	2204	2204	0
13019074	1	Asia	0	1	3	1	High school, 9-10y	0	0	0	39	39	0	0	0	0	179	179	1	0	0	0	28	28	1	0	0	0	75	75	1	0	0	0	377	377	1	0	0	0	0	0	1	0	0	0	0	0	1
13177974	1	Asia	2	1	5	1	College/University, >=14y	1	92	0	588	588	0	1	160	0	1275	1275	0	0	0	0	3076	3076	0	0	0	0	2618	2618	0	0	0	0	1582	1582	0	0	0	0	178	2281	0	0	0	0	0	1450	0
13180567	1	Asia	2	0	2	1	College/University, <14y	0	0	0	2266	2266	0	0	0	0	2235	2235	0	0	0	0	2478	2478	0	0	0	0	2432	2432	0	0	0	0	2292	2292	0	0	0	0	3250	3250	0	0	0	0	3448	3448	0
13267439	1	Asia	1	0	1	1	High school, 9-10y	0	0	0	102	102	0	0	0	0	0	0	0	0	0	0	0	0	0	0	0	0	494	494	0	0	0	0	1317	1317	0	0	0	0	1432	1432	0	0	0	0	1306	1306	0
13307238	2	Asia	0	0	0	1	Gymnasium, 12y	0	0	0	533	533	0	0	0	0	1099	1099	0	0	0	0	1944	1944	0	0	0	0	0	0	0	0	0	0	778	778	0	0	0	0	2427	2427	0	0	0	0	2818	2818	0
13351292	2	Asia	1	0	1	1	College/University, >=14y	0	0	0	2094	2094	0	0	0	0	2088	2088	0	0	0	0	2256	2256	0	0	0	0	2302	2302	0	0	0	0	2355	2355	0	0	0	0	2480	2480	0	0	0	0	2611	2611	0
13361822	2	Asia	0	0	0	1	Gymnasium, 12y	0	0	0	119	119	0	0	114	0	84	84	0	0	0	0	2	2	0	0	72	0	0	0	0	0	0	0	0	0	0	0	0	0	0	0	0	0	0	0	0	0	0
13390604	2	Asia	0	0	0	1	Gymnasium, 12y	0	105	0	30	30	0	0	0	0	2187	2187	0	0	0	0	2249	2249	0	0	0	0	2402	2402	0	0	0	0	2177	2177	0	0	0	0	2402	2402	0	0	0	0	2468	2468	0
13407164	2	Asia	1	0	1	1	Primary school	0	0	0	1782	1782	0	0	0	0	1725	1725	0	0	0	0	1848	1848	0	0	0	0	1926	1926	0	0	0	0	1969	1969	0	0	0	0	2202	2202	0	0	0	0	2253	2253	0
13413819	2	Asia	1	1	4	1	High school, 9-10y	0	0	0	1549	1549	0	0	0	0	1595	1595	0	0	0	0	1492	1492	0	0	0	0	1576	1576	0	0	0	0	1789	1789	0	0	0	0	1848	1848	0	0	0	0	1953	1953	0
13414409	2	Asia	0	0	0	1	College/University, >=14y	0	160	0	0	0	0	0	14	0	609	609	0	0	0	0	1716	1716	0	0	0	0	38	38	0	1	203	0	481	481	0	1	0	195	1112	1112	0	1	0	313	2135	2135	0
13437241	2	Asia	0	0	0	1	High school, 9-10y	0	0	0	2234	2234	0	0	0	0	2438	2438	0	0	0	0	2805	2805	0	0	0	0	2972	2972	0	0	0	0	2640	2640	0	0	0	0	2924	2924	0	0	0	0	3035	3035	0
13438833	2	Asia	0	0	0	1	Gymnasium, 12y	0	0	0	841	841	0	0	0	0	231	231	0	0	0	0	1034	1034	0	0	0	0	809	809	0	0	0	0	1002	1002	0	0	0	0	1555	1555	0	0	0	0	903	903	0
13454976	2	Asia	2	0	2	1	Gymnasium, 12y	0	0	0	0	0	0	0	0	0	1020	1020	0	0	0	0	0	0	0	0	0	0	740	740	0	0	0	0	1644	1644	0	0	0	0	1892	1892	0	1	0	32	1901	1901	0
13459980	2	Asia	0	0	0	1	High school, <9y	0	0	0	0	0	0	0	0	0	0	0	0	1	306	0	0	0	0	1	319	0	77	77	0	1	231	0	731	731	0	0	0	0	0	0	0	0	0	0	0	0	0
13467355	2	Asia	0	0	0	1	Primary school													0	0	0	0	0	0	0	0	0	14	14	0	0	0	0	1437	1437	0	0	0	0	1891	1891	0	0	0	0	2725	2725	0
13472374	2	Asia	1	0	1	1	High school, 9-10y	0	0	0	2174	2174	0	0	0	0	2325	2325	0	0	0	0	2354	2354	0	0	0	0	2369	2369	0	0	0	0	2618	2618	0	0	0	0	2324	2324	0	0	0	0	2745	2745	0
13476940	2	Asia	2	0	2	1	High school, 9-10y	0	0	0	1928	1928	0	0	0	0	1958	1958	0	0	0	0	2048	2048	0	0	0	0	1502	1502	0	0	1	0	1845	1845	0	0	0	0	2317	2317	0	0	0	0	2213	2213	0
13508874	2	Asia	0	0	0	1	Primary school	0	0	156	1335	1335	0	0	0	0	999	999	0	0	0	0	1100	1100	0	1	69	0	656	656	0	1	62	0	344	344	0	1	0	0	1249	1249	0	1	8	0	1993	1993	0
13518138	2	Asia	0	0	0	1	High school, 9-10y	0	0	0	1728	1728	0	0	0	0	1957	1957	0	0	0	0	1221	1221	0	0	0	0	1964	1964	0	0	0	0	2438	2438	0	0	0	0	2359	2359	0	0	0	0	2561	2561	0
13533747	2	Asia	0	0	0	1	High school, <9y	0	0	0	1019	1019	0	0	0	0	1255	1255	0	0	0	0	1403	1403	0	1	143	0	0	0	0	1	0	0	991	991	0	0	0	0	2906	2906	0	0	0	0	1643	1643	0
13596441	2	Asia	2	0	2	1	Gymnasium, 12y	0	0	0	3070	3070	0	0	0	0	2839	2839	0	0	0	0	2741	2741	0	0	0	0	2719	2719	0	0	0	0	2346	2346	0	0	0	0	2785	2785	0	0	0	0	2754	2754	0
13601836	2	Asia	2	1	5	1	Primary school	1	23	0	348	348	0	1	26	0	493	493	0	1	100	0	10	10	0	1	79	0	752	752	0	1	37	0	1628	1628	0	1	155	0	1408	1408	0	1	10	0	2171	2171	0
13614704	2	Asia	0	0	0	1	High school, <9y	0	0	0	830	830	0	0	0	0	579	579	0	0	0	0	1243	1243	0	0	0	0	1510	1510	0	0	0	0	1870	1870	0	0	0	0	2129	2129	0	0	0	0	1805	1805	0
13646915	2	Asia	0	0	0	1	High school, <9y	0	0	63	1374	1374	0	0	0	160	1930	1930	0	1	0	361	1798	1798	0	1	0	365	1599	1599	0	1	0	243	2122	2122	0	0	0	0	2510	2510	0	0	0	0	2533	2533	0
13686506	2	Asia	2	0	2	1	Primary school	0	111	23	119	119	0	0	0	0	2326	2326	0	0	0	0	2058	2058	0	0	0	0	2073	2073	0	0	0	0	2409	2409	0	0	0	0	2308	2308	0	0	0	0	2749	2749	0
13722757	2	Asia	0	0	0	1	College/University, >=14y	0	0	0	2234	2234	0	0	0	0	2227	2227	0	0	0	0	2101	2101	0	0	0	0	2399	2399	0	0	0	0	2367	2367	0	0	0	0	2134	2134	0	0	0	0	0	0	0
13737226	2	Asia	0	0	0	1	High school, <9y	0	0	0	53	53	0	0	0	0	66	66	0	0	0	0	55	55	0	0	0	0	41	41	0	0	0	0	41	41	0	0	0	0	642	642	0	0	0	0	291	291	0
13742427	2	Asia	2	0	2	1	College/University, <14y	0	0	0	1772	1772	0	0	0	0	1868	1868	0	0	0	0	1956	1956	0	0	0	0	2156	2156	0	0	0	0	1762	1762	0	0	0	0	55	55	0	1	265	0	489	489	0
13749712	2	Asia	0	0	0	1	College/University, >=14y	0	0	0	0	0	0	0	0	0	0	0	0	0	46	0	0	0	0	0	0	0	1081	1081	0	1	46	0	450	450	0	1	99	0	0	0	0	1	118	0	96	96	0
13775273	2	Asia	2	0	2	1	High school, <9y	1	97	0	0	0	0	1	195	0	0	0	0	1	250	0	0	0	0	0	0	0	0	0	0	0	0	0	0	0	0	0	1	0	0	0	0	0	0	0	0	0	0
13806459	2	Asia	1	0	1	1	Gymnasium, 12y	0	0	0	2085	2085	0	0	0	0	2038	2038	0	0	0	0	1822	1822	0	0	0	0	695	695	0	0	0	0	47	47	0	0	0	0	0	0	1	0	0	0	140	140	1
13821327	2	Asia	0	0	0	1	High school, 9-10y	0	0	0	2053	2053	0	0	0	0	1786	1786	0	0	0	0	1931	1931	0	0	0	0	2519	2519	0	0	0	0	2785	2785	0	0	0	0	2639	2639	0	0	0	0	2903	2903	0
13824713	2	Asia	0	0	0	1	Gymnasium, 12y	0	21	0	1259	1259	0	0	0	0	1530	1530	0	0	0	0	1779	1779	0	1	195	32	1015	1015	0	0	8	0	0	0	0	1	139	0	811	811	0	0	0	0	2358	2358	0
13827616	2	Asia	1	0	1	1	Primary school	0	0	0	1773	1773	0	0	0	0	1077	1077	0	0	0	0	938	938	0	0	0	0	1121	1121	1	0	0	0	1068	1068	1	0	0	0	1156	1156	1	0	0	0	1151	1151	1
13872418	2	Asia	0	0	0	1	Gymnasium, 12y	0	58	0	1292	1292	0	0	0	0	1736	1736	0	0	0	0	1767	1767	0	1	119	0	1058	1058	0	1	113	0	939	939	0	0	0	0	197	197	0	0	0	0	2163	2163	0
13883732	2	Asia	1	0	1	1	High school, <9y	0	30	121	346	346	0	0	60	160	837	837	0	1	60	0	1140	1140	0	1	196	130	820	820	0	1	0	365	1108	1108	0	1	0	214	1483	1483	0	1	0	339	1435	1435	0
13937034	2	Asia	0	0	0	1	Gymnasium, 12y	0	2	0	238	238	0	0	157	0	0	0	0	0	42	0	0	0	0	0	107	0	450	450	0	1	267	0	469	469	0	1	98	0	1766	1766	0	1	312	0	0	0	0
13961632	2	Asia	2	0	2	1	Primary school							0	0	0	0	0	0	0	0	0	0	0	0	0	0	0	0	0	0	0	0	0	0	0	0	0	0	0	0	0	0	0	0	0	0	0	0
13991216	2	Asia	0	0	0	1	College/University, <14y	0	0	0	0	0	0	0	240	0	24	24	0	0	0	0	0	0	0	0	0	0	0	0	0	0	0	0	376	376	0	0	0	0	128	128	0	0	0	0	454	454	0
14033404	2	Asia	0	0	0	1	High school, <9y	0	0	83	1861	1861	0	0	0	40	1693	1693	0	0	0	0	2135	2135	0	0	0	0	2347	2347	0	0	0	0	2270	2270	0	0	0	0	2394	2394	0	0	0	0	2557	2557	0
14069881	2	Asia	1	0	1	1	College/University, <14y	0	0	0	1222	1222	0	0	0	0	2981	2981	0	0	0	0	2347	2347	0	0	0	0	2384	2384	0	0	0	0	2961	2961	0	0	0	0	3080	3080	0	0	0	0	2805	2805	0
14091076	2	Asia	0	0	0	1	Primary school	0	0	0	0	0	0	0	0	0	544	544	0	0	0	0	1129	1129	0	0	0	0	1323	1323	0	0	0	0	1808	1808	0	0	0	22	2317	2317	0	0	0	0	2610	2610	0
14098825	2	Asia	1	0	1	1	High school, 9-10y	0	0	0	1796	1796	0	0	0	0	2237	2237	0	0	31	38	2452	2452	0	0	0	0	0	0	1	0	0	0	0	0	1	0	0	0	0	0	1	0	0	0	0	0	1
14111896	2	Asia	0	0	0	1	Gymnasium, 12y	0	0	0	1609	1609	0	0	0	0	1684	1684	0	0	0	0	2017	2017	0	0	0	0	2118	2118	0	0	0	0	2230	2230	0	0	0	0	2187	2187	0	0	0	0	2492	2492	0
14126435	2	Asia	1	0	1	1	High school, <9y	0	0	0	907	907	0	0	0	0	158	158	0	0	0	0	545	545	0	0	0	0	1598	1598	0	0	0	0	795	795	0	0	13	0	0	0	0	1	129	0	402	402	0
14148398	2	Asia	1	0	1	1	Primary school	0	0	0	2023	2023	0	0	0	0	1813	1813	0	0	0	0	1520	1520	0	0	0	0	256	256	0	0	0	0	1034	1034	0	0	0	0	19	916	0	0	0	0	0	1209	0
14155136	2	Asia	0	0	0	1	High school, 9-10y	0	0	0	2683	2683	0	0	0	0	2593	2593	0	0	0	0	2858	2858	0	0	0	0	2161	2161	0	0	0	0	121	121	0	0	0	0	389	389	1	0	0	0	13	13	1
14155798	2	Asia	1	0	1	1	College/University, >=14y	0	0	0	2132	2132	0	0	0	0	2124	2124	0	0	0	0	2205	2205	0	0	0	0	2461	2461	0	0	0	0	2496	2496	0	0	0	0	2708	2708	0	0	0	0	2755	2755	0
14180074	2	Asia	1	1	4	1	Gymnasium, 12y	0	0	0	0	0	0	0	0	0	0	0	1	0	0	0	0	0	1	1	62	0	0	0	1	1	340	0	0	0	0	1	42	0	782	782	1	0	0	0	1158	1158	1
14194503	2	Asia	0	0	0	1	College/University, <14y	0	0	0	880	880	0	0	0	0	3020	3020	0	1	86	0	3323	3323	0	0	0	17	3834	3834	0	0	0	0	3615	3615	0	0	0	0	3620	3620	0	0	0	0	4067	4067	0
14198494	2	Asia	0	0	0	1	High school, <9y							0	0	0	0	0	0	0	0	0	250	250	0	0	0	0	1503	1503	0	0	0	0	1427	1427	0	0	0	0	1427	1427	0	0	0	0	988	988	0
14200784	2	Asia	0	0	0	1	High school, <9y							0	0	0	130	130	0	0	0	0	259	259	0	0	0	0	332	332	0	0	0	0	654	654	0	0	0	0	1278	1278	0	0	0	0	1603	1603	0
14212283	2	Asia	1	0	1	1	Primary school	0	0	0	2025	2025	0	0	0	0	2070	2070	0	0	0	0	2163	2163	0	0	0	0	2155	2155	0	0	0	0	2240	2240	0	0	0	0	2258	2258	0	0	0	0	2368	2368	0
14219532	2	Asia	0	0	0	1	College/University, <14y	0	0	0	1132	1132	0	0	0	0	660	660	0	0	0	0	901	901	0	0	0	0	932	932	0	0	0	0	1133	1133	0	0	0	0	684	684	0	0	0	0	3343	3343	0
14230118	2	Asia	0	0	0	1	High school, <9y	1	16	0	1827	1827	0	0	0	0	1644	1644	0	0	0	0	2076	2076	0	0	0	0	2064	2064	0	0	0	0	2275	2275	0	0	0	0	2277	2277	0	0	0	0	2511	2511	0
14237339	2	Asia	0	0	0	1	College/University, >=14y	0	0	56	0	0	0	0	0	0	0	0	0	1	102	0	0	0	0	1	60	0	673	673	0	1	0	0	1043	1043	0	1	82	0	2315	2315	0	0	0	0	1855	1855	0
14247154	2	Asia	1	1	4	1	Gymnasium, 12y	0	0	0	819	875	0	0	0	0	0	1	0	0	0	0	1188	1212	0	0	0	0	1050	1050	0	0	0	0	1200	1200	0	0	0	0	1200	1200	0	0	0	0	1200	1200	0
14262468	2	Asia	0	0	0	1	High school, <9y	1	92	0	500	500	0	1	278	0	0	0	0	1	67	0	0	0	0	1	197	0	0	0	0	1	193	0	910	910	0	0	0	0	2410	2410	0	0	73	0	1752	1752	0
14284569	1	Asia	1	0	1	1	High school, 9-10y	1	66	0	0	0	0	0	0	0	0	0	0	1	240	0	0	0	0	1	172	0	850	850	0	1	320	0	170	170	0	1	272	0	553	553	0	1	170	42	435	435	0
14334206	1	Asia	0	0	0	1	Gymnasium, 12y	0	0	0	3105	3105	0	0	0	0	2978	2978	0	0	0	0	3374	3374	0	0	0	0	4544	4544	0	0	0	0	4116	4116	0	0	0	0	4742	4742	0	0	0	0	4900	4900	0
14360323	1	Asia	0	0	0	1	High school, 9-10y	0	0	0	1810	1810	0	0	0	0	1277	1277	0	0	0	0	2736	2736	0	0	0	0	2280	2280	0	0	0	0	2284	2284	0	0	0	0	2630	2630	0	0	0	0	2643	2643	0
14375744	1	Asia	1	0	1	1	High school, 9-10y	0	0	0	0	1120	0	0	0	0	0	1066	0	1	86	0	0	208	0	1	121	0	2650	2650	0	0	0	0	3666	3666	0	0	0	0	3331	3331	0	0	0	0	3521	3521	0
14383579	1	Asia	0	1	3	1	College/University, >=14y	0	0	0	189	1043	0	0	138	0	450	917	0	0	0	0	1857	1868	0	0	100	0	1870	1870	0	1	339	0	0	0	0	1	365	0	0	0	0	1	132	0	0	0	0
14391067	1	Asia	0	1	3	1	High school, 9-10y	0	0	0	2213	2213	0	0	0	0	2005	2005	0	0	0	0	2486	2486	0	0	0	0	2478	2478	0	0	0	0	2347	2347	0	0	0	0	2694	2694	0	0	0	0	2741	2741	0
14402099	1	Asia	1	0	1	1	Gymnasium, 12y	0	0	0	2857	2857	0	0	0	0	3023	3023	0	0	0	0	3200	3200	0	0	0	0	4158	4158	0	0	0	0	4346	4346	0	0	0	0	4527	4527	0	0	0	0	4833	4833	0
14407167	1	Asia	1	0	1	1	High school, 9-10y	1	177	0	485	485	0	0	0	0	1740	1740	0	1	184	0	1367	1367	0	1	317	0	97	97	0	0	0	0	2029	2029	0	0	0	0	2304	2304	0	0	0	0	2503	2503	0
14414059	1	Asia	1	0	1	1	High school, 9-10y	0	0	0	630	630	0	1	153	0	813	813	0	1	165	0	1568	1568	0	1	0	71	2750	2750	0	0	0	0	2920	2920	0	0	0	0	2906	2906	0	0	0	0	3043	3043	0
14414204	1	Asia	1	0	1	1	College/University, >=14y	1	169	0	593	593	0	0	0	0	629	629	0	1	0	0	134	134	0	0	0	0	0	0	0	0	280	0	0	0	0	0	365	0	1000	1000	0	0	71	0	3033	3033	0
14431200	1	Asia	1	0	1	1	Gymnasium, 12y	0	269	0	0	0	0	0	40	0	315	315	0	0	136	0	33	33	0	0	267	0	0	0	0	0	14	0	1660	1660	0	0	0	0	728	728	0	0	0	0	1652	1652	0
14443877	1	Asia	1	0	1	1	College/University, >=14y	0	0	0	2005	2005	0	0	0	0	2387	2387	0	0	0	0	2256	2256	0	0	0	0	2484	2484	0	0	0	0	2896	2896	0	0	0	0	2587	2587	0	0	0	0	2965	2965	0
14489112	1	Asia	0	0	0	1	High school, 9-10y	1	116	0	852	852	0	0	0	0	2599	2599	0	0	0	0	2356	2356	0	0	0	0	2753	2753	0	0	0	0	2970	2970	0	0	0	0	3024	3024	0	0	0	0	3302	3302	0
14505609	1	Asia	0	0	0	1	College/University, >=14y	0	0	0	546	546	0	0	0	0	1809	1809	0	0	0	0	2040	2040	0	0	0	0	1596	1596	0	0	0	0	1558	1558	0	0	0	0	1973	1973	0	0	0	0	2274	2274	0
14523674	1	Asia	0	0	0	1	College/University, <14y	0	0	0	2600	2600	0	0	0	0	1123	1123	0	0	0	0	189	189	0	0	0	0	92	92	0	0	0	0	79	79	1	0	0	0	115	115	1	0	0	0	1360	1360	1
14585652	1	Asia	1	1	4	1	Gymnasium, 12y	0	0	0	2780	2780	0	0	0	0	2678	2678	0	0	0	0	2317	2317	0	0	0	0	2428	2428	0	0	0	0	2442	2442	0	0	0	0	2457	2457	0	0	0	0	2771	2771	0
14594992	1	Asia	0	0	0	1	College/University, >=14y							0	128	0	0	0	0	0	102	0	0	0	0	0	0	0	294	294	0	1	56	0	1492	1492	0	1	177	0	1359	1359	0	1	112	0	1499	1499	0
14600880	1	Asia	1	0	1	1	College/University, <14y	0	0	0	469	469	0	0	0	0	563	563	0	0	0	0	881	881	0	0	0	0	1749	1749	0	0	0	0	2618	2618	0	0	0	0	2952	2952	0	0	0	0	4308	4308	0
14631938	1	Asia	0	1	3	1	Primary school	1	121	0	500	500	0	1	281	0	0	0	0	1	125	27	320	320	0	1	121	0	800	800	0	1	260	0	0	0	0	1	260	0	0	0	0	1	285	0	0	0	0
14635754	1	Asia	1	0	1	1	College/University, >=14y	1	90	0	647	647	0	0	0	0	2672	2672	0	0	0	0	2361	2361	0	0	0	0	2632	2632	0	0	0	0	2578	2578	0	0	0	0	2878	2878	0	0	0	0	2930	2930	0
14653594	1	Asia	0	0	0	1	Gymnasium, 12y	0	0	0	1844	1844	0	0	0	0	2010	2010	0	0	0	0	2348	2348	0	0	0	0	2384	2384	0	0	0	0	2522	2522	0	0	0	0	2417	2417	0	0	0	0	2354	2354	0
14653972	1	Asia	0	0	0	1	High school, 9-10y	0	0	0	0	0	0	0	0	0	293	293	0	0	0	0	16	16	0	0	0	0	0	0	0	0	60	0	0	0	0	0	89	0	0	0	0	0	129	0	0	0	0
14693219	1	Asia	0	0	0	1	College/University, <14y	0	0	0	2836	2836	0	0	0	0	2307	2307	0	0	0	0	2499	2499	0	0	0	0	2508	2508	0	0	0	0	3020	3020	0	0	0	0	2965	2965	0	0	0	0	3302	3302	0
14742303	1	Asia	1	0	1	1	College/University, <14y	1	0	0	3011	3011	0	1	0	0	3389	3389	0	1	0	0	2371	2371	0	1	0	0	2629	2629	0	0	0	0	2186	2186	0	0	0	0	4873	4873	0	0	0	0	4304	4304	0
14753805	1	Asia	1	0	1	1	Gymnasium, 12y	0	39	0	76	76	0	0	187	0	6	6	0	0	33	0	750	750	0	0	0	0	514	514	0	0	0	0	900	900	0	0	11	0	1995	1995	0	0	0	0	2336	2336	0
14756369	1	Asia	1	1	4	1	College/University, <14y	0	158	0	0	0	0	0	60	0	0	0	0	0	0	0	0	0	0	0	0	0	1530	1683	0	1	137	0	255	255	0	1	279	0	0	0	0	1	218	0	0	0	0
14780622	1	Asia	1	1	4	1	College/University, >=14y	0	0	0	216	216	0	0	0	0	0	0	0	0	0	0	0	0	1	0	0	0	0	0	1	0	0	0	0	0	1	0	0	0	0	0	1	0	0	0	0	0	1
14794844	1	Asia	0	0	0	1	College/University, >=14y	1	0	7	3389	3389	0	1	0	59	4004	4004	0	1	0	6	2203	2203	0	1	0	61	2964	2964	0	1	0	109	2516	2516	0	1	0	92	2152	2152	0	1	0	118	2451	2451	0
14805274	1	Asia	1	0	1	1	High school, <9y	0	0	0	2518	2518	0	0	0	0	2302	2302	0	0	0	0	1506	1506	0	0	0	0	2087	2087	0	0	0	0	1564	1564	0	0	18	0	683	683	0	0	0	0	524	524	0
14820531	1	Asia	1	0	1	1	High school, 9-10y	0	0	0	3772	3772	0	0	0	0	5208	5208	0	0	0	0	4908	4908	0	0	0	0	1958	1958	0	0	0	0	2940	2940	0	0	1	0	2582	2582	0	0	0	0	3847	3847	0
14826097	1	Asia	0	0	0	1	High school, 9-10y	0	4	0	0	0	0	0	0	0	2024	2024	0	0	0	0	2681	2681	0	0	0	0	2748	2748	0	0	0	0	3280	3280	0	0	0	0	3460	3460	0	0	0	0	3461	3461	0
14867646	1	Asia	1	0	1	1	High school, <9y	0	0	0	2264	2264	0	0	31	0	2619	2619	0	1	158	0	1071	1071	0	0	0	0	2379	2379	0	0	0	0	2630	2630	0	0	0	0	2938	2938	0	0	0	0	2575	2575	0
14873498	1	Asia	2	0	2	1	Gymnasium, 12y	0	0	0	1939	1939	0	0	0	0	1903	1903	0	0	0	0	2126	2126	0	0	0	0	2067	2067	0	0	0	0	1990	1990	0	0	0	0	2192	2192	0	0	0	0	2295	2295	0
14873777	1	Asia	1	0	1	1	Primary school	0	0	0	1041	1041	0	0	0	0	1340	1340	0	0	0	0	1070	1070	1	0	0	0	990	990	1	0	0	0	807	807	1	0	0	0	1123	1123	1	0	0	0	1129	1129	1
14887791	1	Asia	0	0	0	1	Gymnasium, 12y	0	0	0	2004	2004	0	0	0	0	1823	1823	0	0	0	0	2751	2751	0	0	0	0	2511	2511	0	0	0	0	2521	2521	0	0	0	0	2606	2606	0	0	0	0	2672	2672	0
14892807	1	Asia	1	1	4	1	Gymnasium, 12y	0	18	0	0	0	0	0	2	0	0	0	0	0	5	0	0	0	0	0	0	0	683	683	0	0	1	0	184	184	0	0	0	0	0	0	0	0	16	0	628	628	0
14913336	1	Asia	1	0	1	1	Gymnasium, 12y	0	0	0	1523	1523	0	1	52	0	1621	1621	0	1	170	0	311	311	0	1	125	0	92	92	0	1	8	0	2550	2550	0	0	0	0	4298	4298	0	0	0	0	4643	4643	0
14979447	1	Asia	0	0	0	1	College/University, <14y	1	0	0	1375	1375	0	1	0	16	393	393	0	1	0	366	2241	2241	0	1	0	31	2105	2105	0	0	0	0	1023	1023	0	0	0	0	1326	1326	0	0	0	0	1150	1150	0
14980799	1	Asia	0	0	0	1	Gymnasium, 12y	0	0	0	0	0	0	0	92	0	0	0	0	0	92	0	389	389	0	0	0	0	1521	1521	0	0	0	0	1131	1131	0	0	0	0	1061	1061	0	0	0	0	2048	2048	0
14998762	1	Asia	1	0	1	1	Gymnasium, 12y	0	0	0	2005	2005	0	0	0	0	943	943	0	0	0	0	702	702	0	0	0	0	957	957	0	0	0	0	2179	2179	0	0	0	0	489	489	0	0	0	0	1918	1918	0
15004121	1	Asia	1	0	1	1	Primary school	0	0	0	1895	1895	0	0	0	0	1966	1991	0	0	0	0	2033	2033	0	0	0	0	395	395	0	0	0	0	0	791	0	0	0	0	0	0	0	0	0	0	0	0	0
15017501	1	Asia	0	0	0	1	High school, <9y	0	0	0	490	490	0	0	0	0	818	818	0	0	17	0	692	692	0	0	50	0	308	308	0	0	16	0	1244	1244	0	0	0	0	1905	1905	0	0	0	0	2756	2756	0
15020604	1	Asia	1	1	4	1	Primary school	0	60	0	0	0	0	1	188	0	241	241	0	1	33	0	0	0	0	0	0	0	0	0	0	0	0	0	0	0	0	0	0	70	0	0	0	0	0	0	0	0	0
15053271	1	Asia	1	0	1	1	High school, 9-10y	0	0	0	2695	2695	0	0	0	0	2597	2597	0	0	0	0	3002	3002	0	0	0	0	3431	3431	0	0	0	0	3369	3369	0	0	0	0	3289	3289	0	0	0	0	3553	3553	0
15070879	1	Asia	2	0	2	1	College/University, >=14y	0	0	0	3248	3248	0	0	0	0	3072	3072	0	0	0	0	3205	3205	0	0	0	0	3341	3341	0	0	0	0	3147	3147	0	0	0	0	2909	2909	0	0	0	0	3189	3189	0
15119700	1	Asia	1	0	1	1	Primary school	1	0	0	841	841	0	1	192	0	0	0	0	1	51	0	0	0	0	0	0	0	0	0	0	1	103	0	889	889	0	1	288	0	296	296	0	0	0	0	1260	1260	0
15124744	1	Asia	2	0	2	1	College/University, <14y	0	52	0	1465	1465	0	0	0	0	1498	1498	0	0	0	0	1384	1384	0	0	0	0	1475	1475	0	0	0	0	1080	1080	0	0	0	0	2529	2529	0	0	0	0	2401	2401	0
15135051	1	Asia	2	0	2	1	Gymnasium, 12y	0	0	0	2501	2501	0	0	0	0	4157	4157	0	0	0	0	4911	4911	0	0	0	0	4991	4991	0	0	0	0	5511	5511	0	1	201	0	2645	2645	0	1	14	0	0	0	0
15144340	1	Asia	1	0	1	1	High school, 9-10y	0	0	0	2584	2584	0	0	0	0	2582	2582	0	0	0	0	2609	2609	0	0	0	0	2503	2503	0	0	0	0	2364	2364	0	0	0	0	2407	2407	0	0	0	0	2497	2497	0
15157718	1	Asia	1	0	1	1	College/University, >=14y	0	0	0	2125	2125	0	0	0	0	2179	2179	0	0	0	0	2343	2343	0	0	0	0	524	524	0	0	0	0	1991	1991	0	0	0	0	1501	1501	0	0	0	0	7	7	0
15160790	1	Asia	1	0	1	1	High school, 9-10y	0	0	0	592	592	0	0	0	0	1944	1944	0	0	0	0	1894	1894	0	1	244	0	0	0	0	1	109	0	25	25	0	0	0	0	2774	2774	0	0	0	0	2804	2804	0
15193757	1	Asia	1	0	1	1	High school, 9-10y	0	0	0	2119	2119	0	0	0	0	2112	2112	0	0	0	0	2152	2152	0	0	0	0	2200	2200	0	0	0	0	2475	2475	0	0	0	0	2711	2711	0	0	0	0	2773	2773	0
15198303	1	Asia	1	0	1	1	High school, 9-10y	1	0	153	2342	2342	0	0	0	0	2465	2465	0	0	0	0	2617	2617	0	0	0	0	2753	2753	0	0	0	0	2693	2693	0	0	0	0	3383	3383	0	0	0	0	3280	3280	0
15207683	1	Asia	1	0	1	1	High school, 9-10y	1	120	0	1414	1414	0	0	0	0	1270	1270	0	0	0	89	1313	1313	0	0	0	0	1834	1834	0	0	0	0	2117	2117	0	0	0	0	2202	2202	0	0	0	0	2000	2000	0
15212234	1	Asia	1	0	1	1	High school, 9-10y	0	0	0	2363	2363	0	0	0	0	2680	2680	0	0	0	0	2583	2583	0	0	0	0	2448	2448	0	0	0	0	2541	2541	0	0	0	0	2517	2517	0	0	0	0	2576	2576	0
15249298	1	Asia	1	0	1	1	High school, <9y	0	107	0	0	0	0	1	151	0	0	0	0	0	96	0	0	0	0	0	19	0	705	705	0	0	0	0	2274	2274	0	0	0	0	2014	2014	0	0	0	0	1166	1166	0
15254548	1	Asia	0	0	0	1	College/University, >=14y	0	2	0	1399	1399	0	1	62	0	2086	2086	0	1	360	0	0	0	0	1	66	25	0	0	0	1	0	99	2813	2813	0	0	0	0	2872	2872	0	0	0	0	2959	2959	0
15265914	1	Asia	2	1	5	1	College/University, <14y	0	0	0	309	309	0	0	0	0	88	88	0	0	0	0	0	0	1	0	0	0	0	0	1	0	0	0	0	0	1	0	0	0	0	0	1	0	0	0	0	0	1
15285006	1	Asia	1	1	4	1	Gymnasium, 12y	0	0	0	498	498	0	0	11	0	0	0	0	1	61	0	0	0	0	1	0	0	0	0	1	0	0	0	0	0	1	0	0	0	0	0	1	0	0	0	0	0	1
32376	2	Europe_other	0	0	0	1	High school, <9y	0	0	0	9	9	0	0	0	0	0	0	0	0	0	0	0	0	0	0	0	0	213	213	0	0	0	0	303	303	0	0	0	0	0	0	0	0	0	0	0	0	0
35370	2	Europe_other	1	1	4	1	College/University, <14y	0	0	0	1854	1854	0	0	0	0	2123	2123	0	0	0	0	2894	2894	0	0	0	0	2604	2604	0	0	0	0	751	751	0	0	0	0	1482	1482	0	0	0	0	1401	1401	0
140076	2	Europe_other	1	1	4	1	High school, 9-10y	0	0	0	854	854	1	0	0	0	854	854	1	1	331	0	71	71	1	1	39	0	621	621	1	0	0	0	1041	1041	1	0	0	0	1022	1022	1	1	165	0	963	963	1
142379	2	Europe_other	1	0	1	1	High school, 9-10y	0	0	0	2445	2445	0	0	0	0	2400	2400	0	0	0	12	2279	2279	0	1	0	365	1800	1800	0	1	6	30	2182	2182	0	0	0	0	2345	2345	0	0	0	0	1234	1407	0
146650	2	Europe_other	1	0	1	1	College/University, <14y	1	0	91	1551	1551	0	0	0	0	1450	1450	0	0	0	0	993	993	0	0	0	0	883	883	0	0	0	0	855	855	1	0	0	0	732	732	1	0	0	0	278	278	1
241960	2	Europe_other	0	0	0	1	College/University, >=14y	0	0	0	2427	2427	0	0	0	0	2339	2339	0	0	0	0	2673	2673	0	0	0	0	2814	2814	0	0	0	0	2485	2485	0	0	0	0	3253	3253	0	0	0	0	3581	3581	0
257099	2	Europe_other	0	1	3	1	Gymnasium, 12y	1	92	0	0	0	0	1	266	0	664	664	0	0	0	0	1607	1607	0	0	0	0	452	452	0	1	227	0	995	995	0	0	0	0	2632	2632	0	0	0	0	2723	2723	0
308646	2	Europe_other	1	0	1	1	High school, 9-10y	1	0	0	13	13	0	0	0	0	0	0	0	1	176	0	0	0	0	1	0	0	256	256	0	1	0	0	326	326	0	1	0	0	281	281	0	0	0	0	872	872	0
328095	2	Europe_other	0	0	0	1	High school, 9-10y	0	0	0	1963	1963	0	0	0	0	1950	1950	0	0	0	0	2198	2198	0	0	0	0	2256	2256	0	0	0	0	2212	2212	0	0	0	0	2288	2288	0	0	0	0	2424	2424	0
514278	2	Europe_other	0	0	0	1	Gymnasium, 12y	1	0	0	1902	1902	0	0	0	0	2437	2437	0	1	64	0	1726	1726	0	1	0	122	1660	1660	0	1	0	365	2312	2312	0	0	0	121	2477	2477	0	0	0	0	2544	2544	0
663624	2	Europe_other	0	1	3	1	College/University, <14y	1	202	0	0	0	0	1	2	0	0	0	0	0	0	0	0	0	0	0	0	0	7	7	0	0	0	0	1257	1257	0	0	0	0	1807	1807	0	1	48	0	694	694	0
724178	2	Europe_other	0	0	0	1	Gymnasium, 12y	1	28	0	0	0	0	1	91	0	0	0	0	0	0	0	405	405	0	0	0	0	1475	1475	0	0	0	0	2842	2842	0	0	0	0	2958	2958	0	0	0	0	2967	2967	0
839511	2	Europe_other	2	0	2	1	College/University, <14y	0	0	0	2246	2246	0	0	0	0	2534	2534	0	0	0	0	2583	2583	0	0	0	0	2837	2837	0	0	0	0	2691	2691	0	0	0	0	2559	2559	0	0	0	0	2709	2709	0
850173	2	Europe_other	1	0	1	1	College/University, >=14y	0	0	0	2494	2494	0	0	0	0	2535	2535	0	0	0	0	2847	2847	0	0	0	0	3073	3073	0	0	0	0	3260	3260	0	0	0	0	3050	3050	0	0	0	0	3538	3538	0
878097	2	Europe_other	0	0	0	1	High school, 9-10y	0	0	0	20	20	0	0	0	0	969	1470	0	0	0	0	1693	1735	0	0	0	0	1425	1425	0	0	0	0	980	980	0	1	225	0	1094	1094	0	1	85	67	746	746	0
948694	2	Europe_other	0	0	0	1	College/University, >=14y													0	6	3	87	87	0	0	0	0	784	784	0	0	0	0	1076	1076	0	0	0	0	1581	1581	0	0	9	0	2261	2261	0
1007864	2	Europe_other	0	0	0	1	High school, 9-10y	0	0	0	509	509	0	0	28	0	0	0	0	1	33	0	0	0	0	0	34	0	0	0	0	1	365	0	0	0	0	1	88	0	0	0	0	1	119	0	328	328	0
1058558	2	Europe_other	1	1	4	1	Gymnasium, 12y	0	0	0	193	193	0	0	0	0	27	27	0	1	82	0	1033	1033	0	1	232	0	6	6	0	1	351	0	0	0	0	1	254	0	0	0	0	0	0	0	0	0	1
1158030	2	Europe_other	2	0	2	1	Primary school	0	0	0	609	609	0	0	0	0	1796	1796	0	0	0	0	1788	1788	0	0	0	0	1847	1847	0	0	0	0	1836	1836	0	0	0	0	2186	2186	0	0	0	0	2191	2191	0
1221148	2	Europe_other	0	0	0	1	High school, 9-10y	0	0	0	365	365	0	0	0	0	1084	1084	0	0	0	0	1155	1155	0	0	0	122	580	580	0	0	0	327	1047	1047	0	0	0	0	2134	2134	0	0	0	0	1697	1697	0
1277042	2	Europe_other	0	0	0	1	Gymnasium, 12y	0	0	0	1972	1972	0	0	0	0	2060	2060	0	0	0	0	2060	2060	0	0	0	0	1561	1561	0	0	0	0	1159	1159	1	0	0	0	1230	1230	1	0	0	0	1201	1201	1
1301672	2	Europe_other	0	0	0	1	College/University, >=14y	0	0	0	2693	2693	0	0	0	0	2665	2665	0	0	0	0	2789	2789	0	0	0	0	2723	2723	0	0	0	0	2659	2659	0	0	0	0	2498	2498	0	0	0	0	2975	2975	0
1350423	2	Europe_other	0	0	0	1	Primary school	0	0	0	2387	2387	0	0	0	0	2543	2543	0	0	0	0	2238	2238	0	0	0	0	2494	2494	0	0	0	0	2538	2538	0	0	0	0	2612	2612	0	0	0	0	2687	2687	0
1350661	2	Europe_other	2	0	2	1	Primary school	0	0	0	2224	2224	0	0	0	0	2304	2304	0	1	0	275	1986	1986	0	1	0	365	1812	1812	0	1	0	365	1501	1501	0	1	0	128	1224	1224	0	1	0	16	2977	2977	0
1423878	2	Europe_other	0	0	0	1	College/University, <14y	0	0	0	0	0	0	0	0	0	86	86	0	0	0	28	116	116	0	0	0	0	1834	1834	0	0	0	0	2586	2586	0	0	0	0	2532	2532	0	0	0	0	2333	2333	0
1544004	2	Europe_other	1	0	1	1	Gymnasium, 12y	0	0	0	1523	1523	0	0	0	0	2583	2583	0	0	0	0	2259	2259	0	0	0	0	577	577	0	0	0	0	506	506	0	0	0	0	289	289	0	0	0	0	1315	1315	0
1745698	2	Europe_other	0	0	0	1	College/University, >=14y	0	0	0	0	0	0	0	0	0	0	0	0	0	0	0	0	0	0	0	114	0	0	0	0	0	0	0	0	0	0	0	0	0	792	792	0	0	0	0	1507	1507	0
1773767	2	Europe_other	1	1	4	1	High school, 9-10y	0	0	0	1767	1767	0	0	0	0	2040	2040	0	0	0	0	1925	1925	0	0	0	0	1843	1843	0	0	0	0	2002	2002	0	0	0	0	404	404	0	0	0	0	1147	1147	0
1852779	2	Europe_other	2	0	2	1	Gymnasium, 12y	0	0	0	3284	3284	0	0	0	0	3185	3185	0	0	0	0	3461	3461	0	0	0	0	3251	3251	0	0	0	0	3292	3292	0	0	0	0	923	2717	0	0	0	0	3558	4988	0
1905896	2	Europe_other	2	1	5	1	High school, <9y	0	0	0	0	0	0	0	0	0	0	0	0	0	0	0	0	0	0	0	0	0	0	0	0	0	0	0	0	0	1	0	0	0	0	0	1	0	0	0	0	0	1
1962074	2	Europe_other	1	0	1	1	Gymnasium, 12y	0	0	0	2253	2253	0	0	0	0	2351	2351	0	0	0	0	2593	2593	0	0	0	0	2570	2570	0	0	0	0	2719	2719	0	0	0	0	2928	2928	0	0	0	0	3209	3209	0
2007254	2	Europe_other	0	1	3	1	Gymnasium, 12y	0	0	0	980	980	0	0	0	0	36	36	0	0	0	0	708	708	1	0	0	0	2476	2476	1	0	0	0	0	0	1	0	0	0	0	0	1	0	223	0	0	0	1
2055152	2	Europe_other	1	0	1	1	Primary school	0	0	75	1805	1805	0	0	0	0	1741	1741	0	0	0	0	1663	1663	0	0	0	0	1890	1890	0	0	0	0	1811	1811	0	0	0	0	1937	1937	0	0	0	0	2085	2085	0
2059307	2	Europe_other	0	0	0	1	High school, 9-10y	0	0	0	0	0	0	0	0	0	0	0	0	0	0	0	1110	1110	0	0	0	0	1546	1546	0	0	0	0	2082	2082	0	0	0	0	2040	2040	0	0	0	0	2189	2189	0
2084704	2	Europe_other	0	1	3	1	Gymnasium, 12y	0	0	0	1549	1549	0	0	0	0	1677	1677	0	0	0	0	1744	1744	0	0	0	0	1798	1798	0	0	0	0	1855	1855	0	0	0	0	1983	1983	0	0	0	0	2179	2179	0
2094948	2	Europe_other	1	1	4	1	High school, <9y	0	0	0	1818	1818	0	0	0	0	1871	1871	0	0	0	0	1959	1959	0	0	0	0	2500	2500	0	1	32	0	980	980	0	1	0	0	1832	1832	0	0	0	0	2176	2176	0
2287043	1	Europe_other	1	1	4	1	Gymnasium, 12y	0	0	0	2949	2949	0	0	0	0	2272	2272	0	0	0	0	2733	2733	0	0	0	0	2674	2674	0	0	0	0	3837	3837	0	0	0	0	2877	2877	0	0	0	0	2668	2668	0
2298325	1	Europe_other	0	0	0	1	College/University, <14y	0	0	0	0	0	0	0	0	0	0	0	0	0	0	0	0	0	0	0	0	0	0	0	0	0	0	0	0	0	0	0	0	0	0	0	0	0	0	0	0	0	0
2302471	1	Europe_other	1	0	1	1	College/University, >=14y	0	0	0	3360	3360	0	0	0	0	3767	3767	0	0	0	0	3979	3979	0	0	0	0	3174	3174	0	0	0	0	3326	3326	0	0	0	0	3315	3315	0	0	0	0	3251	3251	0
2380745	1	Europe_other	1	0	1	1	Gymnasium, 12y	0	0	0	2029	2029	0	0	0	0	199	199	0	0	0	0	242	242	0	0	0	0	229	229	0	0	0	0	210	210	0	0	0	0	200	200	0	0	0	0	271	271	0
2775953	1	Europe_other	1	0	1	1	College/University, <14y	0	0	0	792	792	0	0	6	0	174	174	0	1	168	0	1852	1852	0	0	0	0	2612	2612	0	0	0	0	2283	2283	0	0	0	0	2450	2450	0	0	0	0	2846	2846	0
2835935	1	Europe_other	1	0	1	1	College/University, >=14y	0	0	0	2375	2375	0	0	0	0	2155	2155	0	0	0	0	2414	2414	0	0	0	0	2444	2444	0	0	0	0	2025	2025	0	0	0	0	2527	2527	0	0	0	0	2882	2882	0
2843921	1	Europe_other	0	0	0	1	Gymnasium, 12y	0	0	0	2077	2077	0	0	0	0	2095	2095	0	0	0	0	2155	2155	0	0	0	0	2299	2299	0	0	0	0	1740	1740	0	0	0	0	2255	2255	0	0	0	0	2588	2588	0
2999114	1	Europe_other	1	1	4	1	College/University, <14y													0	0	0	663	663	0	0	0	0	476	476	0	0	0	0	0	0	0	0	9	0	168	168	0	0	32	0	974	974	0
3404292	1	Europe_other	2	0	2	1	High school, 9-10y	0	0	0	2253	2253	0	0	0	0	2327	2327	0	0	0	0	2440	2440	0	0	0	0	2431	2431	0	0	0	0	1414	1414	0	0	0	0	1147	1147	0	0	0	0	1443	1443	0
3579687	1	Europe_other	1	1	4	1	Gymnasium, 12y	0	0	0	2550	2550	0	0	0	0	3413	3413	0	0	0	0	2815	2815	0	0	0	0	2488	2488	0	0	0	0	2598	2598	0	0	0	0	2689	2689	0	0	0	0	3839	3839	0
3639115	1	Europe_other	0	0	0	1	College/University, <14y	0	0	0	1934	1934	0	0	0	0	2049	2049	0	0	0	0	2120	2120	0	0	0	0	1659	1659	0	0	0	0	2290	2290	0	0	0	0	2231	2231	0	0	0	0	2393	2393	0
3714978	1	Europe_other	0	1	3	1	College/University, >=14y													0	0	0	32	32	0	0	45	0	1344	1344	0	0	0	0	870	870	0	0	0	0	24	24	0	0	0	0	718	718	0
3731473	1	Europe_other	1	0	1	1	College/University, <14y	0	0	0	1976	1976	0	0	0	0	1893	1893	0	0	0	0	2043	2043	0	0	0	0	1642	1642	0	0	0	0	2199	2199	0	0	0	0	2077	2077	0	0	0	0	2323	2323	0
3816328	1	Europe_other	0	0	0	1	High school, 9-10y	0	0	0	2405	2405	0	0	0	0	2495	2495	0	0	0	0	2458	2458	0	0	0	0	2428	2428	0	0	0	0	2616	2616	0	0	0	0	2668	2668	0	0	0	0	2662	2662	0
3860024	1	Europe_other	0	0	0	1	High school, <9y	0	0	0	1967	1967	0	0	0	0	2477	2477	0	0	0	0	2269	2269	0	0	0	0	2586	2586	0	0	0	0	2619	2619	0	0	0	0	2715	2715	0	0	0	0	2594	2594	0
3975732	1	Europe_other	1	0	1	1	High school, <9y	0	0	0	1894	1894	0	0	0	0	1930	1930	0	0	0	0	1987	1987	0	0	0	0	2121	2121	0	0	0	0	2211	2211	0	0	0	0	2228	2228	0	0	0	0	2545	2545	0
4011351	1	Europe_other	0	0	0	1	Gymnasium, 12y	0	167	0	0	0	0	0	277	0	0	0	0	0	181	0	0	0	0	0	118	0	0	0	0	0	365	0	59	59	0	0	131	0	581	581	0	0	216	0	253	253	0
4066480	1	Europe_other	0	0	0	1	College/University, <14y	0	0	0	3	3	0	0	0	0	699	699	0	0	0	0	65	65	0	0	0	0	72	72	0	0	0	0	220	220	0	0	0	0	0	0	0	0	82	0	0	0	0
4139932	1	Europe_other	0	0	0	1	High school, 9-10y	0	0	0	1935	1935	0	0	0	0	2119	2119	0	1	154	0	1930	1930	0	0	0	0	2628	2628	0	0	0	0	3034	3034	0	0	0	0	3245	3245	0	0	0	0	3305	3305	0
4140358	1	Europe_other	0	0	0	1	High school, <9y	1	91	0	2360	2597	0	0	0	0	3358	3582	0	0	0	0	755	768	0	0	0	0	234	235	0	0	0	0	192	192	1	0	0	0	0	0	1	0	0	0	0	0	1
4177379	1	Europe_other	1	0	1	1	High school, 9-10y	1	121	0	1371	1371	0	0	0	0	2490	2490	0	0	0	0	2642	2642	0	0	0	0	2774	2774	0	0	0	0	2785	2785	0	0	0	0	2958	2958	0	0	0	0	3170	3170	0
4187515	1	Europe_other	0	0	0	1	College/University, >=14y	0	0	0	303	303	0	0	0	0	0	0	0	0	0	0	0	0	0	0	0	0	589	589	0	0	0	0	2157	2157	0	0	0	0	2359	2359	0	0	0	0	2980	2980	0
4395153	2	Europe_other	0	0	0	1	High school, <9y	0	0	0	1334	1334	0	0	0	0	2071	2071	0	0	0	0	2239	2239	0	0	0	0	2102	2102	0	0	0	0	2298	2298	0	0	0	0	2260	2260	0	0	0	0	2373	2373	0
4623260	2	Europe_other	0	0	0	1	College/University, >=14y	0	0	0	986	986	0	0	0	0	2165	2165	0	0	0	0	2132	2132	0	0	0	0	2390	2390	0	0	0	0	203	203	0	0	0	0	887	887	0	0	0	0	421	421	0
4642230	2	Europe_other	0	0	0	1	High school, 9-10y	0	0	0	456	456	0	0	0	0	757	757	0	0	0	0	399	399	0	0	53	0	151	151	0	1	96	0	221	221	0	1	47	157	376	376	0	1	0	366	1340	1340	0
4660830	2	Europe_other	0	0	0	1	College/University, <14y	0	0	0	241	241	0	0	0	0	31	31	0	0	0	0	573	573	0	0	0	0	1025	1025	0	0	0	0	1219	1219	0	0	0	0	980	980	0	0	0	0	1005	1005	0
4664749	2	Europe_other	1	0	1	1	High school, 9-10y	0	0	0	2245	2245	0	0	0	0	1577	1577	0	0	0	0	202	202	0	0	0	0	230	230	0	0	0	0	53	53	0	0	0	0	0	0	1	0	0	0	54	54	1
4952804	2	Europe_other	1	0	1	1	College/University, >=14y	0	29	126	666	666	0	0	43	0	350	350	0	0	0	0	839	839	0	0	0	0	609	609	0	0	0	0	523	523	0	0	0	0	1116	1116	0	0	0	0	2895	2895	0
5007037	2	Europe_other	1	0	1	1	High school, 9-10y	0	0	0	2407	2407	0	0	0	0	2365	2365	0	0	0	0	2102	2102	0	0	0	0	2428	2428	0	0	0	0	2387	2387	0	0	0	0	1976	1976	0	0	0	0	2751	2751	0
5042161	2	Europe_other	1	0	1	1	High school, 9-10y	0	1	0	4	4	0	0	32	0	0	0	0	0	0	0	0	0	0	0	0	0	0	0	0	0	0	0	1065	1065	0	0	0	0	2055	2055	0	0	0	0	2177	2177	0
5081378	2	Europe_other	0	0	0	1	High school, <9y	0	0	0	2219	2219	0	0	0	0	2314	2314	0	0	0	0	2376	2376	0	0	0	0	2687	2687	0	0	0	0	3121	3121	0	0	0	0	3253	3253	0	0	0	0	3720	3720	0
5138961	2	Europe_other	1	0	1	1	High school, 9-10y	0	0	0	1261	1261	0	0	0	0	446	446	0	0	13	0	2012	2012	0	0	0	0	857	857	0	1	91	0	221	221	0	1	65	92	533	533	0	0	0	10	2162	2162	0
5197483	2	Europe_other	0	0	0	1	High school, 9-10y	0	0	0	1446	1446	0	0	0	0	1644	1644	0	0	0	0	1366	1366	0	0	0	0	1510	1510	0	0	0	0	1489	1489	0	0	0	0	1132	1132	0	0	0	0	1019	1019	0
5228715	2	Europe_other	0	0	0	1	High school, <9y	0	30	0	1550	1550	0	1	365	0	0	0	0	1	314	0	0	0	0	1	59	0	0	612	0	0	0	0	0	409	0	0	0	0	0	901	0	0	0	0	0	0	0
5434240	2	Europe_other	2	1	5	1	High school, 9-10y	0	0	0	1168	1168	0	0	0	0	417	417	0	0	0	0	925	925	0	0	0	0	983	983	1	0	0	0	476	476	1	0	0	0	118	118	1	0	0	0	0	0	1
5443215	2	Europe_other	0	0	0	1	Primary school	0	0	0	3406	3406	0	0	0	0	3571	3571	0	0	0	0	3516	3516	0	0	0	0	2539	2539	0	0	0	0	3414	3414	0	0	0	0	3747	3747	0	0	0	0	1598	1598	0
5531435	2	Europe_other	0	0	0	1	High school, 9-10y	0	0	0	2385	2385	0	0	0	0	2078	2078	0	0	0	0	905	905	0	0	0	0	1019	1019	0	0	140	0	757	757	0	0	0	0	0	0	0	0	0	0	332	332	0
5556071	2	Europe_other	2	0	2	1	Primary school	1	145	192	517	517	0	1	259	0	57	57	0	0	68	51	741	741	0	0	0	0	1747	1747	0	0	0	0	2074	2074	0	0	0	0	1932	1932	0	0	0	0	2601	2601	0
5618648	2	Europe_other	2	0	2	1	High school, 9-10y	0	0	0	3012	3012	0	0	0	0	3532	3532	0	0	0	0	4054	4054	0	0	0	0	2856	2856	0	0	0	0	2487	2487	0	0	0	0	3107	3107	0	0	0	0	2975	2975	0
5646451	2	Europe_other	0	0	0	1	Gymnasium, 12y	0	0	0	1410	1410	0	0	0	0	775	775	0	0	0	0	45	45	0	0	0	0	228	228	1	0	0	0	0	0	1	0	0	0	0	0	1	0	0	0	0	0	1
5661707	2	Europe_other	0	1	3	1	High school, 9-10y	0	0	0	1591	1591	0	0	0	0	2444	2444	0	0	0	0	2531	2531	0	0	0	0	2234	2234	0	0	0	0	2848	2848	0	0	0	0	2677	2677	0	0	0	0	3038	3038	0
5889253	2	Europe_other	0	0	0	1	High school, <9y	0	0	0	2504	2504	0	0	0	0	1979	1979	0	0	0	0	2076	2076	0	0	0	0	1547	1547	0	0	0	0	1704	1704	0	0	0	0	905	905	0	0	0	0	793	793	0
5946449	2	Europe_other	0	0	0	1	College/University, <14y	0	0	0	1740	1740	0	0	0	0	2111	2111	0	0	0	0	1832	1832	0	0	0	0	1761	1761	0	0	0	0	2294	2294	0	0	0	0	2447	2447	0	0	0	0	3154	3154	0
5958141	2	Europe_other	0	0	0	1	High school, <9y	0	0	0	2249	2249	0	0	0	0	1939	1939	0	0	0	0	2194	2194	0	0	0	0	2448	2448	0	0	0	0	2449	2449	0	0	0	0	0	3420	0	0	0	0	0	3493	0
6119744	1	Europe_other	2	1	5	1	High school, <9y	0	0	0	2159	2159	0	0	0	0	1819	1819	0	1	254	0	1781	1781	0	1	365	0	0	0	0	1	92	0	0	0	0	0	2	0	0	0	0	0	2	0	924	924	0
6145037	1	Europe_other	1	1	4	1	High school, <9y	0	0	0	221	1944	0	0	0	0	0	1665	0	0	0	0	575	575	0	0	0	0	923	923	0	0	0	0	1349	1449	0	0	0	0	2254	2261	0	0	0	0	2510	2512	0
6155113	1	Europe_other	1	0	1	1	Gymnasium, 12y	0	0	0	2620	2620	0	0	0	0	2686	2686	0	0	0	0	2531	2531	0	0	0	0	2550	2550	0	0	0	0	2484	2484	0	0	0	0	2390	2390	0	0	0	0	2881	2881	0
6166829	1	Europe_other	0	0	0	1	High school, <9y	1	90	274	340	340	0	1	0	365	396	396	0	1	130	236	196	196	0	1	2	0	370	370	0	1	8	0	287	287	0	0	0	0	0	1205	0	0	0	0	0	1129	0
6180936	1	Europe_other	1	1	4	1	Primary school	0	0	0	1336	1336	0	0	0	0	777	777	0	0	0	0	118	118	0	1	125	0	0	0	0	1	78	0	0	0	0	0	0	0	0	0	0	1	235	0	0	0	0
6196706	1	Europe_other	1	0	1	1	College/University, <14y	0	0	0	1637	1637	0	0	0	0	1708	1708	0	0	0	0	1208	1208	0	0	0	0	926	926	0	0	0	0	1807	1807	0	0	0	0	2064	2064	0	0	0	0	2561	2561	0
6243336	1	Europe_other	1	0	1	1	Gymnasium, 12y	0	0	0	326	326	0	0	0	0	1061	1061	0	0	0	0	1514	1514	0	1	29	0	2650	2650	0	0	0	0	2786	2786	0	0	0	0	3269	3269	0	0	0	0	3479	3479	0
6473253	1	Europe_other	1	0	1	1	Gymnasium, 12y	0	0	0	3269	3269	0	0	0	0	4110	4110	0	0	0	0	4167	4167	0	0	0	0	3953	3953	0	0	0	0	4079	4079	0	0	0	0	4182	4182	0	0	0	0	4238	4238	0
6572213	1	Europe_other	1	1	4	1	College/University, >=14y	0	0	0	0	0	0	0	0	0	0	0	0	0	0	0	0	0	0	0	0	0	0	0	1	0	0	0	0	0	1	0	0	0	0	0	1	0	0	0	0	0	1
6651626	1	Europe_other	0	0	0	1	College/University, <14y	1	163	0	309	309	0	1	96	0	486	486	0	0	0	0	1263	1263	0	0	0	0	1533	1533	0	0	31	0	2075	2075	0	0	0	0	2574	2574	0	0	0	0	2491	2491	0
6888064	1	Europe_other	1	1	4	1	High school, <9y	0	0	0	3027	3027	0	0	0	0	2771	2771	0	0	0	0	2702	2702	0	0	0	0	1796	1796	0	0	0	0	1400	1400	0	0	0	0	1587	1587	0	0	0	0	1566	1566	1
6895000	1	Europe_other	0	0	0	1	Gymnasium, 12y	0	0	0	2539	2539	0	0	0	0	2400	2400	0	0	0	0	2488	2488	0	0	0	0	2154	2154	0	0	0	0	2443	2559	0	0	0	0	2438	2548	0	0	0	0	3161	3162	0
7025933	1	Europe_other	1	0	1	1	High school, <9y	0	0	0	2291	2291	0	0	0	0	2552	2552	0	0	0	0	2470	2470	0	0	0	0	2574	2574	0	0	0	0	2685	2685	0	0	0	0	2741	2741	0	0	0	0	2812	2812	0
7217860	1	Europe_other	0	0	0	1	High school, <9y	0	0	0	1804	1804	0	0	0	0	1819	1819	0	0	0	0	1935	1935	0	0	0	0	2066	2066	0	0	0	0	2211	2211	0	0	0	0	2309	2309	0	0	0	0	2459	2459	0
7298348	1	Europe_other	1	1	4	1	High school, <9y	0	0	0	3126	3126	0	0	0	0	3379	3379	0	0	0	0	2964	2964	0	0	0	0	3021	3021	0	0	0	0	2990	2990	0	0	0	0	2935	2935	0	0	0	0	3561	3561	0
7570075	1	Europe_other	0	0	0	1	High school, 9-10y	1	216	0	0	0	0	0	0	0	552	552	0	0	0	0	2283	2283	0	0	3	0	2558	2558	0	0	0	0	2587	2587	0	0	0	0	2591	2591	0	0	0	0	2663	2663	0
7577151	1	Europe_other	1	0	1	1	College/University, >=14y	0	0	0	2077	2077	0	0	0	0	2092	2092	0	0	0	0	2266	2266	0	0	0	0	2477	2477	0	0	0	0	2181	2181	0	0	0	0	2346	2346	0	0	0	0	2341	2341	0
7579864	1	Europe_other	0	0	0	1	High school, <9y	0	0	0	0	0	0	0	0	0	0	0	0	0	0	0	159	159	0	0	0	0	1100	1100	0	1	90	0	716	716	0	0	0	0	2352	2352	0	0	87	0	1435	1435	0
7610255	1	Europe_other	0	0	0	1	High school, <9y	0	0	0	2425	2425	0	0	0	0	2349	2349	0	0	0	0	2530	2530	0	0	0	0	2613	2613	0	0	0	0	2542	2542	0	0	0	0	2048	2048	0	0	0	0	1364	1364	0
7733634	1	Europe_other	0	0	0	1	High school, 9-10y	0	0	0	2362	2362	0	0	0	0	2372	2372	0	0	0	0	2853	2853	0	0	0	0	3063	3063	0	0	0	0	3142	3142	0	0	0	0	3278	3278	0	0	0	0	3051	3051	0
7796211	1	Europe_other	0	0	0	1	Primary school	0	0	0	2049	2049	0	0	0	0	1589	1589	0	0	25	0	508	508	0	0	42	0	172	172	0	0	0	0	428	428	0	0	0	0	903	903	0	0	0	0	792	792	0
7800238	1	Europe_other	0	0	0	1	High school, <9y							0	0	0	67	67	0	0	0	0	0	0	0	0	0	0	0	0	0	0	0	0	0	0	0	0	0	0	0	0	0	0	0	0	0	0	0
7817293	1	Europe_other	0	1	3	1	High school, 9-10y	0	0	0	2280	2280	0	0	0	0	2179	2179	0	0	0	0	2227	2227	0	0	1	0	2795	2795	0	0	0	0	2708	2708	0	0	0	0	2679	2679	0	0	0	0	2994	2994	0
7864099	1	Europe_other	0	0	0	1	College/University, <14y	0	0	0	1675	1675	0	0	0	0	1056	1056	0	0	0	0	918	918	0	0	0	0	1257	1257	0	0	0	0	1757	1757	0	0	0	0	2262	2262	0	0	0	0	2389	2389	0
7969000	2	Europe_other	0	0	0	1	Primary school	0	0	0	2173	2173	0	0	0	145	1273	1273	0	0	0	0	1868	1868	0	0	0	0	1884	1884	0	0	0	0	2105	2105	0	0	0	0	2344	2344	0	0	0	0	2942	2942	0
8001210	2	Europe_other	0	0	0	1	College/University, >=14y	0	0	0	1862	1862	0	0	0	0	249	249	0	0	0	0	620	620	0	0	0	0	1404	1404	0	0	0	0	482	482	0	0	0	0	2070	2070	0	0	0	0	3262	3262	0
8003144	2	Europe_other	0	0	0	1	High school, 9-10y	0	0	0	59	59	0	0	0	0	299	299	0	0	0	0	150	150	0	0	167	0	0	0	0	0	296	0	138	138	0	0	0	0	893	893	0	0	73	0	0	0	0
8008328	2	Europe_other	0	0	0	1	Gymnasium, 12y	0	9	0	843	843	0	0	0	0	1564	1564	0	0	0	0	1320	1320	0	0	0	0	171	171	0	0	0	0	1546	1546	0	0	0	0	2520	2520	0	0	0	0	2452	2452	0
8051906	2	Europe_other	1	0	1	1	Primary school	0	0	0	2844	2844	0	0	0	0	981	981	0	0	0	0	0	0	1	0	0	0	0	0	1	1	122	0	0	0	1	1	126	0	0	0	1	0	0	0	0	0	1
8082302	2	Europe_other	1	1	4	1	Gymnasium, 12y	0	0	0	1885	1885	0	0	0	0	1332	1332	0	0	0	0	1698	1698	0	0	0	0	2260	2260	0	0	0	0	2480	2480	0	0	0	0	2453	2453	0	0	0	0	2642	2642	0
8082735	2	Europe_other	1	0	1	1	High school, 9-10y	0	0	0	2027	2027	0	0	0	0	1377	1377	0	0	0	0	2515	2515	0	1	349	0	654	654	0	1	365	0	0	0	0	1	52	0	1105	1105	0	0	0	0	978	978	0
8158244	2	Europe_other	0	0	0	1	High school, 9-10y	0	0	0	1700	1700	0	0	0	0	1758	1758	0	0	0	0	1750	1750	0	0	0	0	1824	1824	0	0	0	0	1892	1892	0	0	0	0	1989	1989	0	0	0	0	2164	2164	0
8176244	2	Europe_other	0	0	0	1	Gymnasium, 12y	0	128	0	669	669	0	0	0	0	1840	1840	0	0	0	0	234	234	0	0	0	0	544	544	0	0	0	0	1677	1677	0	0	0	0	1820	1820	0	0	0	0	2118	2118	0
8176654	2	Europe_other	1	1	4	1	High school, <9y	0	0	0	1531	1531	0	0	0	0	1416	1416	0	0	0	0	1308	1308	0	0	0	0	1521	1521	0	0	0	0	1691	1691	0	0	0	0	1802	1802	0	0	0	0	2077	2077	0
8231353	2	Europe_other	1	0	1	1	Primary school	0	0	0	1671	1671	0	0	0	0	1692	1692	0	0	0	0	1927	1927	0	0	0	0	1911	1911	0	0	0	0	1884	1884	0	0	0	0	2101	2101	0	0	0	0	2334	2334	0
8244713	2	Europe_other	2	0	2	1	High school, 9-10y	0	0	0	1637	1637	0	0	0	0	1906	1906	0	0	0	0	1891	1891	0	0	0	0	1983	1983	0	0	0	0	2183	2183	0	0	0	0	2200	2200	0	0	0	0	2524	2524	0
8252735	2	Europe_other	1	0	1	1	High school, 9-10y	1	89	40	229	229	0	1	365	0	0	0	0	1	19	0	300	300	0	0	7	0	372	372	0	0	0	0	131	131	0	0	0	0	395	395	0	0	0	0	520	520	0
8349670	2	Europe_other	0	0	0	1	High school, <9y	0	72	0	886	886	0	0	69	0	0	0	0	0	0	0	451	451	0	0	101	0	24	24	0	0	0	0	786	786	0	0	0	0	2372	2372	0	0	0	0	2874	2874	0
8399481	2	Europe_other	2	1	5	1	Primary school	0	0	0	1911	1911	0	0	0	0	1871	1871	0	0	0	0	973	973	0	0	0	0	157	157	0	0	0	0	728	728	0	0	0	0	327	327	1	0	0	0	0	0	1
8488204	2	Europe_other	0	1	3	1	Primary school	0	0	0	1726	1726	0	0	0	0	1079	1079	0	0	32	0	411	411	0	1	0	0	1840	1840	0	0	0	0	1754	1754	0	0	0	0	1987	1987	0	0	0	0	2086	2086	0
8540015	2	Europe_other	1	0	1	1	High school, 9-10y							0	0	0	0	0	0	0	0	0	0	0	0	0	0	0	0	0	0	0	0	0	0	0	0	0	0	0	0	0	0	0	0	0	0	0	0
8730322	2	Europe_other	0	1	3	1	Gymnasium, 12y	0	0	0	0	0	0	0	0	0	0	0	0	0	0	0	0	0	0	0	0	0	0	0	0	0	0	0	0	0	0	0	0	0	473	473	0	0	0	0	747	747	0
8782132	2	Europe_other	1	0	1	1	College/University, <14y	0	0	0	1384	1384	0	0	0	0	370	370	0	0	0	0	1664	1664	0	0	0	0	1960	1960	0	0	0	0	2069	2069	0	0	0	0	2104	2104	0	0	0	0	2260	2260	0
8888305	2	Europe_other	0	0	0	1	Gymnasium, 12y	0	12	0	0	0	0	1	121	0	806	806	0	1	41	0	1568	1568	0	0	0	0	1844	1844	0	0	0	0	1974	1974	0	0	0	0	2158	2158	0	0	0	0	2247	2247	0
8900737	2	Europe_other	1	1	4	1	Gymnasium, 12y	0	0	0	1442	1442	0	0	0	0	1716	1716	0	0	0	0	1879	1879	0	0	0	0	1908	1908	0	0	0	0	1969	1969	0	0	0	0	2045	2045	0	0	0	0	2183	2183	0
8906207	2	Europe_other	0	0	0	1	College/University, >=14y	0	0	0	1794	1794	0	0	0	0	445	445	0	0	0	0	755	755	0	0	0	0	367	367	0	0	0	0	1738	1738	0	0	0	0	2306	2306	0	0	0	0	2529	2529	0
8920773	2	Europe_other	0	0	0	1	High school, 9-10y	0	0	0	2181	2181	0	0	0	0	2279	2279	0	0	0	0	2308	2308	0	0	0	0	2449	2449	0	0	0	0	2383	2383	0	0	0	0	2517	2517	0	0	0	0	2748	2748	0
8931173	2	Europe_other	1	0	1	1	High school, 9-10y	0	0	0	0	0	0	0	0	0	0	0	0	0	0	0	0	0	0	0	72	0	0	0	0	0	74	0	16	16	0	0	0	0	0	0	0	0	0	0	769	769	0
8948505	2	Europe_other	1	0	1	1	College/University, <14y	0	0	0	1297	1297	0	0	0	0	197	197	0	0	0	0	389	389	0	0	0	0	123	123	0	0	4	0	697	697	0	0	4	0	1865	1865	0	0	0	0	2329	2329	0
9039278	2	Europe_other	0	0	0	1	High school, <9y	0	0	0	2538	2538	0	0	0	0	2738	2738	0	0	0	0	1986	1986	0	0	0	0	1988	1988	0	0	0	0	2271	2271	0	0	0	0	2152	2152	0	0	0	0	2490	2490	0
9127557	2	Europe_other	2	0	2	1	Gymnasium, 12y	1	189	0	2293	2293	0	1	132	0	0	0	0	0	0	0	1812	1812	0	0	0	0	2664	2664	0	0	0	0	3277	3277	0	0	0	0	2696	2696	0	0	0	0	3151	3151	0
9309920	2	Europe_other	1	1	4	1	College/University, <14y	0	0	0	1873	1873	0	0	0	0	1920	1920	0	0	0	0	2081	2081	0	0	0	0	2161	2161	0	0	0	0	2086	2086	0	0	0	0	2392	2392	0	0	0	0	2772	2772	0
9314374	2	Europe_other	0	0	0	1	College/University, <14y	0	0	0	386	386	0	0	23	0	514	514	0	0	18	0	57	57	0	0	0	0	223	223	0	0	0	0	196	196	0	0	0	0	480	480	0	0	0	0	24	24	0
9391167	2	Europe_other	0	0	0	1	College/University, >=14y	0	83	0	271	271	0	0	0	0	1957	1957	0	0	0	0	1918	1918	0	1	61	0	1971	1971	0	1	1	0	2189	2189	0	0	0	0	2838	2838	0	0	0	0	2963	2963	0
9395543	2	Europe_other	2	0	2	1	Primary school	0	0	0	1088	1088	0	1	59	0	1438	1438	0	1	317	0	281	281	0	1	64	0	1037	1037	0	1	125	0	1448	1448	0	1	113	0	1248	1248	0	1	95	22	1650	1650	0
9406813	1	Europe_other	0	0	0	1	Primary school	0	0	97	567	567	0	0	73	0	301	301	0	1	279	0	90	90	0	1	1	347	540	540	0	1	126	116	371	371	0	1	67	0	2325	2325	0	0	0	0	2558	2558	0
9466620	1	Europe_other	0	1	3	1	High school, 9-10y	0	0	0	2444	2444	0	0	0	0	2444	2444	0	0	0	0	3765	3765	0	0	0	0	2508	2508	0	0	0	0	2545	2545	0	0	0	0	3361	3361	0	0	0	0	4017	4017	0
9492606	1	Europe_other	0	0	0	1	High school, 9-10y	0	0	0	1883	1883	0	0	0	0	2150	2150	0	0	0	0	2052	2052	0	0	0	0	2548	2548	0	0	0	0	1933	1933	0	0	0	0	2946	2946	0	0	0	0	3233	3233	0
9500063	1	Europe_other	0	0	0	1	High school, 9-10y	0	0	0	2111	2111	0	0	0	0	2017	2017	0	0	0	0	2020	2020	0	0	0	0	2060	2060	0	0	0	0	2125	2125	0	0	0	0	2166	2166	0	0	0	0	2266	2266	0
9540011	1	Europe_other	1	0	1	1	High school, <9y							0	0	0	1129	1129	0	0	0	0	2357	2357	0	0	0	0	2412	2412	0	0	0	0	2561	2561	0	0	0	0	2963	2963	0	0	0	0	2442	2442	0
9601052	1	Europe_other	0	0	0	1	College/University, >=14y	1	195	0	989	989	0	1	148	0	548	548	0	0	47	0	1399	1399	0	0	0	0	1533	1533	0	0	0	0	1149	1192	0	0	0	0	1460	1460	0	0	0	0	310	972	0
9635901	1	Europe_other	1	0	1	1	College/University, <14y	0	0	0	2500	2500	0	0	0	0	2838	2838	0	0	0	0	2817	2817	0	0	0	0	3006	3006	0	0	0	0	3253	3253	0	0	0	0	3846	3846	0	0	0	0	3967	3967	0
9640927	1	Europe_other	1	1	4	1	High school, 9-10y	0	0	0	3131	3131	0	0	0	0	2843	2843	0	0	0	0	2645	2645	0	0	0	0	3043	3043	0	0	0	0	3403	3403	0	0	0	0	2427	2427	0	0	0	0	3384	3384	0
9661855	1	Europe_other	1	0	1	1	College/University, <14y	0	0	0	3498	3498	0	0	0	0	3252	3252	0	0	0	0	3340	3340	0	0	0	0	2989	2989	0	0	0	0	3034	3034	0	0	0	0	3120	3120	0	0	0	0	3269	3269	0
9870041	1	Europe_other	1	0	1	1	High school, <9y	0	0	0	2585	2585	0	0	0	0	2657	2657	0	0	0	0	2678	2678	0	0	0	0	1466	1466	0	0	0	0	0	0	0	0	0	0	0	0	0	0	0	0	0	0	0
9940628	1	Europe_other	2	0	2	1	Gymnasium, 12y	0	0	0	3633	3633	0	0	0	0	3681	3681	0	0	0	0	3750	3750	0	0	0	0	3778	3778	0	0	0	0	4474	4474	0	0	0	0	4876	4876	0	0	0	0	4161	4161	0
10029011	1	Europe_other	0	0	0	1	High school, <9y	0	0	0	52	52	0	0	0	0	0	0	0	0	0	0	0	0	0	0	0	0	40	40	0	0	46	0	255	255	0	0	0	0	443	443	0	0	0	0	27	27	0
10090029	1	Europe_other	0	0	0	1	High school, 9-10y	0	0	0	2305	2305	0	0	0	0	2437	2437	0	0	0	0	2473	2473	0	0	0	0	2617	2617	0	0	0	0	2483	2483	0	0	0	0	2559	2559	0	0	0	0	2697	2697	0
10139159	1	Europe_other	1	0	1	1	Gymnasium, 12y	0	0	0	2719	2719	0	0	0	0	2636	2636	0	0	0	0	3265	3265	0	0	0	0	3163	3163	0	0	0	0	3036	3036	0	0	0	0	3033	3033	0	0	0	0	3530	3530	0
10152453	1	Europe_other	0	0	0	1	College/University, <14y	0	0	0	3394	3394	0	0	0	0	3935	3935	0	0	0	0	4449	4449	0	0	0	0	4433	4433	0	0	0	0	4617	4617	0	0	0	0	5714	5714	0	0	0	0	5669	5669	0
10185135	1	Europe_other	1	0	1	1	High school, <9y	0	0	0	2310	2310	0	0	0	0	2367	2367	0	0	0	0	658	658	0	0	0	0	281	281	0	0	0	0	0	0	0	0	0	0	0	0	0	0	0	0	0	0	0
10195289	1	Europe_other	1	0	1	1	Gymnasium, 12y	0	0	0	0	564	0	0	64	0	246	246	0	0	137	0	550	550	0	0	0	0	1220	1220	0	0	0	0	1200	1200	0	0	0	0	1440	1440	0	0	0	0	1520	1520	0
10208150	1	Europe_other	0	0	0	1	College/University, >=14y	0	0	0	2771	2771	0	0	0	0	3348	3348	0	0	0	0	3302	3302	0	0	0	0	3104	3104	0	0	0	0	3314	3314	0	0	0	0	3276	3276	0	0	0	0	3500	3500	0
10280508	1	Europe_other	1	0	1	1	High school, 9-10y	0	0	0	2345	2345	0	0	0	0	2779	2779	0	0	0	0	2788	2788	0	0	0	0	2574	2574	0	0	0	0	2731	2731	0	0	0	0	3049	3049	0	0	0	0	3269	3269	0
10368975	1	Europe_other	0	0	0	1	High school, 9-10y	0	0	0	2647	2647	0	0	0	0	2709	2709	0	0	0	0	2769	2769	0	0	0	0	2731	2731	0	0	0	0	2858	2858	0	0	0	0	2978	2978	0	0	0	0	3006	3006	0
10440597	1	Europe_other	0	1	3	1	Primary school	1	365	0	1263	1263	0	1	214	0	1449	1449	0	1	74	0	0	0	0	0	0	0	60	60	0	0	84	0	0	0	0	0	37	0	1701	1701	0	0	0	0	1958	1958	0
10640548	1	Europe_other	2	0	2	1	Primary school	0	0	0	3582	3582	0	0	0	0	3985	3985	0	0	0	0	4449	4449	0	0	0	0	4352	4352	0	0	0	0	4019	4019	0	0	0	0	3729	3729	0	0	0	0	4876	4876	0
10669652	1	Europe_other	0	0	0	1	College/University, <14y	0	0	0	2793	2793	0	0	0	0	2486	2486	0	0	0	0	2437	2437	0	0	0	0	3157	3157	0	0	0	0	3001	3001	0	0	0	0	3012	3012	0	0	0	0	3078	3078	0
10720595	1	Europe_other	1	0	1	1	High school, 9-10y	0	0	0	2090	2090	0	0	0	0	3363	3363	0	0	0	0	2791	2791	0	0	0	0	3138	3138	0	0	34	32	1504	1504	0	0	0	162	2631	2631	0	0	0	0	3408	3408	0
10730266	1	Europe_other	0	0	0	1	College/University, >=14y													0	45	51	0	0	0	0	74	38	602	602	0	0	0	0	1999	1999	0	0	0	0	2429	2429	0	0	0	0	2760	2760	0
10788819	1	Europe_other	0	1	3	1	College/University, >=14y	0	0	0	566	566	0	0	0	140	1278	1278	0	0	0	0	1791	1791	0	0	0	0	2139	2139	0	0	0	0	4127	4127	0	1	219	0	476	476	0	0	0	0	0	0	1
10827945	1	Europe_other	1	0	1	1	High school, <9y	0	0	46	870	870	0	0	0	0	1470	1470	0	0	0	0	205	205	0	0	0	0	954	954	0	0	0	0	3158	3158	0	0	0	0	2953	2953	0	0	0	0	512	2251	0
10835485	1	Europe_other	1	0	1	1	College/University, >=14y	1	14	0	2417	2417	0	0	0	0	2153	2153	0	0	0	0	2356	2356	0	0	0	0	2468	2468	0	0	0	0	2676	2676	0	0	0	0	2941	2941	0	0	0	0	2968	2968	0
10843543	1	Europe_other	1	0	1	1	High school, <9y	0	0	0	2127	2127	0	0	0	0	2255	2255	0	0	0	0	2137	2137	0	1	363	0	308	308	0	1	292	0	0	0	0	1	31	0	0	0	0	0	0	0	0	0	0
10872113	1	Europe_other	0	0	0	1	High school, <9y	0	0	0	881	881	0	0	0	0	1440	1440	0	0	0	0	1528	1528	0	0	0	0	1239	1239	0	0	0	0	1361	1361	0	0	116	0	611	611	0	1	348	0	0	0	0
10928948	2	Europe_other	1	0	1	1	Primary school	0	0	0	1294	1294	0	0	0	0	1201	1201	0	0	0	0	1277	1277	0	0	0	0	1344	1344	0	0	0	0	1923	1923	0	0	0	0	1790	1790	0	0	0	0	2004	2004	0
10938658	2	Europe_other	0	0	0	1	College/University, <14y	0	0	0	106	106	0	0	0	0	481	481	0	0	0	0	1697	1697	0	1	363	0	395	395	0	1	365	0	0	0	0	1	196	0	0	0	0	0	5	0	0	375	0
10956136	2	Europe_other	0	1	3	1	High school, 9-10y	0	0	0	1231	1231	0	0	0	0	259	259	0	0	0	0	273	273	0	0	0	0	331	331	0	0	0	0	1933	1933	0	0	0	0	2409	2409	0	0	0	0	2979	2979	0
11044978	2	Europe_other	0	0	0	1	High school, <9y	0	23	0	0	0	0	1	0	0	0	0	0	1	19	0	66	66	0	1	101	0	0	0	0	1	337	0	0	0	0	1	140	0	203	203	0	0	0	0	338	338	0
11078862	2	Europe_other	0	0	0	1	Primary school	0	0	0	737	1007	0	0	0	0	1230	1462	0	0	0	0	969	1208	0	0	0	0	556	771	0	0	0	0	1480	2051	0	0	0	0	1394	2044	0	0	0	0	1632	2378	0
11136048	2	Europe_other	0	0	0	1	Primary school	0	0	0	1678	1678	0	0	0	0	1073	1073	0	1	45	0	919	919	0	1	200	0	12	12	0	0	0	0	0	0	0	0	0	0	0	0	0	0	0	0	0	0	0
11179375	2	Europe_other	0	0	0	1	High school, 9-10y	0	147	0	276	276	0	1	139	177	384	384	0	1	63	249	1087	1087	0	1	0	0	688	688	0	0	0	0	404	404	0	0	4	0	0	0	0	0	1	0	0	0	1
11179690	2	Europe_other	0	0	0	1	College/University, <14y													0	0	0	304	304	0	0	0	0	738	738	0	0	0	0	27	27	0	0	0	0	177	177	0	0	0	0	2306	2306	0
11253691	2	Europe_other	2	1	5	1	Primary school	0	0	0	1805	1805	0	0	0	0	1915	1915	0	0	0	0	1510	1510	0	0	0	0	2070	2070	0	0	0	0	2093	2093	0	0	0	0	1286	1286	0	0	0	0	1138	1138	0
11262396	2	Europe_other	0	0	0	1	High school, <9y	0	0	15	1331	1331	0	1	97	0	14	14	0	1	106	0	1364	1364	0	0	0	0	2173	2173	0	0	0	0	1948	1948	0	0	0	0	2750	2750	0	0	0	0	2491	2491	0
11301668	2	Europe_other	0	0	0	1	High school, <9y	0	0	0	284	284	0	0	0	0	267	267	0	0	0	0	202	202	0	0	0	0	411	411	0	0	0	0	211	211	0	0	0	0	337	337	0	0	0	0	2447	2447	0
11301687	2	Europe_other	1	0	1	1	Primary school	0	0	0	3027	3027	0	0	0	0	3572	3572	0	0	0	0	3630	3630	0	0	0	0	3742	3742	0	0	0	0	3877	3877	0	0	0	0	4007	4007	0	0	0	0	4682	4682	0
11346466	2	Europe_other	2	1	5	1	High school, <9y	0	0	0	1446	1446	0	0	0	0	1763	1763	0	0	0	0	2064	2064	0	0	0	0	2669	2669	0	0	0	0	2596	2596	0	0	0	0	2556	2556	0	0	0	0	3023	3023	0
11359452	2	Europe_other	0	1	3	1	High school, 9-10y	0	0	0	0	0	0	0	0	0	144	144	0	1	211	0	14	14	0	1	142	0	1149	1149	0	1	77	0	338	338	0	0	160	0	150	150	0	0	6	57	916	916	0
11373580	2	Europe_other	0	0	0	1	High school, <9y	1	212	0	649	649	0	1	89	0	11	11	0	0	0	0	0	0	0	1	180	0	203	203	0	1	0	0	2100	2100	0	1	201	0	1108	1108	0	1	323	43	96	96	0
11431549	2	Europe_other	1	0	1	1	Primary school	1	0	0	1233	1233	0	1	0	0	1845	1845	0	0	0	0	1913	1913	0	0	0	0	476	476	0	0	0	0	891	891	0	0	0	0	1706	1706	0	0	0	0	2197	2197	0
11446837	2	Europe_other	2	0	2	1	High school, 9-10y	0	0	0	291	291	0	1	73	0	294	294	0	0	0	0	15	15	0	0	0	0	0	0	0	0	0	0	727	727	0	0	0	0	1233	1233	1	0	0	0	1448	1448	1
11509295	2	Europe_other	0	0	0	1	College/University, >=14y													0	0	0	5	5	0	0	0	0	80	80	0	0	78	0	1081	1081	0	0	0	0	2156	2156	0	0	0	0	2389	2389	0
11510242	2	Europe_other	0	0	0	1	High school, 9-10y	0	0	0	1244	1244	0	0	0	0	1284	1284	0	0	0	0	1251	1251	0	0	0	0	1497	1497	0	0	0	0	1569	1569	0	0	0	0	1747	1747	0	0	0	0	1816	1816	0
11530707	2	Europe_other	0	0	0	1	Gymnasium, 12y	0	0	0	2676	2676	0	0	0	0	2413	2413	0	0	0	0	2900	2900	0	0	0	0	2895	2895	0	0	0	0	3236	3236	0	0	0	0	2746	2746	0	0	0	0	2660	2660	0
11580976	2	Europe_other	2	0	2	1	Primary school	0	0	0	981	981	0	0	0	0	969	969	0	1	167	0	346	346	0	1	365	0	0	0	0	1	88	0	0	0	0	0	0	0	0	0	1	0	0	0	0	0	1
11596466	2	Europe_other	0	0	0	1	Gymnasium, 12y	1	154	0	1486	1486	0	1	124	0	1552	1552	0	1	252	0	890	890	0	1	247	0	731	731	0	1	183	0	1458	1458	0	1	81	0	2151	2151	0	1	222	0	818	818	0
11608585	2	Europe_other	0	0	0	1	Primary school	0	0	0	2187	2187	0	0	0	0	2114	2114	0	0	0	0	2205	2205	0	0	0	0	2204	2204	0	0	0	0	2341	2341	0	0	0	0	2655	2655	0	0	0	0	2840	2840	0
11713882	2	Europe_other	1	1	4	1	College/University, <14y	0	0	0	183	183	1	0	0	0	0	0	1	0	14	0	0	0	1	0	0	0	0	0	1	0	0	0	0	0	1	0	82	0	0	0	1	0	0	0	0	0	1
11744449	2	Europe_other	1	0	1	1	High school, <9y	0	0	0	1539	1539	0	0	0	0	1642	1642	0	0	0	0	1790	1790	0	0	0	0	1904	1904	0	0	0	0	2100	2100	0	0	0	0	2379	2379	0	0	0	0	2442	2442	0
11747811	2	Europe_other	0	1	3	1	High school, 9-10y	0	0	0	0	0	1	0	0	0	0	0	1	0	0	0	0	0	1	0	0	0	0	0	0	0	132	0	0	0	0	0	185	0	0	0	0	0	0	0	0	0	0
11756961	2	Europe_other	0	1	3	1	College/University, <14y	0	0	0	1440	1440	0	0	0	0	137	137	0	0	0	0	85	85	0	0	0	0	994	994	0	0	0	0	899	899	0	0	0	0	353	353	1	0	0	0	0	0	1
11779258	2	Europe_other	0	0	0	1	Gymnasium, 12y	0	0	0	53	53	0	0	0	0	342	342	0	0	0	0	1117	1117	0	0	0	0	1511	1511	0	0	0	0	697	697	0	0	0	0	1328	1328	0	0	0	0	1304	1304	0
11830017	2	Europe_other	0	0	0	1	College/University, <14y	1	44	0	305	305	0	1	27	0	421	421	0	0	0	0	1646	1646	0	0	0	0	2606	2606	0	0	0	0	2747	2747	0	0	0	0	2937	2937	0	0	0	0	2866	2866	0
11863021	2	Europe_other	0	0	0	1	High school, 9-10y	0	0	0	1960	1960	0	0	0	0	2073	2073	0	0	0	0	2067	2067	0	0	0	0	2076	2076	0	0	0	0	2194	2194	0	0	0	0	2193	2193	0	0	0	0	2341	2341	0
11863421	2	Europe_other	1	0	1	1	High school, 9-10y	0	0	0	1065	1065	0	0	0	0	1170	1170	0	0	0	0	1207	1207	0	0	0	0	1330	1330	0	0	0	0	1299	1299	0	0	43	0	1389	1389	0	1	197	0	0	0	0
11912560	2	Europe_other	0	0	0	1	High school, <9y	0	36	0	1441	1441	0	0	0	0	473	473	0	0	89	0	120	120	0	0	131	0	0	0	0	0	0	0	802	802	0	0	0	0	2027	2027	0	0	0	0	972	972	0
11981882	2	Europe_other	1	0	1	1	Gymnasium, 12y	0	0	0	2390	2390	0	0	0	0	1743	1743	0	0	0	0	2289	2289	0	0	0	0	2619	2619	0	0	0	0	2701	2701	0	0	0	0	2739	2739	0	0	0	0	2912	2912	0
12016847	2	Europe_other	1	0	1	1	Primary school	0	0	0	2008	2008	0	0	0	0	2036	2036	0	0	0	0	2167	2167	0	0	0	0	2283	2283	0	0	0	0	2290	2290	0	0	0	0	1438	1438	0	0	0	0	0	0	0
12028348	2	Europe_other	1	0	1	1	High school, <9y	0	0	0	2267	2267	0	0	0	0	2292	2292	0	0	0	0	2424	2424	0	0	0	0	2432	2432	0	0	0	0	2476	2476	0	0	0	0	2686	2686	0	0	0	0	2912	2912	0
12033870	2	Europe_other	0	0	0	1	College/University, >=14y	0	0	0	3682	3682	0	0	0	0	3266	3266	0	0	0	0	3538	3538	0	0	0	0	3338	3338	0	0	0	0	3395	3395	0	0	0	0	3622	3622	0	0	0	0	3560	3560	0
12056380	2	Europe_other	0	0	0	1	Gymnasium, 12y	0	0	0	0	0	0	0	0	0	0	0	0	0	0	0	812	812	0	0	0	0	1534	1534	0	0	0	0	1599	1599	0	0	0	0	876	876	0	0	0	0	1798	1798	0
12057375	2	Europe_other	0	0	0	1	Gymnasium, 12y	0	0	0	1854	1854	0	0	0	0	1929	1929	0	0	0	0	1984	1984	0	0	0	0	2051	2051	0	0	0	0	2110	2110	0	0	0	0	2249	2249	0	0	0	0	2537	2537	0
12058571	2	Europe_other	1	0	1	1	High school, <9y	0	0	0	2947	4679	0	0	0	0	3447	3973	0	0	0	0	3977	4325	0	0	0	0	3379	5099	0	0	0	0	3428	3637	0	0	0	0	3660	4675	0	0	0	0	5126	5924	0
12084564	2	Europe_other	0	0	0	1	College/University, >=14y	1	306	0	375	375	0	1	6	0	2592	2592	0	0	0	0	2580	2580	0	0	0	0	2892	2892	0	0	0	0	774	774	0	0	0	0	1730	1730	0	0	0	0	2817	2817	0
12108698	1	Europe_other	1	0	1	1	Gymnasium, 12y	0	0	0	2503	2503	0	0	0	0	2884	2884	0	1	166	0	1654	1654	0	1	77	0	1562	1562	0	1	27	0	1850	1850	0	0	0	0	3203	3203	0	0	0	0	3098	3098	0
12147946	1	Europe_other	1	1	4	1	Gymnasium, 12y	0	0	0	2542	2542	0	0	0	0	2579	2579	0	0	0	0	2134	2134	0	0	0	0	2775	2775	0	0	0	0	3128	3128	0	0	0	0	3272	3272	0	0	0	0	3045	3045	0
12166444	1	Europe_other	2	0	2	1	Primary school	0	0	0	0	0	0	0	0	0	154	154	0	0	0	0	2293	2293	0	0	0	0	0	0	0	0	0	0	0	0	0	0	0	0	0	0	0	0	0	0	0	0	0
12190901	1	Europe_other	2	0	2	1	College/University, <14y													0	0	0	581	581	0	0	0	0	2097	2097	0	0	0	0	2795	2795	0	0	0	0	2582	2582	0	0	0	0	2626	2626	0
12207295	1	Europe_other	0	1	3	1	Primary school	0	0	0	1396	1396	0	0	70	0	1004	1004	0	0	260	80	159	159	0	0	4	53	1023	1023	0	0	0	0	1275	1275	0	0	36	0	543	543	0	0	125	0	41	41	0
12234218	1	Europe_other	1	0	1	1	High school, <9y	0	0	0	97	97	0	0	0	0	1	1	0	0	0	0	77	77	0	0	0	0	180	180	0	0	0	0	1427	1427	0	0	0	0	2400	2400	0	0	0	0	2339	2339	0
12257582	1	Europe_other	0	0	0	1	Gymnasium, 12y	0	0	0	1563	1563	0	0	0	0	2221	2221	0	0	0	0	2074	2074	0	1	74	0	2349	2349	0	1	1	0	2403	2403	0	0	0	0	2911	2911	0	1	178	0	1975	1975	0
12382430	1	Europe_other	2	0	2	1	College/University, >=14y	0	0	0	1016	1016	0	0	0	0	2176	2176	0	0	0	0	2023	2023	0	0	0	0	2475	2475	0	0	0	0	2527	2527	0	0	0	0	2545	2545	0	0	0	0	2581	2581	0
12429381	1	Europe_other	1	0	1	1	High school, 9-10y	0	0	0	2472	2472	0	0	0	0	2531	2531	0	0	0	0	2626	2626	0	0	0	0	2800	2800	0	0	0	0	2924	2924	0	0	0	0	2939	2939	0	0	0	0	2988	2988	0
12471634	1	Europe_other	1	0	1	1	College/University, <14y							0	0	0	0	0	0	0	82	95	944	944	0	0	0	275	2389	2389	0	0	0	0	2578	2578	0	0	0	0	3449	3449	0	0	0	0	3646	3646	0
12525246	1	Europe_other	1	0	1	1	Gymnasium, 12y	0	0	0	2317	2317	0	0	0	0	2384	2384	0	0	0	0	2892	2892	0	0	0	0	2938	2938	0	0	0	0	2907	2907	0	0	0	0	3623	3623	0	0	0	0	2853	2853	0
12605780	1	Europe_other	1	0	1	1	Gymnasium, 12y	0	0	0	2799	2799	0	0	0	0	2734	2734	0	0	0	0	2946	2946	0	0	0	0	2633	2633	0	0	0	0	2834	2834	0	0	0	0	2980	2980	0	0	0	0	2873	2873	0
12701521	1	Europe_other	1	0	1	1	High school, 9-10y	0	0	0	2655	2655	0	0	0	0	2738	2738	0	0	0	0	2831	2831	0	0	0	0	2733	2733	0	0	0	0	2853	2853	0	0	0	0	3120	3120	0	0	0	0	3165	3165	0
12728988	1	Europe_other	1	1	4	1	College/University, <14y	0	0	0	1731	1731	0	0	0	0	1610	1610	0	0	0	0	2819	2819	0	0	0	0	3906	3906	0	0	0	0	4261	4261	0	0	0	0	2835	2835	0	0	0	0	2897	2897	0
12756203	1	Europe_other	0	0	0	1	High school, <9y	0	0	0	242	242	0	0	0	0	762	762	0	0	0	0	1320	1320	0	0	0	0	2426	2426	0	0	0	0	2883	2883	0	0	0	0	3475	3475	0	0	0	0	3972	3972	0
12797655	1	Europe_other	0	0	0	1	Gymnasium, 12y	0	0	0	1989	1989	0	0	0	0	1858	1858	0	0	0	0	2154	2154	0	0	0	0	2215	2215	0	0	0	0	2037	2037	0	0	0	0	3089	3089	0	0	0	0	2752	2752	0
12816035	1	Europe_other	1	0	1	1	High school, 9-10y	0	361	0	0	0	0	0	179	0	0	0	0	0	366	0	0	0	0	0	226	0	0	0	0	0	358	0	0	0	0	0	365	0	0	0	0	0	214	32	200	200	0
12844593	1	Europe_other	1	0	1	1	High school, 9-10y	1	64	0	1793	1793	0	0	0	0	2781	2781	0	0	0	0	2496	2496	0	0	0	0	2490	2490	0	0	0	0	2672	2672	0	0	0	0	2822	2822	0	0	0	0	2924	2924	0
12860545	1	Europe_other	2	0	2	1	College/University, <14y	0	0	0	3182	3182	0	0	0	0	3201	3201	0	0	0	0	3382	3382	0	0	0	0	3413	3413	0	0	0	0	3604	3604	0	0	0	0	3715	3715	0	0	0	0	3872	3872	0
12934651	1	Europe_other	2	1	5	1	High school, 9-10y	0	0	0	1373	1373	0	0	0	0	1369	1369	0	0	0	0	1486	1486	0	0	0	0	1326	1326	0	0	0	0	1149	1149	0	0	0	0	125	125	0	0	0	0	276	276	0
12951271	1	Europe_other	0	0	0	1	High school, 9-10y	0	0	0	632	632	0	0	0	0	0	0	0	0	0	0	840	840	0	0	0	0	840	840	0	0	0	0	1022	1022	0	0	0	0	1214	1214	0	0	0	0	1492	1492	0
12990415	1	Europe_other	2	0	2	1	High school, 9-10y	0	0	0	1692	1692	0	0	0	0	2373	2373	0	0	0	0	2305	2305	0	0	0	0	2495	2495	0	0	0	0	2476	2476	0	0	0	0	2005	2005	0	1	171	0	1617	1617	0
13009048	1	Europe_other	1	0	1	1	College/University, <14y	0	217	0	173	173	0	0	0	0	1518	1518	0	0	0	0	809	809	0	0	0	0	0	0	0	0	0	0	678	678	0	0	0	0	2510	2510	0	0	0	0	3621	3621	0
13075535	1	Europe_other	0	0	0	1	High school, <9y	1	51	0	739	739	0	1	46	0	1427	1427	0	1	50	68	761	761	0	1	0	233	1595	1595	0	0	0	0	1791	1791	0	0	0	0	2153	2153	0	0	0	0	2188	2188	0
13093661	1	Europe_other	1	0	1	1	High school, 9-10y	0	10	0	2006	2006	0	0	0	0	1993	1993	0	0	0	0	2108	2108	0	1	0	0	2014	2014	0	1	184	0	852	852	0	0	38	0	0	0	0	0	0	0	0	0	1
13123226	1	Europe_other	2	0	2	1	High school, 9-10y	0	0	0	2185	2185	0	0	0	0	2293	2293	0	0	0	0	2534	2534	0	0	0	0	2571	2571	0	0	0	0	2634	2634	0	0	0	0	2759	2759	0	0	0	0	2986	2986	0
13313554	2	Europe_other	1	0	1	1	High school, <9y	0	0	0	1791	1791	0	1	180	0	704	704	0	1	60	0	1972	1972	0	1	244	0	467	467	0	1	17	73	464	464	0	0	7	0	1750	1750	0	0	0	0	1894	1894	0
13335123	2	Europe_other	0	0	0	1	College/University, >=14y	0	0	0	670	670	0	0	0	0	1113	1113	0	0	0	0	0	0	0	0	0	0	0	0	0	0	0	0	0	0	0	1	107	0	504	504	0	0	0	0	3437	3437	0
13359888	2	Europe_other	0	0	0	1	College/University, >=14y	0	0	0	55	55	0	0	20	0	57	57	0	1	352	0	0	0	0	1	365	0	55	55	0	1	248	0	494	494	0	0	0	0	1128	1128	0	0	0	0	33	33	0
13396292	2	Europe_other	0	0	0	1	High school, 9-10y	0	0	0	2033	2033	0	0	0	0	2313	2313	0	0	0	0	2539	2539	0	0	0	0	2667	2667	0	0	0	0	2741	2741	0	0	0	0	2797	2797	0	0	0	0	3064	3064	0
13400217	2	Europe_other	0	1	3	1	College/University, <14y	0	129	0	420	420	0	0	0	0	930	930	0	0	0	0	1119	1119	0	0	0	0	2169	2169	0	0	0	0	2086	2086	0	0	0	0	2067	2067	0	0	0	0	2253	2253	0
13425277	2	Europe_other	2	0	2	1	Gymnasium, 12y							0	0	0	777	777	0	0	26	0	1403	1403	0	0	0	0	1768	1768	0	0	0	0	1192	1192	0	1	3	0	493	493	0	1	0	351	540	540	0
13445228	2	Europe_other	0	0	0	1	Gymnasium, 12y	0	0	0	1375	1375	0	0	0	0	1536	1536	0	0	0	0	1850	1850	0	0	0	0	1462	1462	0	0	0	0	1395	1395	0	0	0	0	2024	2024	0	1	0	180	1841	1841	0
13469078	2	Europe_other	0	1	3	1	High school, <9y	0	0	0	0	0	0	1	80	0	269	269	0	1	86	0	0	0	0	1	294	0	0	0	0	1	36	0	0	0	0	0	24	0	0	0	0	0	0	0	1273	1273	0
13482155	2	Europe_other	2	0	2	1	High school, 9-10y	0	0	0	2490	2490	0	0	0	0	2569	2569	0	0	0	0	2485	2485	0	0	0	0	2349	2349	0	0	0	0	2516	2516	0	0	0	0	2689	2689	0	0	0	0	2828	2828	0
13488218	2	Europe_other	1	0	1	1	High school, <9y	0	0	0	2435	2435	0	0	0	0	2631	2631	0	0	0	0	2625	2625	0	0	0	0	2659	2659	0	0	0	0	2626	2626	0	0	0	0	591	591	0	0	0	0	1752	1752	0
13538393	2	Europe_other	1	0	1	1	College/University, >=14y	0	23	0	873	873	0	1	261	0	194	194	0	1	158	10	937	937	0	0	0	93	1121	1121	0	0	0	0	1374	1374	0	0	13	0	2019	2019	0	0	0	0	827	1799	0
13599904	2	Europe_other	1	1	4	1	Gymnasium, 12y	0	0	0	1765	1765	0	0	0	0	1984	1984	0	0	0	0	1998	1998	0	0	0	0	2084	2084	0	0	0	0	2133	2133	0	0	0	0	2177	2177	0	0	0	0	1834	1834	0
13625394	2	Europe_other	2	1	5	1	High school, 9-10y	0	0	0	0	0	0	1	280	0	0	0	0	1	179	0	446	446	0	1	188	0	1544	1544	0	1	22	0	0	0	0	0	0	0	0	0	1	0	0	0	0	0	1
13670012	2	Europe_other	0	0	0	1	College/University, >=14y	0	0	0	2055	2055	0	1	40	0	1983	1983	0	0	0	0	1608	1608	0	0	0	0	2041	2041	0	0	0	0	1830	1830	0	1	141	0	1349	1349	0	1	258	0	272	272	0
13807656	2	Europe_other	0	0	0	1	Gymnasium, 12y	0	0	0	0	0	0	0	0	0	0	0	0	0	19	0	475	475	0	1	247	0	57	57	0	1	259	0	0	0	0	1	329	0	11	11	0	0	0	0	18	18	0
13813877	2	Europe_other	1	0	1	1	Primary school	0	0	0	1766	1766	0	0	0	0	1009	1009	0	0	0	0	1089	1089	1	0	0	0	1162	1162	1	0	0	0	1083	1083	1	0	0	0	1104	1104	1	0	0	0	1139	1139	1
13814621	2	Europe_other	0	0	0	1	College/University, >=14y	0	0	0	320	320	0	0	0	0	246	246	0	0	0	0	1857	1857	0	0	0	0	1611	1611	0	0	0	0	187	187	0	0	0	0	207	207	0	0	0	0	177	177	0
13822716	2	Europe_other	0	0	0	1	PhD	0	0	0	607	607	0	0	0	0	0	0	0	0	0	0	1231	1231	0	1	119	0	1407	1407	0	0	0	0	2583	2583	0	0	0	0	2435	2435	0	0	0	0	2724	2724	0
13917839	2	Europe_other	0	0	0	1	Gymnasium, 12y	0	0	0	2752	2752	0	0	0	0	2882	2882	0	0	0	0	2905	2905	0	0	0	0	2990	2990	0	0	0	0	3098	3098	0	0	0	0	2918	2918	0	0	0	0	3161	3161	0
13947321	2	Europe_other	0	0	0	1	College/University, >=14y	0	0	0	0	0	0	0	0	0	0	0	0	0	0	0	0	0	0	0	0	0	0	0	0	0	0	0	506	506	0	0	0	0	2868	2868	0	0	0	0	3759	3759	0
13957546	2	Europe_other	0	0	0	1	High school, 9-10y	1	293	0	359	359	0	0	0	0	1811	1811	0	0	0	0	1847	1847	0	0	0	0	1988	1988	0	0	0	0	2126	2126	0	0	0	0	2224	2224	0	0	0	0	2137	2137	0
13961423	2	Europe_other	0	0	0	1	Gymnasium, 12y	0	0	0	1828	1828	0	0	0	0	2224	2224	0	0	0	0	2238	2238	0	0	0	0	1627	1627	0	0	0	0	2221	2221	0	0	0	0	2446	2446	0	0	0	0	2709	2709	0
13996534	2	Europe_other	0	0	0	1	High school, <9y	0	0	0	2449	2449	0	0	0	0	2621	2621	0	0	0	0	2729	2729	0	0	0	0	2597	2597	0	0	0	0	2685	2685	0	0	0	0	2705	2705	0	0	0	0	2900	2900	0
13997368	2	Europe_other	1	0	1	1	High school, 9-10y	0	0	0	4281	4281	0	0	0	0	4121	4121	0	0	0	0	4001	4001	0	0	0	0	4059	4059	0	0	0	0	3919	3919	0	0	0	0	4556	4556	0	0	0	0	4316	4316	0
14004617	2	Europe_other	1	0	1	1	High school, 9-10y	0	0	0	1974	1974	0	0	0	0	2023	2023	0	0	0	0	2131	2131	0	0	0	0	2610	2610	0	0	0	0	2861	2861	0	0	0	0	2883	2883	0	0	0	0	3083	3083	0
14035055	2	Europe_other	0	0	0	1	College/University, >=14y							0	0	0	0	0	0	0	42	0	1005	1005	0	0	0	0	2249	2249	0	0	0	0	979	979	0	0	60	0	1508	1508	0	0	0	0	2224	2224	0
14058342	2	Europe_other	0	0	0	1	College/University, >=14y	0	0	0	0	0	0	0	0	0	0	0	0	0	0	0	0	0	0	0	0	0	0	0	0	0	280	0	0	0	0	0	77	0	2379	2379	0	0	0	0	3142	3142	0
14086291	2	Europe_other	1	1	4	1	Primary school	0	148	0	1046	1046	0	1	144	167	740	740	0	1	0	359	451	451	0	1	0	100	1746	1746	0	0	0	0	1931	1931	0	0	0	0	1979	1979	0	0	0	27	2059	2059	0
14097833	2	Europe_other	0	0	0	1	College/University, >=14y	0	0	0	2526	2526	0	0	0	0	2939	2939	0	0	0	0	4085	4085	0	0	0	0	4095	4095	0	0	0	0	5817	5817	0	0	0	0	7193	7193	0	0	0	0	7227	7227	0
14173575	2	Europe_other	0	0	0	1	Primary school	0	0	0	2092	2092	0	0	0	0	2169	2169	0	0	0	0	2214	2214	0	0	0	0	2240	2240	0	0	0	0	2287	2287	0	0	0	0	2325	2325	0	0	0	0	2458	2458	0
14173620	2	Europe_other	1	1	4	1	High school, <9y	0	166	0	0	0	0	0	299	8	0	0	0	0	127	0	0	0	0	0	234	0	0	0	0	0	1	0	284	284	0	0	0	0	175	175	0
14199209	2	Europe_other	1	0	1	1	High school, 9-10y	1	161	0	1153	1153	0	1	128	0	1247	1247	0	0	0	0	0	0	0	0	0	0	0	0	1	0	0	0	0	0	1	0	0	0	0	0	1	0	0	0	0	0	1
14234938	2	Europe_other	0	0	0	1	High school, 9-10y	0	0	0	2228	2228	0	0	0	0	2324	2324	0	0	0	0	2730	2730	0	0	0	0	2933	2933	0	0	38	0	2265	2265	0	1	21	0	1947	1947	0	0	0	0	2263	2263	0
14241212	2	Europe_other	0	0	0	1	College/University, <14y													0	0	0	0	0	0	0	232	0	0	0	0	0	88	0	0	0	0	0	22	0	0	0	0	0	27	0	1995	1995	0
14254838	2	Europe_other	0	0	0	1	Gymnasium, 12y	0	0	0	1011	1011	0	0	0	0	1318	1318	0	0	0	0	1282	1282	0	0	0	0	1241	1241	0	0	0	0	1120	1120	0	1	33	0	2084	2084	0	0	0	0	2706	2706	0
14285390	1	Europe_other	1	0	1	1	High school, 9-10y	0	0	0	2176	2176	0	0	0	0	2478	2478	0	0	0	0	2823	2823	0	0	0	0	1991	1991	0	0	0	0	2411	2411	0	0	0	0	2943	2943	0	0	0	0	3668	3668	0
14287560	1	Europe_other	1	0	1	1	High school, 9-10y	0	0	0	1645	1645	0	0	0	0	2203	2203	0	0	0	0	2250	2250	0	0	0	0	2320	2320	0	0	0	0	2412	2412	0	0	0	0	2484	2484	0	0	0	0	2536	2536	0
14352343	1	Europe_other	2	0	2	1	High school, 9-10y													0	0	0	0	0	0	0	0	0	500	500	0	0	0	0	1100	1100	0	0	0	0	1280	1280	0	0	0	0	1744	1744	0
14394994	1	Europe_other	0	0	0	1	Gymnasium, 12y	0	0	0	2489	2489	0	0	0	0	2700	2700	0	0	0	0	2917	2917	0	0	0	0	2846	2846	0	0	0	0	2847	2847	0	0	0	0	2168	2168	0	0	0	0	31	31	0
14417065	1	Europe_other	0	0	0	1	High school, <9y	0	0	0	0	0	0	0	0	0	0	0	0	0	61	0	0	0	0	1	226	0	622	622	0	1	0	0	1879	1879	0	1	224	0	556	556	0	0	0	0	2592	2592	0
14459080	1	Europe_other	1	0	1	1	Gymnasium, 12y	0	0	0	1424	1424	0	0	0	0	1542	1542	0	0	0	0	1219	1219	0	0	0	0	947	947	0	0	0	0	1497	1497	0	0	0	0	1565	1565	0	0	0	0	1847	1847	0
14575428	1	Europe_other	1	0	1	1	College/University, <14y	0	0	0	2194	2194	0	0	0	0	2320	2320	0	0	0	0	2391	2391	0	0	0	0	2383	2383	0	0	0	0	2134	2134	0	0	0	0	1961	1961	0	0	0	0	2379	2379	0
14603500	1	Europe_other	2	0	2	1	High school, 9-10y	0	0	0	5872	5872	0	0	0	0	6197	6197	0	0	0	0	5996	5996	0	0	0	0	7461	7461	0	0	0	0	6378	6378	0	0	0	0	6497	6497	0	0	0	0	6424	6424	0
14611202	1	Europe_other	1	0	1	1	High school, 9-10y	0	0	0	3619	3619	0	0	0	0	3939	3939	0	0	0	0	3832	3832	0	0	0	0	3747	3747	0	0	0	0	3827	3827	0	0	0	0	4161	4161	0	0	0	0	4486	4486	0
14626541	1	Europe_other	0	0	0	1	Gymnasium, 12y	0	200	0	25	25	0	0	225	0	421	421	0	0	116	0	1067	1067	0	0	97	0	1186	1186	0	1	34	188	1061	1061	0	1	0	264	1470	1470	0	0	0	29	2391	2391	0
14653423	1	Europe_other	1	0	1	1	Gymnasium, 12y	0	0	0	1654	1654	0	0	59	0	1710	1710	0	1	223	0	0	0	0	1	283	0	0	0	0	1	365	0	0	0	0	0	127	0	0	0	1	0	0	0	0	0	1
14654584	1	Europe_other	1	1	4	1	High school, <9y	0	0	0	1527	1527	0	0	0	0	3173	3173	0	0	0	0	2538	2538	0	0	0	0	3128	3128	0	0	0	0	3826	3826	0	0	0	0	3621	3621	0	0	0	0	3810	3810	0
14672760	1	Europe_other	0	0	0	1	College/University, <14y	0	0	0	2837	2837	0	0	0	0	2671	2671	0	0	0	0	3018	3018	0	0	0	0	2749	2749	0	0	0	0	3147	3147	0	0	0	0	3080	3080	0	0	0	0	3422	3422	0
14683090	1	Europe_other	1	1	4	1	Primary school	0	0	0	2987	2987	0	0	0	0	3563	3563	0	0	0	0	3165	3165	0	0	0	0	3179	3179	0	0	0	0	1189	1189	0	0	0	0	3232	3232	0	0	0	0	3928	3928	0
14708813	1	Europe_other	0	0	0	1	Gymnasium, 12y	0	72	0	665	665	0	0	0	0	2191	2191	0	0	0	0	2482	2482	0	0	0	0	2648	2648	0	0	0	0	1005	1005	0	0	0	0	3464	3464	0	0	0	0	1655	1655	0
14741570	1	Europe_other	1	0	1	1	Gymnasium, 12y	0	0	0	2339	2339	0	0	0	0	2197	2197	0	0	0	0	2300	2300	0	0	0	0	2365	2365	0	0	0	0	2636	2636	0	0	0	0	2677	2677	0	0	0	0	2968	2968	0
14746505	1	Europe_other	1	0	1	1	High school, <9y	0	0	0	3156	3156	0	0	0	0	2984	2984	0	0	0	0	2807	2807	0	0	0	0	3023	3023	0	0	0	0	1188	1188	0	0	0	0	3174	3174	0	0	0	0	2675	2675	0
14748741	1	Europe_other	0	0	0	1	High school, <9y	0	0	0	2273	2273	0	0	0	0	2533	2533	0	0	0	0	1933	1933	0	0	0	0	1159	1159	0	0	0	0	1283	1283	0	0	0	0	1770	1770	0	0	0	0	1938	1938	0
14848974	1	Europe_other	1	0	1	1	High school, 9-10y	0	0	0	1116	1116	0	0	0	0	1544	1544	0	0	0	0	0	0	0	0	126	0	878	878	0	0	0	0	2240	2240	0	0	0	0	2726	2726	0	0	0	0	3293	3293	0
14849017	1	Europe_other	0	0	0	1	Gymnasium, 12y	0	0	0	2628	2628	0	0	0	0	2233	2233	0	0	0	0	2638	2638	0	0	0	0	2348	2348	0	0	0	0	2619	2619	0	0	0	0	2217	2217	0	0	0	0	2805	2805	0
14891044	1	Europe_other	1	0	1	1	High school, 9-10y	0	0	0	2572	2572	0	0	0	0	2888	2888	0	0	0	0	3205	3205	0	0	0	0	2889	2889	0	0	0	0	2868	2868	0	0	0	0	2841	2841	0	0	0	0	2967	2967	0
14914020	1	Europe_other	0	0	0	1	College/University, >=14y	0	0	0	3141	3141	0	0	0	0	3161	3161	0	1	351	0	46	46	0	1	136	173	375	375	0	0	0	365	1536	1536	0	1	218	39	1627	1627	0	1	85	0	1837	1837	0
14928974	1	Europe_other	1	0	1	1	Primary school	0	0	0	1548	1548	0	0	0	0	0	150	0	0	0	0	0	1123	0	0	0	0	0	964	0	1	119	0	0	54	0	1	31	298	334	334	0	1	0	118	0	1187	0
14930948	1	Europe_other	1	0	1	1	College/University, <14y	0	0	0	631	631	0	0	0	0	672	672	0	1	180	0	732	732	0	1	146	0	2609	2609	0	0	0	0	3300	3300	0	0	0	0	3926	3926	0	0	0	0	4280	4280	0
14937525	1	Europe_other	1	0	1	1	High school, 9-10y	0	0	0	3474	3474	0	0	0	0	3112	3112	0	0	0	0	3323	3323	0	0	0	0	3487	3487	0	0	0	0	3657	3657	0	0	0	0	2894	2894	0	0	0	0	2928	2928	0
14942349	1	Europe_other	1	0	1	1	College/University, >=14y	0	0	0	1383	1383	0	0	0	0	1793	1793	0	0	0	0	2025	2025	0	0	0	0	2106	2106	0	0	0	0	2477	2477	0	0	0	0	2401	2401	0	0	0	0	2587	2587	0
14950057	1	Europe_other	2	0	2	1	High school, 9-10y	0	102	177	2565	2565	0	0	0	58	2190	2190	0	0	0	0	2456	2456	0	0	0	0	2839	2839	0	0	0	0	2968	2980	0	0	0	0	2493	2528	0	0	0	0	3540	3540	0
14968622	1	Europe_other	1	0	1	1	College/University, <14y	0	211	0	273	273	0	1	350	0	212	212	0	1	205	0	1206	1206	0	0	79	0	1204	1204	0	1	62	0	1596	1596	0	1	95	0	1758	1758	0	1	11	0	0	0	0
15000411	1	Europe_other	1	0	1	1	College/University, <14y													0	0	0	1154	1154	0	0	0	0	1940	1940	0	0	0	0	2142	2142	0	0	0	0	2210	2210	0	0	56	0	1308	1308	0
15016096	1	Europe_other	1	0	1	1	High school, <9y	0	0	0	2052	2052	0	0	0	0	2317	2317	0	0	0	0	2455	2455	0	0	0	0	2942	2942	0	0	0	0	3578	3578	0	0	0	0	3843	3843	0	0	0	0	3905	3905	0
15073541	1	Europe_other	0	0	0	1	High school, 9-10y	0	0	0	2516	2516	0	0	0	0	2646	2646	0	0	0	0	2736	2736	0	0	0	0	2769	2769	0	0	0	0	2850	2850	0	0	0	0	3032	3032	0	0	0	0	2978	2978	0
15099876	1	Europe_other	1	0	1	1	High school, <9y	0	0	0	2120	2120	0	0	0	0	2124	2124	0	0	0	0	897	897	0	0	0	0	514	514	0	0	0	0	1280	1280	0	0	0	0	1394	1394	1	0	0	0	1301	1301	1
15110905	1	Europe_other	0	0	0	1	High school, 9-10y	0	0	0	2229	2229	0	0	0	0	2213	2213	0	0	0	0	2468	2468	0	0	0	0	2426	2426	0	0	0	0	2367	2367	0	0	0	0	2431	2431	0	0	0	0	2647	2647	0
15135790	1	Europe_other	2	1	5	1	Gymnasium, 12y	0	175	0	0	0	0	0	13	0	0	0	0	0	0	0	0	0	0	0	0	0	0	0	0	0	5	0	93	93	0	0	7	0	2560	2560	0	1	281	0	870	870	0
15156599	1	Europe_other	0	0	0	1	Gymnasium, 12y	0	0	0	1913	1913	0	0	0	0	1942	1942	0	0	0	0	2220	2220	0	0	0	0	3255	3255	0	0	0	0	3185	3185	0	0	0	0	3564	3564	0	0	0	0	3692	3692	0
15158090	1	Europe_other	1	0	1	1	High school, 9-10y	0	0	0	1597	1597	0	0	0	0	2741	2741	0	0	0	0	2869	2869	0	0	0	0	3036	3036	0	0	0	0	3304	3304	0	0	0	0	3132	3132	0	0	0	0	3395	3395	0
15249642	1	Europe_other	1	0	1	1	College/University, <14y	0	0	0	1911	1911	0	0	0	0	2094	2094	0	0	0	0	2176	2176	0	1	130	56	978	978	0	1	44	0	216	216	0	1	22	96	1583	1583	0	0	0	0	1990	1990	0
15254532	1	Europe_other	0	0	0	1	Gymnasium, 12y	0	0	0	2869	2869	0	0	0	0	3483	3483	0	0	0	0	3438	3438	0	1	0	0	3994	3994	0	0	0	0	2502	2502	0	0	0	0	1020	1020	0	0	0	0	0	0	0
15262731	1	Europe_other	0	0	0	1	High school, 9-10y	0	0	0	2069	2069	0	0	0	0	2504	2504	0	0	0	0	2951	2951	0	0	0	0	2683	2683	0	0	0	0	2767	2767	0	0	0	0	3213	3213	0	0	0	0	3225	3225	0
15458	2	Nordic_other	0	0	0	1	Gymnasium, 12y	0	0	0	2416	2416	0	0	0	0	1388	1388	0	0	0	0	169	169	0	0	0	0	2065	2065	0	0	0	0	2663	2663	0	0	0	0	3023	3023	0	0	0	0	3019	3019	0
25155	2	Nordic_other	0	0	0	1	High school, 9-10y	0	0	0	1940	1940	0	0	0	0	882	882	0	0	0	0	730	730	1	0	0	0	0	0	1	0	0	0	0	0	1	0	0	0	0	0	0	0	0	0	0	0	0
57639	2	Nordic_other	2	1	5	1	Primary school	1	0	0	763	763	0	1	0	0	926	926	0	1	0	0	949	949	0	1	0	0	1428	1428	0	1	0	0	422	422	0	1	0	323	1211	1211	0	1	0	366	1068	1068	0
79199	2	Nordic_other	2	1	5	1	High school, 9-10y	0	0	0	905	905	0	0	0	0	434	434	0	0	0	0	0	0	0	0	0	0	0	0	0	0	0	0	0	0	0	0	0	0	0	0	0	0	0	0	0	0	0
153430	2	Nordic_other	2	0	2	1	High school, 9-10y	0	0	0	2000	2000	0	0	0	0	1910	1910	0	0	0	0	2192	2192	0	0	0	0	2141	2141	0	0	0	0	2357	2357	0	0	0	0	2407	2407	0	0	0	0	2316	2316	0
236546	2	Nordic_other	0	0	0	1	Gymnasium, 12y	0	0	0	1773	1773	0	0	0	0	1802	1802	0	0	0	0	1925	1925	0	0	0	0	1048	1048	0	0	0	0	1744	1744	0	0	0	0	2141	2141	0	0	0	0	2405	2405	0
275817	2	Nordic_other	0	0	0	1	High school, 9-10y	0	0	0	3154	3154	0	0	0	0	2891	2891	0	0	0	0	1755	1755	0	0	0	0	1261	1261	0	0	0	0	2136	2136	0	0	0	0	3095	3095	0	0	0	0	1536	1536	0
379418	2	Nordic_other	0	0	0	1	Gymnasium, 12y	0	0	0	3146	3146	0	0	0	0	3339	3339	0	0	0	0	2996	2996	0	0	0	0	2799	2799	0	0	0	0	2970	2970	0	0	0	0	3134	3134	0	0	0	0	3332	3332	0
396894	2	Nordic_other	1	1	4	1	High school, 9-10y	0	0	0	2380	2380	0	0	0	0	2509	2509	0	0	0	0	2896	2896	0	0	0	0	2838	2838	0	0	0	0	2860	2860	0	0	0	0	2352	2352	0	0	0	0	2749	2749	0
425237	2	Nordic_other	0	0	0	1	Gymnasium, 12y	0	0	0	0	354	0	0	0	0	0	0	0	0	0	0	0	0	0	0	0	0	0	0	0	0	0	0	0	2	0	0	0	0	0	117	0	0	3	0	0	0	0
502023	2	Nordic_other	1	0	1	1	High school, 9-10y	0	0	0	2417	2417	0	0	0	0	2364	2364	0	0	0	0	2453	2453	0	0	0	0	2506	2506	0	0	0	0	2762	2762	0	0	0	0	2853	2853	0	0	0	0	2850	2850	0
514295	2	Nordic_other	1	1	4	1	High school, <9y	0	0	0	1614	1614	0	0	0	0	1828	1828	0	0	0	0	1901	1901	0	0	0	0	1965	1965	0	0	0	0	1827	1827	0	0	0	0	2211	2211	0
595505	2	Nordic_other	0	0	0	1	High school, 9-10y													0	0	0	1281	1281	0	0	0	0	1255	1255	0	0	36	55	2380	2380	0	0	0	21	1664	1664	0	0	0	0	1895	1895	0
663491	2	Nordic_other	0	0	0	1	Gymnasium, 12y	0	0	0	2062	2062	0	0	0	0	2137	2137	0	0	0	0	2227	2227	0	0	0	0	1184	1184	0	0	0	0	2106	2106	0	0	0	0	2356	2356	0	0	0	0	2637	2637	0
722890	2	Nordic_other	0	0	0	1	High school, 9-10y	0	0	0	1938	1938	0	0	0	0	2099	2099	0	0	0	0	2154	2154	0	0	0	0	2050	2050	0	0	0	0	2318	2318	0	0	0	0	2389	2389	0	0	0	0	2371	2371	0
724885	2	Nordic_other	0	0	0	1	Gymnasium, 12y	0	0	0	1849	1849	0	0	0	0	1757	1757	0	0	0	0	1796	1796	0	0	0	0	543	543	0	0	20	0	1188	1188	0	0	0	0	2300	2300	0	0	0	0	2461	2461	0
787419	2	Nordic_other	1	0	1	1	High school, <9y	0	0	0	0	0	0	0	0	0	0	0	0	0	0	0	0	0	0	0	0	0	0	0	0	0	0	0	0	0	0	0	0	0	396	396	0	0	0	0	945	945	0
828293	2	Nordic_other	0	0	0	1	Gymnasium, 12y	0	0	0	36	36	0	0	0	0	1468	1468	0	0	0	0	1699	1699	0	0	0	0	1809	1809	0	0	0	0	1977	1977	0	0	0	0	2783	2783	0	0	0	0	2322	2322	0
867790	2	Nordic_other	0	0	0	1	High school, <9y	0	0	0	2611	2611	0	0	0	0	2913	2913	0	0	0	0	2506	2506	0	0	0	0	465	465	0	0	0	0	2984	2984	0	0	0	0	3100	3100	0	0	0	0	3076	3076	0
879898	2	Nordic_other	0	0	0	1	Gymnasium, 12y	0	0	0	1658	1658	0	0	0	0	1658	1658	0	0	0	0	1946	1946	0	0	0	0	1951	1951	0	0	0	0	339	339	0	0	0	0	265	265	0	0	5	0	791	791	0
949538	2	Nordic_other	2	0	2	1	Gymnasium, 12y	0	0	0	2192	2192	0	0	0	0	2282	2282	0	0	0	0	2368	2368	0	0	0	0	2387	2387	0	0	0	0	2421	2421	0	0	0	0	2602	2602	0	0	0	0	2879	2879	0
1127429	2	Nordic_other	1	0	1	1	High school, 9-10y													1	50	0	571	571	0	1	0	0	2539	2539	0	0	0	0	2679	2679	0	0	0	0	2733	2733	0	0	0	0	3122	3122	0
1172093	2	Nordic_other	0	0	0	1	Gymnasium, 12y	0	0	0	915	915	0	0	0	0	1182	1182	0	0	0	0	2713	2713	0	0	0	0	3161	3161	0	0	0	0	3178	3178	0	0	0	0	3617	3617	0	0	0	0	3580	3580	0
1207652	2	Nordic_other	1	0	1	1	Primary school	0	0	0	1418	1418	0	0	0	0	1207	1207	0	0	0	0	1345	1345	0	0	0	0	502	502	0	0	0	0	0	0	0	0	0	0	0	0	0	0	0	0	0	0	0
1269795	2	Nordic_other	2	0	2	1	High school, <9y	0	0	0	2250	2250	0	0	0	0	2346	2346	0	0	0	0	2374	2374	0	0	0	0	2413	2413	0	0	0	0	2503	2503	0	0	0	0	1427	1427	0	0	0	0	2662	2662	0
1312938	2	Nordic_other	0	0	0	1	High school, 9-10y	0	0	0	2106	2106	0	0	0	0	1064	1064	0	0	0	0	405	405	0	0	0	0	45	45	0	0	0	0	879	879	0	0	0	0	1878	1878	0	0	0	0	1661	1661	0
1353613	2	Nordic_other	0	0	0	1	High school, 9-10y	1	58	255	1440	1440	0	1	0	160	1448	1448	0	1	0	366	1313	1313	0	1	0	229	1859	1859	0	0	0	0	1897	1897	0	0	0	0	2089	2089	0	0	0	0	2563	2563	0
1416010	2	Nordic_other	0	0	0	1	High school, 9-10y	0	0	0	2069	2069	0	0	0	0	2385	2385	0	0	0	0	2442	2442	0	0	0	0	3132	3132	0	1	91	0	2122	2122	0	1	22	0	1951	1951	0	0	0	0	2438	2438	0
1426174	2	Nordic_other	0	0	0	1	High school, <9y	0	0	0	2728	2728	0	0	0	0	2486	2486	0	0	0	0	2594	2594	0	0	0	0	3400	3400	0	0	0	0	3300	3300	0	0	0	0	2800	2800	0	0	0	0	3050	3050	0
1452881	2	Nordic_other	0	0	0	1	High school, 9-10y	0	0	0	1960	1960	0	0	0	0	1968	1968	0	0	0	0	2527	2527	0	0	0	0	2777	2777	0	0	0	0	2906	2906	0	0	0	0	3779	3779	0	0	0	0	3815	3815	0
1513105	2	Nordic_other	1	1	4	1	Primary school	0	0	0	1497	1497	0	0	0	0	1887	1887	0	0	0	0	1910	1910	0	0	0	0	2479	2479	0	0	0	0	3249	3249	0	0	0	0	2349	2349	0	0	0	0	3534	3534	0
1542882	2	Nordic_other	0	0	0	1	Primary school	0	0	0	1593	1593	0	0	0	0	1633	1633	0	0	0	0	1895	1895	0	1	52	269	1332	1332	0	1	0	334	1306	1306	0	0	0	0	456	456	0	0	0	0	0	0	0
1742394	2	Nordic_other	1	0	1	1	High school, 9-10y	0	0	0	2014	2014	0	0	0	0	2020	2020	0	0	0	0	2181	2181	0	0	0	0	2190	2190	0	0	0	0	2201	2201	0	0	0	0	2340	2340	0	0	0	0	2474	2474	0
1779323	2	Nordic_other	0	0	0	1	High school, 9-10y	0	0	0	1984	1984	0	0	0	0	1716	1716	0	0	0	0	31	31	0	0	0	0	199	199	0	0	0	0	154	154	0	0	0	0	18	18	1	0	0	0	0	0	1
1793256	2	Nordic_other	0	0	0	1	High school, <9y	0	0	0	2126	2126	0	0	0	0	73	73	0	0	0	0	325	325	1	0	0	0	0	0	1	0	0	0	0	0	0	0	0	0	0	0	0	0	0	0	0	0	0
1931014	2	Nordic_other	0	1	3	1	Primary school	0	0	0	1451	1451	0	0	0	0	1330	1330	0	0	0	0	1124	1124	1	0	0	0	1106	1106	1	0	0	0	1015	1015	1	0	0	0	934	934	1	0	0	0	0	0	0
1937421	2	Nordic_other	1	0	1	1	High school, <9y	1	124	0	863	863	0	0	0	0	1815	1815	0	0	0	0	1950	1950	0	0	0	0	2017	2017	0	0	0	0	2051	2051	0	0	0	0	2133	2133	0	0	0	0	2223	2223	0
1938515	2	Nordic_other	1	0	1	1	Gymnasium, 12y													0	0	0	696	696	0	0	0	0	2275	2275	0	0	0	0	2333	2333	0	0	0	0	2472	2472	0	0	0	0	2076	2076	0
2064284	2	Nordic_other	1	0	1	1	High school, <9y	0	0	0	2982	2982	0	0	0	0	3060	3060	0	0	0	0	3362	3362	0	0	0	0	3467	3467	0	0	0	0	3298	3298	0	0	0	0	3336	3336	0	0	0	0	3278	3278	0
2071048	2	Nordic_other	0	0	0	1	High school, 9-10y	0	0	0	2585	2585	0	0	0	0	2678	2678	0	0	0	0	3033	3033	0	0	0	0	3215	3215	0	0	0	0	3283	3283	0	0	0	0	3259	3259	0	0	0	0	3601	3601	0
2238205	1	Nordic_other	0	0	0	1	High school, 9-10y	0	0	0	1030	1030	0	0	0	0	1886	1886	0	0	0	0	3111	3111	0	1	155	0	2211	2211	0	0	0	0	3017	3017	0	0	0	0	3194	3194	0	0	0	0	2401	2401	0
2345932	1	Nordic_other	0	0	0	1	High school, <9y	1	65	0	461	461	0	1	244	0	0	0	0	1	62	0	0	0	0	0	0	0	0	0	0	0	0	0	0	0	0	0	0	0	0	0	1	0	0	0	0	0	1
2359001	1	Nordic_other	1	0	1	1	High school, <9y	0	0	0	1973	1973	0	0	0	0	2115	2115	0	0	0	0	2157	2157	0	1	7	148	1595	1595	0	1	0	365	1128	1128	0	1	0	365	1381	1381	0	1	0	311	1303	1303	0
2619512	1	Nordic_other	0	0	0	1	High school, 9-10y	0	0	0	2319	2319	0	0	0	0	2405	2405	0	0	0	0	2708	2708	0	0	0	0	2766	2766	0	0	0	0	3083	3083	0	0	0	0	3501	3501	0	0	0	0	3196	3196	0
2874679	1	Nordic_other	0	0	0	1	High school, <9y	0	0	0	2531	2531	0	0	0	0	2715	2715	0	0	0	0	2736	2736	0	0	0	0	2869	2869	0	0	0	0	2967	2967	0	0	0	0	3063	3063	0	0	0	0	3067	3067	0
2956995	1	Nordic_other	2	0	2	1	High school, <9y	0	0	0	2505	2505	0	0	0	0	2601	2601	0	0	0	0	2935	2935	0	0	0	0	3138	3138	0	0	0	0	3181	3181	0	0	0	0	3314	3314	0	0	0	0	3530	3530	0
2972834	1	Nordic_other	1	0	1	1	High school, 9-10y	0	0	0	2664	2664	0	0	0	0	2715	2715	0	0	0	0	2752	2752	0	0	0	0	2734	2734	0	1	82	0	2702	2702	0	1	182	0	0	0	0	0	0	0	0	0	0
3189956	1	Nordic_other	1	0	1	1	Gymnasium, 12y	0	0	0	3443	3443	0	0	0	0	3471	3471	0	0	0	0	3596	3596	0	0	0	0	3909	3909	0	0	0	0	3897	3897	0	0	0	0	4397	4397	0	0	0	0	4547	4547	0
3388675	1	Nordic_other	1	0	1	1	Primary school	0	0	0	0	0	0	0	2	0	0	0	0	0	154	0	0	0	0	0	0	0	0	0	0	0	0	0	0	0	0	0	0	0	0	0	0	0	0	0	0	0	0
3496046	1	Nordic_other	1	0	1	1	Primary school	0	0	0	2160	2160	0	0	0	0	1800	1800	0	0	0	0	2160	2160	0	0	0	0	1980	1980	0	0	0	0	210	210	0	0	0	0	0	0	0	0	0	0	0	0	0
3503409	1	Nordic_other	1	0	1	1	Primary school	0	0	0	2654	2654	0	1	195	0	1566	1566	0	1	197	0	1156	1156	0	1	42	0	1764	1764	0	0	0	0	2435	2435	0	0	0	0	2439	2439	0	0	0	0	2318	2318	0
3621849	1	Nordic_other	2	0	2	1	High school, 9-10y	0	0	0	2608	2608	0	0	0	0	2636	2636	0	0	0	0	2642	2642	0	0	0	0	2652	2652	0	0	0	0	2872	2872	0	0	0	0	2972	2972	0	0	0	0	3087	3087	0
3640700	1	Nordic_other	1	0	1	1	High school, <9y	0	0	0	2081	2081	0	0	0	0	2022	2022	0	0	0	0	2309	2309	0	0	0	0	2502	2502	0	0	0	0	2571	2571	0	0	0	0	2681	2681	0	0	0	0	2860	2860	0
3772732	1	Nordic_other	1	0	1	1	Gymnasium, 12y	0	0	0	2348	2348	0	0	0	0	2417	2417	0	0	0	0	2409	2409	0	0	0	0	2503	2503	0	0	0	0	2507	2507	0	0	0	0	0	0	0	0	0	0	0	0	0
3883025	1	Nordic_other	0	0	0	1	High school, 9-10y	0	0	0	2506	2506	0	0	0	0	2787	2787	0	0	0	0	2691	2691	0	0	0	0	2776	2776	0	0	0	0	2921	2921	0	0	0	0	3376	3376	0	0	0	0	3680	3680	0
3906019	1	Nordic_other	2	0	2	1	High school, <9y	0	0	0	2612	2612	0	0	0	0	564	564	0	0	0	0	0	0	0	0	0	0	0	0	1	0	0	0	0	0	1	0	0	0	0	0	1	0	0	0	0	0	1
3955726	1	Nordic_other	1	1	4	1	High school, 9-10y	0	0	0	1990	1990	0	0	0	0	1914	1914	0	0	0	0	769	769	0	0	0	0	0	0	0	0	0	0	0	0	0	0	0	0	0	0	0	0	0	0	0	0	0
4014847	1	Nordic_other	2	1	5	1	High school, <9y	0	0	0	2891	2891	0	0	0	0	3089	3089	0	0	0	0	2913	2913	0	0	0	0	2793	2793	0	0	0	0	3116	3116	0	0	0	0	3242	3242	0	0	0	0	238	238	0
4043810	1	Nordic_other	1	0	1	1	Gymnasium, 12y	0	0	0	2336	2336	0	0	0	0	2276	2276	0	0	0	0	2169	2169	0	0	0	0	2285	2285	0	0	0	0	2272	2272	0	0	64	0	1924	1924	0	1	350	0	191	191	0
4046209	1	Nordic_other	1	1	4	1	Gymnasium, 12y	0	0	0	2352	2352	0	0	0	0	2392	2392	0	0	0	0	2248	2248	0	0	0	0	2392	2392	0	0	0	0	2649	2649	0	0	0	0	2744	2744	0	0	0	0	2766	2766	0
4304893	2	Nordic_other	0	0	0	1	Gymnasium, 12y	0	0	0	130	130	0	0	0	0	420	420	0	0	0	0	1071	1071	0	0	0	0	1506	1506	0	0	0	0	1701	1701	0	0	0	0	2121	2121	0	0	24	0	1375	1375	0
4374196	2	Nordic_other	1	0	1	1	High school, 9-10y	0	0	0	2691	2691	0	0	0	0	2701	2701	0	0	0	0	2921	2921	0	0	0	0	3127	3127	0	0	0	0	2971	2971	0	0	0	0	2967	2967	0	0	0	0	2991	2991	0
4430788	2	Nordic_other	0	0	0	1	High school, <9y	0	0	0	1654	1654	0	0	0	0	1586	1586	0	0	0	0	2820	2820	0	0	0	0	2710	2710	0	0	0	0	2610	2610	0	0	0	0	2780	2780	0	0	0	0	2550	2550	0
4446390	2	Nordic_other	0	1	3	1	Primary school	1	0	142	1626	1626	0	0	0	0	1755	1755	0	0	0	0	1789	1789	0	0	0	0	1868	1868	0	0	0	0	1550	1550	0	0	0	0	1999	1999	0	0	0	0	2196	2196	0
4465545	2	Nordic_other	1	0	1	1	College/University, <14y	0	0	0	2248	2248	0	0	0	0	2253	2253	0	0	0	0	2306	2306	0	0	0	0	2445	2445	0	0	0	0	2452	2452	0	0	0	0	2441	2441	0	0	0	0	2815	2815	0
4511145	2	Nordic_other	1	0	1	1	Gymnasium, 12y	0	0	0	1614	1614	0	0	0	0	1704	1704	0	0	0	0	1759	1759	0	0	0	0	1898	1898	0	0	0	0	1905	1905	0	0	0	0	2094	2094	0	0	0	0	2132	2132	0
4513777	2	Nordic_other	2	0	2	1	High school, 9-10y	0	0	0	2096	2096	0	0	0	0	2089	2089	0	0	0	0	2088	2088	0	0	0	0	2146	2146	0	0	0	0	2268	2268	0	0	22	0	4445	4445	0	0	19	0	458	458	0
4553108	2	Nordic_other	1	0	1	1	College/University, <14y	0	0	0	2329	2329	0	0	0	0	1983	1983	0	0	0	0	2454	2454	0	0	0	0	2498	2498	0	0	0	0	2521	2521	0	0	0	0	2676	2676	0	0	0	0	2691	2691	0
4705367	2	Nordic_other	0	0	0	1	High school, 9-10y	1	57	56	1759	1759	0	1	0	141	2435	2435	0	0	0	0	2435	2435	0	0	0	0	2403	2403	0	0	0	0	2443	2443	0	0	0	0	2422	2422	0	0	0	0	2571	2571	0
4884671	2	Nordic_other	2	0	2	1	Primary school	0	0	0	411	411	0	0	0	0	390	390	0	0	0	0	452	452	0	0	0	0	371	371	0	0	0	0	524	524	0	0	0	0	710	710	0	0	0	0	1631	1631	0
4911044	2	Nordic_other	0	0	0	1	High school, 9-10y	0	0	0	2191	2191	0	0	0	0	2320	2320	0	0	0	0	2382	2382	0	0	0	0	2445	2445	0	0	0	0	2515	2515	0	0	0	0	2627	2627	0	0	0	0	2789	2789	0
4948368	2	Nordic_other	0	0	0	1	Primary school	0	0	0	1557	1557	0	0	0	0	1653	1653	0	0	0	0	1734	1734	0	0	0	0	1042	1042	0	0	0	0	1615	1615	0	0	0	0	1471	1471	0	1	121	0	1634	1634	0
4950884	2	Nordic_other	0	0	0	1	High school, <9y	0	0	0	1549	1549	0	0	0	0	1788	1788	0	0	0	0	1984	1984	0	0	0	0	2012	2012	0	0	0	0	2029	2029	0	0	0	0	1946	1946	0	0	0	0	2053	2053	0
4981662	2	Nordic_other	1	0	1	1	College/University, >=14y	0	0	0	3298	3298	0	0	0	0	2883	2883	0	0	0	0	2722	2722	0	0	0	0	2159	2159	0	1	273	0	418	418	0	0	0	0	2882	2882	0	0	0	0	2975	2975	0
5010684	2	Nordic_other	0	0	0	1	Gymnasium, 12y	0	4	0	1522	1522	0	0	42	0	0	0	0	1	308	0	74	74	0	1	0	0	1904	1904	0	0	0	0	2260	2260	0	0	0	0	2361	2361	0	0	0	0	2518	2518	0
5060105	2	Nordic_other	1	0	1	1	High school, <9y	0	0	0	33	33	0	0	0	0	0	0	0	0	63	0	0	0	0	0	159	0	630	630	0	0	35	0	652	652	0	0	13	0	0	0	0	0	77	0	0	0	0
5102949	2	Nordic_other	0	0	0	1	High school, 9-10y	0	0	0	451	451	0	0	0	0	162	162	0	0	0	0	233	233	0	0	0	0	18	18	1	0	0	0	0	0	1	0	0	0	0	0	1	0	0	0	0	0	1
5119425	2	Nordic_other	0	0	0	1	Gymnasium, 12y	0	0	0	2362	2362	0	0	0	0	2486	2486	0	0	0	0	2457	2457	0	0	0	0	2598	2598	0	0	0	0	2704	2704	0	0	0	0	2730	2730	0	0	0	0	2840	2840	0
5194792	2	Nordic_other	1	1	4	1	High school, 9-10y	0	0	0	634	634	0	0	0	0	1040	1040	1	0	0	0	1118	1118	1	0	0	0	1007	1007	1	0	0	0	1203	1203	1	0	0	0	1115	1115	1	0	0	0	1295	1295	1
5227915	2	Nordic_other	1	0	1	1	High school, 9-10y	0	0	0	1400	1400	0	0	0	0	1384	1384	0	0	0	0	1428	1428	0	0	0	0	1533	1533	0	0	0	0	376	376	0	0	0	0	0	0	0	0	0	0	0	0	0
5491034	2	Nordic_other	1	0	1	1	High school, 9-10y	1	0	0	256	256	0	0	0	0	428	428	0	0	2	0	303	303	0	0	1	0	257	257	0	0	2	0	358	358	0	0	0	0	362	362	0	0	0	0	201	201	0
5493316	2	Nordic_other	0	0	0	1	High school, <9y	0	43	0	387	387	0	0	32	0	180	180	0	0	0	0	773	773	0	0	0	0	1897	1897	0	0	0	0	1938	1938	0	0	0	0	1841	1841	0	0	0	0	2199	2199	0
5510964	2	Nordic_other	0	0	0	1	High school, <9y	0	0	0	1797	1797	0	0	0	0	1860	1860	0	0	0	0	2026	2026	0	0	0	0	2114	2114	0	0	0	0	2206	2206	0	0	0	0	2243	2243	0	0	0	0	2429	2429	0
5576611	2	Nordic_other	0	0	0	1	Gymnasium, 12y	0	0	0	1854	1854	0	0	0	0	2152	2152	0	0	0	0	2192	2192	0	0	0	0	2099	2099	0	0	0	0	2129	2129	0	0	0	0	2321	2321	0	0	0	0	2428	2428	0
5713019	2	Nordic_other	0	0	0	1	High school, 9-10y	0	0	0	1203	1203	0	0	0	0	410	410	0	0	0	0	0	0	0	0	0	0	0	0	0	0	0	0	0	0	0	0	0	0	0	0	0	0	0	0	0	0	0
5719408	2	Nordic_other	2	0	2	1	College/University, <14y	0	13	0	1729	1729	0	0	0	0	2023	2023	0	0	0	0	2219	2219	0	0	0	0	2255	2255	0	0	0	0	2315	2315	0	0	0	0	2449	2449	0	0	0	0	2611	2611	0
5730622	2	Nordic_other	1	1	4	1	High school, <9y	0	0	0	706	706	0	0	0	0	787	787	0	0	0	0	84	84	0	0	0	0	74	74	0	0	0	0	74	74	0	0	0	0	1033	1033	0	0	0	0	1193	1193	0
5734007	2	Nordic_other	1	0	1	1	High school, 9-10y	0	0	0	1368	1368	0	0	0	0	1265	1265	0	0	0	0	1423	1423	0	0	0	0	1427	1427	0	0	0	4	1144	1144	0	0	0	0	344	344	0	0	0	0	2445	2445	0
5917815	2	Nordic_other	0	0	0	1	High school, 9-10y	0	0	0	2614	2614	0	0	0	0	2558	2558	0	0	0	0	2695	2695	0	0	0	0	2765	2765	0	0	0	0	2739	2739	0	0	0	0	2862	2862	0	0	0	0	3050	3050	0
5936325	2	Nordic_other	0	0	0	1	High school, <9y	0	0	0	1269	1269	0	0	0	0	1309	1309	0	0	0	0	1347	1347	0	0	0	0	1168	1168	0	0	0	0	998	998	0	0	0	0	1358	1358	0	0	0	0	1306	1306	0
5975277	2	Nordic_other	1	0	1	1	High school, 9-10y	0	0	0	2037	2037	0	0	0	0	149	149	0	0	0	0	330	330	1	0	0	0	0	0	1	0	0	0	0	0	1	0	0	0	54	54	1	0	0	0	0	0	1
6007142	2	Nordic_other	0	0	0	1	High school, 9-10y	1	116	0	302	302	0	0	1	0	0	0	0	1	41	0	944	944	0	1	253	0	628	628	0	1	365	0	2330	2330	0	1	239	0	956	956	0	1	125	0	2112	2112	0
6009998	2	Nordic_other	0	0	0	1	College/University, <14y							0	0	0	0	0	0	0	0	0	590	590	0	0	0	0	1078	1078	0	0	0	0	430	430	0	0	0	0	1083	1083	0	0	0	0	1079	1079	0
6048761	2	Nordic_other	0	0	0	1	High school, 9-10y	0	0	0	1306	1306	0	0	0	0	938	938	0	1	26	0	1894	1894	0	0	0	0	2128	2128	0	0	0	0	2224	2224	0	0	0	0	2337	2337	0	0	0	0	2361	2361	0
6052649	2	Nordic_other	0	0	0	1	High school, <9y	0	0	0	1192	1192	0	0	0	0	115	115	0	0	0	0	0	0	1	0	0	0	0	0	1	0	0	0	0	0	1	0	0	0	0	0	1	0	0	0	0	0	1
6076436	2	Nordic_other	0	0	0	1	High school, 9-10y	1	2	0	1464	1464	0	0	0	0	2064	2064	0	0	0	0	2559	2559	0	0	0	0	2651	2651	0	0	0	0	2664	2664	0	0	0	0	2702	2702	0	0	0	0	1510	2391	0
6090439	2	Nordic_other	0	0	0	1	Primary school	0	0	0	2592	2592	0	0	0	0	1961	1961	0	0	0	0	2014	2014	0	0	0	0	1959	1959	0	0	0	0	2179	2179	0	0	0	0	2229	2229	0	0	0	0	2350	2350	0
6175414	1	Nordic_other	1	0	1	1	High school, 9-10y	0	0	0	2480	2480	0	0	0	0	2123	2123	0	0	0	0	2354	2354	0	0	0	0	2453	2453	0	0	0	0	2485	2485	0	0	0	0	2708	2708	0	0	0	0	3070	3070	0
6258279	1	Nordic_other	1	0	1	1	High school, 9-10y	0	0	0	3343	3343	0	0	0	0	2727	2727	0	0	0	0	2613	2613	0	0	0	0	2804	2804	0	0	0	0	2458	2458	0	1	43	0	2567	2567	0	0	0	0	3241	3241	0
6271649	1	Nordic_other	0	0	0	1	Gymnasium, 12y	0	0	0	3249	3249	0	0	0	0	3629	3629	0	0	0	0	3211	3211	0	0	0	0	3476	3476	0	0	0	0	3558	3558	0	0	0	0	2768	2768	0	0	0	0	777	777	0
6331401	1	Nordic_other	0	0	0	1	High school, <9y	0	0	0	2244	2244	0	0	0	0	2212	2212	0	0	0	0	2121	2121	0	0	0	0	1751	1751	0	0	0	0	1886	1886	0	0	0	0	182	182	1	0	0	0	0	0	1
6342610	1	Nordic_other	1	0	1	1	Primary school	0	0	0	1285	1285	0	0	16	0	1479	1479	0	1	144	0	1174	1174	0	1	51	0	2079	2079	0	1	22	0	2142	2142	0	0	0	0	3832	3832	0	0	0	0	3687	3687	0
6347100	1	Nordic_other	2	0	2	1	High school, 9-10y	0	0	0	3087	3087	0	0	0	0	3010	3010	0	0	0	0	3119	3119	0	0	0	0	3187	3187	0	0	0	0	3106	3106	0	0	0	0	3111	3111	0	0	0	0	3304	3304	0
6363551	1	Nordic_other	2	0	2	1	High school, <9y	0	0	0	2372	2372	0	0	0	0	2627	2627	0	0	0	0	3165	3165	0	1	51	0	2144	2144	0	1	0	0	2236	2236	0	0	0	0	2935	2935	0	0	0	0	3267	3267	0
6371179	1	Nordic_other	0	0	0	1	Gymnasium, 12y	1	283	0	825	825	0	1	95	120	1869	1869	0	0	0	0	2422	2422	0	1	55	125	1906	1906	0	1	54	2	1955	1955	0	1	365	0	3	3	0	1	151	0	0	0	0
6507612	1	Nordic_other	1	0	1	1	Gymnasium, 12y	1	18	0	2118	2118	0	1	34	0	2092	2092	0	1	127	0	1517	1517	0	1	82	0	1824	1824	0	0	21	0	2172	2172	0	1	8	0	2659	2659	0	0	0	0	3329	3329	0
6532069	1	Nordic_other	0	0	0	1	Gymnasium, 12y	0	0	0	3052	3052	0	0	0	0	2696	2696	0	0	0	0	2749	2749	0	0	0	0	2762	2762	0	0	0	0	2712	2712	0	0	0	0	2905	2905	0	0	0	0	2950	2950	0
6567604	1	Nordic_other	1	1	4	1	High school, <9y	0	0	0	54	54	0	0	0	0	189	189	1	0	0	0	0	0	1	0	0	0	0	0	1	0	0	0	0	0	1	0	0	0	0	0	1	0	0	0	2	2	1
6623733	1	Nordic_other	0	0	0	1	Primary school	0	0	0	2323	2323	0	0	0	0	2451	2451	0	0	0	0	2799	2799	0	0	0	0	2614	2614	0	0	0	0	2807	2807	0	0	0	0	2788	2788	0	0	0	0	2902	2902	0
6760362	1	Nordic_other	1	0	1	1	College/University, >=14y	0	0	0	10644	10644	0	0	0	0	8186	8186	0	0	0	0	10055	10055	0	0	0	0	8930	8930	0	0	0	0	10732	11568	0	0	0	0	15457	15457	0	0	0	0	9036	9036	0
6795753	1	Nordic_other	2	1	5	1	High school, 9-10y	0	0	0	2909	2909	0	0	0	0	2626	2626	0	0	0	0	2606	2606	0	0	0	0	2808	2808	0	0	0	0	2480	2480	0	0	0	0	2851	2851	0	0	0	0	3102	3102	0
6943599	1	Nordic_other	1	0	1	1	High school, 9-10y	1	136	0	1930	1930	0	0	0	0	3700	3700	0	0	0	0	4487	4487	0	0	0	0	4647	4647	0	0	0	0	3071	3071	0	0	0	0	3121	3121	0	0	0	0	3146	3146	0
6964692	1	Nordic_other	0	0	0	1	Gymnasium, 12y	0	0	0	3043	3043	0	0	0	0	3060	3060	0	0	0	0	3128	3128	0	0	0	0	3247	3247	0	0	0	0	3284	3284	0	0	0	0	3283	3283	0	0	0	0	3303	3303	0
7006981	1	Nordic_other	0	0	0	1	Primary school	0	0	0	2763	2763	0	0	0	0	2732	2732	0	0	0	0	2812	2812	0	0	0	0	2970	2970	0	0	0	0	2837	2837	0	0	0	0	2848	2848	0	0	0	0	3022	3022	0
7020543	1	Nordic_other	0	0	0	1	High school, <9y	0	142	0	477	477	0	0	29	0	58	58	0	0	0	0	0	0	0	0	0	0	0	0	0	0	0	0	0	0	0	0	0	0	715	715	0	0	28	0	933	933	0
7078647	1	Nordic_other	1	0	1	1	Primary school	0	0	0	2658	2658	0	0	0	0	2496	2496	0	0	0	0	2678	2678	0	0	0	0	2711	2711	0	0	0	0	2813	2813	0	0	0	0	2869	2869	0	0	0	0	2967	2967	0
7171554	1	Nordic_other	0	0	0	1	Gymnasium, 12y	0	0	0	2350	2350	0	0	0	0	2514	2514	0	0	0	0	2603	2603	0	0	0	0	2216	2216	0	0	0	0	2822	2822	0	0	0	0	2831	2831	0	0	0	0	2707	2707	0
7195814	1	Nordic_other	0	0	0	1	Gymnasium, 12y	0	0	0	1891	1891	0	0	0	0	1948	1948	0	0	0	0	2027	2027	0	0	0	0	2077	2077	0	0	0	0	2121	2121	0	0	0	0	2198	2198	0	0	0	0	2257	2257	0
7196104	1	Nordic_other	1	0	1	1	College/University, <14y	0	0	0	2836	2836	0	0	0	0	3083	3083	0	0	0	0	3172	3172	0	0	0	0	3315	3315	0	0	0	0	3491	3491	0	0	0	0	3546	3546	0	0	0	0	3646	3646	0
7346880	1	Nordic_other	0	0	0	1	Primary school	0	0	0	3501	3501	0	0	0	0	3097	3097	0	0	0	0	3227	3227	0	0	0	0	2893	2893	0	0	0	0	3110	3110	0	0	0	0	3318	3318	0	0	0	0	3465	3465	0
7378872	1	Nordic_other	0	0	0	1	High school, <9y	0	0	0	2705	2705	0	0	0	0	2811	2811	0	0	0	0	2838	2838	0	0	0	0	2882	2882	0	0	0	0	3124	3124	0	0	0	0	3011	3011	0	0	0	0	3225	3225	0
7395148	1	Nordic_other	1	0	1	1	High school, 9-10y	0	0	0	2558	2558	0	0	0	0	2608	2608	0	0	0	0	2915	2915	0	0	0	0	2648	2648	0	0	0	0	2805	2805	0	0	0	0	3051	3051	0	0	0	0	3224	3224	0
7502513	1	Nordic_other	0	0	0	1	High school, <9y	0	0	0	2581	2581	0	0	0	0	3590	3590	0	0	0	0	3628	3628	0	0	0	0	4025	4025	1	0	0	0	3747	3747	1	0	0	0	4426	4426	1	0	0	0	3430	3430	1
7566087	1	Nordic_other	0	1	3	1	High school, 9-10y	0	0	0	1936	1936	0	0	0	0	1976	1976	0	0	0	0	2132	2132	0	0	0	0	2008	2008	0	0	0	0	2199	2199	0	0	0	0	2209	2209	0	0	0	0	2147	2147	0
7569532	1	Nordic_other	1	0	1	1	High school, <9y	0	0	0	3344	3344	0	0	0	0	4103	4103	0	0	0	0	4287	4287	0	0	0	0	4518	4518	0	0	0	0	4904	4904	0	0	0	0	4930	4930	0	0	0	0	5202	5202	0
7573665	1	Nordic_other	1	0	1	1	Gymnasium, 12y	0	0	0	2681	2681	0	0	0	0	2086	2086	0	0	0	0	2523	2523	0	0	0	0	2163	2163	0	0	0	0	2172	2172	0	0	0	0	2533	2533	0	0	0	0	2635	2635	0
7593527	1	Nordic_other	2	0	2	1	Primary school	0	0	0	2428	2428	0	0	0	0	2505	2505	0	0	0	0	2582	2582	0	0	0	0	2661	2661	0	0	0	0	2710	2710	0	0	0	0	2785	2785	0	0	0	0	2884	2884	0
7657667	1	Nordic_other	1	0	1	1	High school, 9-10y	0	0	0	5554	5554	0	0	0	0	6546	6546	0	0	0	0	6677	6677	0	0	0	0	7185	7185	0	0	0	0	6852	6852	0	0	0	0	7295	7295	0	0	0	0	7175	7175	0
7724515	1	Nordic_other	1	0	1	1	High school, <9y	0	0	0	3037	3037	0	0	0	0	3172	3172	0	0	0	0	3212	3212	0	0	0	0	3479	3479	0	0	0	0	3366	3366	0	0	0	0	3588	3588	0	0	0	0	3673	3673	0
7782264	1	Nordic_other	1	1	4	1	Primary school	0	0	0	3187	3187	0	0	0	0	3304	3304	0	0	0	0	3176	3176	0	0	0	0	3199	3199	0	0	0	0	3168	3168	0	0	0	0	3260	3260	0	0	0	0	3518	3518	0
7867937	1	Nordic_other	0	0	0	1	High school, 9-10y	0	0	0	1892	1892	0	0	0	0	2258	2258	0	0	0	0	2356	2356	0	0	0	0	2465	2465	0	0	0	0	1540	1540	0	0	0	0	2373	2373	0	0	0	0	2769	2769	0
7896126	1	Nordic_other	1	0	1	1	High school, <9y	0	0	0	2783	2783	0	0	0	0	3046	3046	0	0	0	0	3193	3193	0	0	0	0	2383	2383	0	0	0	0	2649	2649	0	0	0	0	2595	2595	0	0	0	0	2819	2819	0
7909409	1	Nordic_other	1	1	4	1	High school, 9-10y	0	0	0	1827	1827	0	0	0	0	1486	1486	0	0	0	0	1772	1772	0	0	66	0	1680	1680	0	1	365	0	0	0	0	1	141	0	1482	1482	0	0	225	0	304	304	0
7937867	1	Nordic_other	1	0	1	1	High school, 9-10y	0	0	0	2451	2451	0	0	0	0	2353	2353	0	0	0	0	2622	2622	0	0	0	0	2682	2682	0	0	0	0	2893	2893	0	0	0	0	2373	2373	0	0	0	0	2549	2549	0
8016086	2	Nordic_other	1	0	1	1	Gymnasium, 12y	0	0	0	587	587	0	0	0	0	12	12	0	1	323	0	191	191	0	1	165	0	0	0	0	1	62	0	1215	1215	0	0	0	0	2257	2257	0	0	18	0	2401	2401	0
8134818	2	Nordic_other	0	0	0	1	College/University, <14y	0	0	0	2646	2646	0	0	0	0	2754	2754	0	0	0	0	2782	2782	0	0	0	0	3065	3065	0	0	0	0	3166	3166	0	0	0	0	3286	3286	0	0	0	0	3401	3401	0
8190210	2	Nordic_other	0	0	0	1	Primary school	0	0	0	2382	2382	0	0	0	0	2008	2008	0	0	0	0	1135	1135	0	0	0	0	1513	1513	0	0	0	0	1154	1154	1	0	0	0	1216	1216	1	0	0	0	1290	1299	1
8191229	2	Nordic_other	1	0	1	1	College/University, >=14y	0	0	0	2550	2550	0	0	0	0	2575	2575	0	0	0	0	2757	2757	0	0	0	0	2848	2848	0	0	0	0	2911	2911	0	0	0	0	3007	3007	0	0	0	0	1900	1900	0
8234076	2	Nordic_other	0	0	0	1	High school, <9y	0	0	0	1312	1312	0	0	0	0	1321	1321	0	0	0	0	1249	1249	0	0	0	0	1283	1283	0	0	0	0	1139	1139	0	0	0	0	1013	1013	0	0	0	0	14	14	0
8310939	2	Nordic_other	0	0	0	1	High school, <9y							0	0	0	0	0	0	0	0	0	220	220	0	0	0	0	439	439	0	0	0	0	635	635	0	0	0	0	625	625	0	0	0	0	749	749	0
8333975	2	Nordic_other	0	0	0	1	High school, 9-10y	0	0	0	2888	2888	0	0	0	0	2180	2180	0	0	0	0	646	646	0	0	0	0	1708	1708	0	0	0	0	1982	1982	0	0	0	0	2665	2665	0	0	0	0	2580	2580	0
8344993	2	Nordic_other	2	1	5	1	High school, <9y	0	0	0	202	202	0	0	0	0	277	277	0	0	0	0	1254	1254	0	0	0	0	0	0	0	0	7	0	199	199	0	0	0	0	0	0	0	0	0	0	0	0	0
8393354	2	Nordic_other	2	0	2	1	High school, 9-10y	0	0	0	1989	1989	0	0	0	0	2495	2495	0	1	206	21	492	492	0	1	31	0	1938	1938	0	1	364	0	501	501	0	1	365	0	0	0	0	1	77	0	0	0	0
8403229	2	Nordic_other	1	0	1	1	High school, <9y	0	0	0	0	0	0	0	0	0	0	0	0	0	0	0	0	0	0	0	0	0	0	0	0	0	0	0	0	0	0	0	0	0	0	0	0	0	0	0	0	0	0
8433148	2	Nordic_other	0	0	0	1	High school, 9-10y	0	0	0	2127	2127	0	0	0	0	2149	2149	0	0	0	0	2164	2164	0	0	0	0	1692	1692	0	0	0	0	0	0	0	0	0	0	0	0	0	0	0	0	0	0	0
8482924	2	Nordic_other	0	1	3	1	High school, 9-10y	1	309	0	0	0	0	1	302	0	0	0	1	1	178	0	0	0	1	1	128	0	0	0	1	0	0	0	0	0	1	1	52	0	0	0	1	0	0	0	0	0	1
8552249	2	Nordic_other	0	0	0	1	High school, <9y	0	0	0	2092	2092	0	0	0	0	2152	2152	0	0	0	0	2363	2363	0	0	0	0	2413	2413	0	0	0	0	2259	2259	0	0	0	0	2698	2698	0	0	0	0	2687	2687	0
8567996	2	Nordic_other	1	0	1	1	Primary school	1	201	0	1720	1720	0	1	364	0	0	0	0	1	123	0	0	0	0	0	0	0	0	0	0	0	0	0	1242	1242	0	0	0	0	1855	1855	0	1	59	0	1859	1859	0
8590600	2	Nordic_other	1	0	1	1	High school, 9-10y	0	0	0	1931	1931	0	0	0	0	1926	1926	0	0	0	0	1918	1918	0	0	0	0	2092	2092	0	0	0	0	2132	2132	0	0	0	0	2145	2145	0	0	0	0	2213	2213	0
8605153	2	Nordic_other	1	0	1	1	Primary school	1	0	0	1308	1308	1	1	56	0	957	957	1	1	0	0	1397	1397	1	1	0	0	1279	1279	0	1	93	0	505	505	0	1	347	0	0	0	0	1	7	0	0	0	0
8649340	2	Nordic_other	1	0	1	1	High school, 9-10y	1	0	0	2393	2393	0	0	0	0	2510	2510	0	0	0	0	2732	2732	0	0	0	0	2871	2871	0	0	0	0	3239	3239	0	0	0	0	3748	3748	0	0	0	0	3528	3528	0
8756610	2	Nordic_other	0	0	0	1	High school, 9-10y	0	0	0	2248	2248	0	0	0	0	2127	2127	0	0	0	0	2359	2359	0	0	0	0	2420	2420	0	0	0	0	2563	2563	0	0	0	0	2622	2622	0	0	0	0	2829	2829	0
8834736	2	Nordic_other	0	0	0	1	High school, 9-10y	0	0	0	2076	2076	0	0	0	0	2014	2014	0	0	0	0	2204	2204	0	0	0	0	2414	2414	0	0	0	0	2536	2536	0	0	0	0	2605	2605	0	0	0	0	2732	2732	0
8855672	2	Nordic_other	1	1	4	1	High school, <9y	0	40	0	0	0	0	0	0	0	0	0	0	0	358	0	0	0	0	0	181	0	0	0	0	0	365	0	0	0	0	0	365	0	0	0	0	0	76	0	0	0	0
8888022	2	Nordic_other	1	0	1	1	High school, 9-10y	1	17	0	0	0	0	0	0	0	0	0	0	0	0	0	0	0	0	0	0	0	0	0	0	0	0	0	0	0	1	0	0	0	0	0	1	0	0	0	0	0	1
8894019	2	Nordic_other	2	0	2	1	Gymnasium, 12y	0	0	0	2850	2850	0	0	0	0	2900	2900	0	0	0	0	2949	2949	0	0	0	0	2955	2955	0	0	0	0	2910	2910	0	0	0	0	2906	2906	0	0	0	0	3067	3067	0
8985415	2	Nordic_other	0	0	0	1	Gymnasium, 12y	0	0	0	2338	2338	0	0	0	0	2598	2598	0	0	0	0	1299	1299	0	0	0	0	2896	2896	0	0	0	0	3017	3017	0	0	0	0	3354	3354	0	0	0	0	3154	3154	0
9026079	2	Nordic_other	0	1	3	1	High school, 9-10y	0	0	0	23	23	0	0	0	0	10	10	0	0	0	0	0	0	1	0	0	0	0	0	1	0	0	0	613	613	1	0	20	0	151	151	1	0	0	0	0	0	1
9029567	2	Nordic_other	1	1	4	1	High school, 9-10y	0	0	0	2483	2483	0	0	0	0	2671	2671	0	0	0	0	2563	2563	0	0	0	0	2567	2567	0	0	0	0	981	981	0	0	0	0	583	583	0	0	0	0	146	146	0
9139167	2	Nordic_other	1	0	1	1	High school, <9y	0	0	0	2949	2949	0	0	0	0	2991	2991	0	0	0	0	3138	3138	0	0	0	0	3280	3280	0	0	0	0	3251	3251	0	0	0	0	3362	3362	0	0	0	0	3797	3797	0
9186962	2	Nordic_other	0	0	0	1	High school, <9y	0	0	0	2286	2286	0	0	0	0	2496	2496	0	0	0	0	2510	2510	0	0	0	0	3402	3402	0	1	45	0	2791	2791	0	1	49	0	1730	1730	0	0	0	0	2263	2263	0
9200779	2	Nordic_other	0	0	0	1	High school, 9-10y	0	0	0	2333	2333	0	0	0	0	2519	2519	0	0	0	0	2390	2390	0	0	0	0	2396	2396	0	0	0	0	2279	2279	0	0	0	0	2565	2565	0	0	0	0	2706	2706	0
9205222	2	Nordic_other	1	0	1	1	High school, 9-10y	0	0	0	3020	3020	0	0	0	0	2928	2928	0	0	0	0	1459	1459	0	0	0	0	3002	3002	0	0	0	0	2945	2945	0	0	0	0	3395	3395	0	0	0	0	2895	2895	0
9216354	2	Nordic_other	0	0	0	1	High school, <9y	0	0	0	3060	3060	0	0	0	0	2895	2895	0	0	0	0	2691	2691	0	0	0	0	2250	2250	0	0	0	0	2270	2270	0	0	0	0	2320	2320	0	0	0	0	2341	2341	0
9297693	2	Nordic_other	1	1	4	1	High school, <9y	0	0	0	1967	1967	0	0	0	0	1712	1712	0	0	0	0	2076	2076	0	0	0	0	2143	2143	0	0	0	0	1392	1392	0	0	0	0	280	280	1	0	0	0	28	28	1
9356328	2	Nordic_other	0	0	0	1	Gymnasium, 12y	0	0	0	2323	2323	0	0	0	0	2196	2196	0	0	0	0	2172	2172	0	0	0	0	2276	2276	0	0	0	0	2426	2426	0	0	0	0	2502	2502	0	0	0	0	2696	2696	0
9367054	2	Nordic_other	1	0	1	1	High school, 9-10y	0	0	0	2272	2272	0	0	0	0	1806	1806	0	0	0	0	1734	1734	0	0	0	0	1781	1781	0	0	0	0	1696	1696	0	0	0	0	1645	1645	0	0	0	0	1851	1851	0
9375480	2	Nordic_other	1	0	1	1	High school, 9-10y	0	0	0	2412	2412	0	0	0	0	2510	2510	0	0	0	0	2592	2592	0	0	0	0	2641	2641	0	0	0	0	2781	2781	0	0	0	0	2940	2940	0	0	0	0	3106	3106	0
9455339	1	Nordic_other	2	1	5	1	High school, <9y	0	0	0	374	374	0	0	0	0	0	0	1	0	0	0	0	0	1	0	0	0	0	0	1	0	0	0	0	0	1	0	0	0	0	0	1	0	0	0	0	0	1
9497851	1	Nordic_other	1	0	1	1	High school, 9-10y	0	0	0	2217	2217	0	0	0	0	2269	2269	0	0	0	0	2390	2390	0	0	0	0	225	225	0	0	8	0	2424	2424	0	0	0	0	2732	2732	0	0	0	0	2723	2723	0
9603236	1	Nordic_other	1	0	1	1	High school, <9y	0	0	0	3120	3120	0	0	0	0	3447	3447	0	0	0	0	3594	3594	0	0	0	0	3861	3861	0	0	0	0	3804	3804	0	0	0	0	4085	4085	0	0	0	0	4345	4345	0
9658745	1	Nordic_other	0	0	0	1	High school, <9y	0	0	0	2047	2047	0	0	0	0	2111	2111	0	0	0	0	2138	2138	0	1	81	0	2443	2443	0	1	365	0	0	0	0	1	365	0	0	0	0	1	86	0	1397	1397	0
9686004	1	Nordic_other	0	0	0	1	Gymnasium, 12y	0	0	0	2707	2707	0	0	0	0	2814	2814	0	0	0	0	2789	2789	0	0	0	0	2708	2708	0	0	0	0	2798	2798	0	0	0	0	3227	3227	0	0	0	0	3239	3239	0
9717826	1	Nordic_other	0	0	0	1	High school, 9-10y	0	0	0	2028	2028	0	0	0	0	1693	1693	0	0	0	0	1895	1895	0	0	0	0	1884	1884	0	0	0	0	1884	1884	0	0	0	0	1890	1890	0	0	0	0	1623	1623	0
9723653	1	Nordic_other	1	0	1	1	High school, 9-10y	0	0	0	2340	2340	0	0	0	0	2497	2497	0	0	0	0	2490	2490	0	0	0	0	2651	2651	0	0	0	0	2868	2868	0	0	0	0	2768	2768	0	0	0	0	2807	2807	0
9730131	1	Nordic_other	0	0	0	1	Gymnasium, 12y	0	0	0	3756	3756	0	0	0	0	3623	3623	0	1	159	0	2823	2823	0	1	365	0	0	0	0	1	344	0	0	0	0	1	8	0	0	0	0	0	0	0	0	0	0
9784082	1	Nordic_other	1	0	1	1	High school, 9-10y	1	0	0	1984	1984	0	1	0	153	2348	2348	0	1	28	335	2010	2010	0	1	0	88	2051	2051	0	1	0	0	2023	2023	0	0	0	0	2529	2529	0	0	0	0	2523	2523	0
9906718	1	Nordic_other	0	0	0	1	High school, 9-10y	1	20	0	1949	1949	0	1	91	101	1094	1094	0	1	172	0	0	0	0	1	181	0	0	0	0	0	0	0	1130	1130	0	0	0	0	1810	1810	0	0	0	0	2431	2431	0
9956059	1	Nordic_other	2	0	2	1	High school, 9-10y	1	20	0	0	0	0	0	0	0	0	0	0	0	0	0	0	0	0	0	0	0	0	0	0	0	0	0	0	0	0	0	0	0	0	0	0	0	0	0	0	0	0
10105250	1	Nordic_other	1	0	1	1	College/University, >=14y	1	0	0	759	759	0	1	53	0	366	366	0	1	348	0	0	0	0	1	90	0	318	318	0	0	0	0	2261	2261	0	0	0	0	2482	2482	0	0	0	0	3019	3019	0
10109548	1	Nordic_other	0	0	0	1	High school, 9-10y	0	0	0	3156	3156	0	0	0	0	3134	3134	0	0	0	0	3056	3056	0	0	0	0	2920	2920	0	0	0	0	2695	2695	0	0	0	0	3046	3046	0	0	0	0	2909	2909	0
10141891	1	Nordic_other	1	0	1	1	High school, <9y	0	0	0	2879	2879	0	0	0	0	3013	3013	0	0	0	0	3177	3177	0	0	0	0	3191	3191	0	0	0	0	3221	3221	0	0	0	0	2658	2658	0	0	0	0	3801	3801	0
10233920	1	Nordic_other	0	0	0	1	High school, <9y	0	0	0	2386	2386	0	0	10	0	799	799	0	0	0	0	0	0	0	0	0	0	679	679	0	0	0	0	3521	3521	0	0	0	0	3752	3752	0	0	0	0	3838	3838	0
10382984	1	Nordic_other	1	1	4	1	Primary school	0	0	0	1654	1654	0	0	0	0	1506	1506	0	0	0	0	1504	1504	1	0	0	0	1650	1650	1	0	0	0	1693	1693	1	0	0	0	1604	1604	1	0	0	0	1434	1434	1
10416511	1	Nordic_other	2	0	2	1	High school, 9-10y	0	0	0	2816	2958	0	0	0	0	2935	3026	0	0	0	0	3076	3194	0	0	0	0	2226	2349	0	0	0	0	0	657	0	0	0	0	0	484	0	0	0	0	0	360	0
10494104	1	Nordic_other	1	0	1	1	Primary school	0	0	0	2239	2239	0	0	0	0	2371	2371	0	0	0	0	2540	2540	0	0	0	0	2597	2597	0	0	0	0	2933	2933	0	0	0	0	2927	2927	0	0	0	0	530	530	0
10510994	1	Nordic_other	1	0	1	1	High school, 9-10y	1	0	0	2030	2030	0	0	0	0	2102	2102	0	0	0	0	2179	2179	0	0	0	0	2179	2179	0	0	0	0	1721	1721	0	0	0	0	2083	2083	0	0	0	0	59	59	0
10515162	1	Nordic_other	1	1	4	1	Primary school	0	16	0	1476	1476	0	1	33	0	2193	2193	0	0	0	0	2321	2321	0	0	0	0	645	645	0	0	0	0	0	0	0	0	0	0	0	0	1	0	0	0	0	0	1
10585015	1	Nordic_other	1	0	1	1	Gymnasium, 12y	0	0	0	2556	2556	0	0	0	0	3127	3127	0	0	0	0	3078	3078	0	0	0	0	6189	6189	0	0	0	0	2509	2509	0	0	0	0	2569	2569	0	0	0	0	2718	2718	0
10593380	1	Nordic_other	1	0	1	1	High school, 9-10y	0	0	0	2261	2261	0	0	0	0	2251	2251	0	0	0	0	2322	2322	0	0	0	0	2370	2370	0	0	0	0	2408	2408	0	0	0	0	2490	2490	0	0	0	0	2585	2585	0
10608025	1	Nordic_other	0	0	0	1	High school, <9y	0	0	0	2276	2276	0	0	0	0	2438	2438	0	0	0	0	2527	2527	0	0	0	0	2550	2550	0	0	0	0	2597	2597	0	0	0	0	2697	2697	0	0	0	0	2658	2658	0
10659844	1	Nordic_other	0	0	0	1	Gymnasium, 12y	0	0	0	2451	2451	0	0	0	0	2558	2558	0	0	0	0	2661	2661	0	0	0	0	2648	2648	0	0	0	0	2664	2664	0	0	0	0	2700	2700	0	0	0	0	2807	2807	0
10669376	1	Nordic_other	0	0	0	1	Primary school	0	0	0	0	0	0	0	0	0	0	0	0	0	0	0	0	0	0	0	0	0	0	0	0	0	0	0	0	0	0	0	0	0	0	0	0	0	0	0	0	0	0
10894826	1	Nordic_other	1	0	1	1	Primary school	0	0	0	2190	2190	0	0	0	0	2257	2257	0	0	0	0	2289	2289	0	0	0	0	2494	2494	0	0	0	0	2476	2476	0	0	0	0	2484	2484	0	0	0	0	2637	2637	0
10914755	2	Nordic_other	2	1	5	1	High school, <9y	0	0	0	1820	1820	0	0	0	0	1843	1843	0	0	0	0	1861	1861	0	0	0	0	1866	1866	0	0	0	0	1840	1840	0	0	0	0	1911	1911	0	0	0	0	1917	1917	0
10955374	2	Nordic_other	0	1	3	1	High school, 9-10y	0	0	0	2623	2623	0	0	0	0	2603	2603	0	0	0	0	2599	2599	0	0	0	0	2450	2450	0	0	0	0	2322	2322	0	0	0	0	576	576	0	0	0	0	921	921	0
10969473	2	Nordic_other	0	0	0	1	Primary school	0	0	0	2344	2344	0	0	0	0	2498	2498	0	0	0	0	2425	2425	0	0	0	0	435	435	0	0	0	0	0	0	0	0	0	0	0	0	0	0	0	0	0	0	0
10989690	2	Nordic_other	1	0	1	1	Primary school	0	0	0	2120	2120	0	0	0	0	2227	2227	0	0	0	0	2305	2305	0	0	0	0	2426	2426	0	0	0	0	2441	2441	0	0	0	0	2461	2461	0	0	0	0	1646	1646	0
11019291	2	Nordic_other	0	0	0	1	College/University, <14y	0	0	0	413	413	0	0	0	0	538	538	0	0	0	0	877	877	0	0	0	0	869	869	0	0	0	0	1446	1446	0	0	0	278	1627	1627	0
11108410	2	Nordic_other	0	0	0	1	High school, 9-10y	0	0	0	2030	2030	0	0	0	0	1838	1838	0	0	0	0	1823	1823	0	0	0	0	1879	1879	0	0	0	0	1907	1907	0	0	0	0	1979	1979	0	0	0	0	2168	2168	0
11109646	2	Nordic_other	1	0	1	1	High school, 9-10y	0	0	0	2923	2923	0	0	0	0	3191	3191	0	0	0	0	3025	3025	0	0	0	0	2913	2913	0	0	0	0	3244	3244	0	0	0	0	3314	3314	0	0	0	0	365	365	0
11124983	2	Nordic_other	0	0	0	1	Gymnasium, 12y	0	0	0	2012	2012	0	0	0	0	2013	2013	0	0	0	0	2197	2197	0	0	0	0	1061	1061	0	0	0	0	1890	1890	0	0	0	0	2749	2749	0	0	0	0	2395	2395	0
11144754	2	Nordic_other	0	0	0	1	College/University, <14y	0	0	0	1927	1927	0	0	0	0	1868	1868	0	0	0	0	2000	2000	0	0	0	0	2274	2274	0	0	0	0	2465	2465	0	0	0	0	2533	2533	0	0	0	0	2610	2610	0
11170168	2	Nordic_other	0	0	0	1	College/University, >=14y	0	0	0	1917	1917	0	0	0	0	2083	2083	0	0	0	0	2214	2214	0	0	0	0	1760	1760	0	0	0	0	1569	1569	0	0	0	0	1988	1988	0	0	0	0	2352	2352	0
11175034	2	Nordic_other	0	1	3	1	High school, 9-10y	0	0	0	0	0	0	0	0	0	0	0	0	0	0	0	0	0	0	0	0	0	41	41	0	0	0	0	0	0	0	0	0	0	0	0	0	0	0	0	0	0	0
11178842	2	Nordic_other	0	0	0	1	High school, 9-10y	0	0	0	2144	2144	0	0	0	0	2262	2262	0	0	0	0	2366	2366	0	0	0	0	2383	2383	0	0	0	0	2478	2478	0	0	0	0	2456	2456	0	0	0	0	2665	2665	0
11179939	2	Nordic_other	0	0	0	1	Primary school	0	0	0	2591	2591	0	0	0	0	2895	2895	0	0	0	0	2626	2626	0	0	0	0	2698	2698	0	0	0	0	2960	2960	0	0	0	0	3137	3137	0	0	0	0	3153	3153	0
11190131	2	Nordic_other	1	0	1	1	High school, 9-10y	0	0	0	2503	2503	0	0	0	0	2686	2686	0	0	0	0	2928	2928	0	0	0	0	3222	3222	0	0	0	0	2637	2637	0	0	0	0	2703	2703	0	0	0	0	2921	2921	0
11197740	2	Nordic_other	0	0	0	1	Primary school	0	0	0	1797	1797	0	0	0	0	2369	2369	0	0	0	0	2856	2856	0	0	0	0	2374	2374	0	0	0	0	2537	2537	0	0	0	0	2666	2666	0	0	0	0	1819	1819	0
11218498	2	Nordic_other	0	0	0	1	High school, 9-10y	0	5	0	1629	1629	0	0	0	0	1681	1681	0	0	0	0	1773	1773	0	0	0	0	2062	2062	0	0	0	0	2531	2531	0	0	0	0	2565	2565	0	0	0	0	2747	2747	0
11221651	2	Nordic_other	0	0	0	1	Primary school	0	0	0	3058	3058	0	0	0	0	0	0	0	0	0	0	0	0	0	0	0	0	0	0	0	0	0	0	0	0	0	0	0	0	0	0	0	0	0	0	0	0	0
11243143	2	Nordic_other	1	1	4	1	High school, <9y	1	41	0	469	469	1	0	0	0	870	870	1	0	0	0	885	885	1	0	0	0	931	931	1	1	62	0	1101	1101	1	1	269	0	0	0	1	0	0	0	373	373	1
11268726	2	Nordic_other	0	0	0	1	High school, 9-10y	0	0	0	2447	2447	0	0	0	0	1977	1977	0	0	0	0	2508	2508	0	0	0	0	2530	2530	0	0	0	0	2344	2344	0	0	0	0	2264	2264	0	0	0	0	1768	1768	0
11317150	2	Nordic_other	0	0	0	1	Gymnasium, 12y	0	0	0	0	0	0	0	85	0	88	88	0	0	0	0	1089	1089	0	0	0	0	1672	1672	0	0	0	0	1479	1479	0	0	0	0	1157	1157	0	0	0	0	119	119	0
11353574	2	Nordic_other	0	0	0	1	Primary school	0	0	0	2665	2665	0	0	0	0	2682	2682	0	0	0	0	2705	2705	0	0	0	0	2600	2600	0	0	0	0	2876	2876	0	0	0	0	3286	3286	0	0	0	0	3383	3383	0
11372026	2	Nordic_other	0	0	0	1	High school, 9-10y	1	0	365	1506	1506	0	1	0	365	1535	1535	0	1	0	366	1524	1524	0	1	0	151	836	836	0	0	0	0	501	501	0	0	0	0	0	0	0	0	0	0	0	0	0
11417256	2	Nordic_other	0	0	0	1	High school, 9-10y	0	0	0	1120	1120	0	0	0	0	1088	1088	0	0	0	0	1516	1516	0	0	0	0	1472	1472	0	0	0	0	1444	1444	0	0	0	0	1232	1232	0	0	0	0	1570	1570	0
11458006	2	Nordic_other	0	0	0	1	Gymnasium, 12y	0	0	0	1414	1414	0	0	0	0	767	767	0	0	0	0	254	254	0	0	0	0	63	63	0	0	0	0	268	268	0	0	0	0	184	184	0	0	56	0	1137	1137	0
11464166	2	Nordic_other	0	0	0	1	High school, <9y	0	0	0	2236	2236	0	0	0	0	2285	2285	0	0	0	0	1622	1622	0	0	0	0	1896	1896	0	0	0	0	2624	2624	0	0	0	0	2641	2641	0	0	0	0	2782	2782	0
11528303	2	Nordic_other	0	0	0	1	High school, 9-10y	0	0	0	2147	2147	0	0	0	0	1617	1617	0	0	0	0	1755	1755	0	0	0	0	1866	1866	0	0	0	0	2015	2015	0	0	0	0	2136	2136	0	0	0	0	2433	2433	0
11555561	2	Nordic_other	0	0	0	1	High school, 9-10y	0	0	0	3219	3219	0	0	0	0	3075	3075	0	0	0	0	3250	3250	0	0	0	0	3232	3232	0	0	0	0	3355	3355	0	0	0	0	3452	3452	0	0	0	0	3961	3961	0
11563590	2	Nordic_other	0	0	0	1	Primary school	0	0	0	2331	2331	0	0	0	0	2394	2394	0	0	0	0	2498	2498	0	0	0	0	2548	2548	0	0	0	0	2757	2757	0	0	0	0	2923	2923	0	0	0	0	3001	3001	0
11569866	2	Nordic_other	0	0	0	1	College/University, <14y	0	0	0	2176	2176	0	0	0	0	2207	2207	0	0	0	0	2324	2324	0	0	0	0	2388	2388	0	0	0	0	2580	2580	0	0	0	0	2616	2616	0	0	0	0	3218	3218	0
11600127	2	Nordic_other	1	0	1	1	High school, <9y	0	0	0	2849	2849	0	0	0	0	3057	3057	0	0	0	0	3489	3489	0	0	0	0	3669	3669	0	0	0	0	3780	3780	0	0	0	0	4096	4096	0	0	0	0	4655	4655	0
11666285	2	Nordic_other	0	0	0	1	Gymnasium, 12y	1	219	0	1151	1151	0	0	0	0	2125	2125	0	0	0	0	2321	2321	0	0	0	0	2333	2333	0	0	0	0	1525	1525	0	0	0	0	546	546	0	0	0	0	1976	1976	0
11674177	2	Nordic_other	1	0	1	1	High school, 9-10y	0	0	0	2113	2113	0	0	0	0	2188	2188	0	0	0	0	2253	2253	0	0	0	0	2339	2339	0	0	0	0	2417	2417	0	0	0	0	2476	2476	0	0	0	0	2725	2725	0
11689721	2	Nordic_other	1	0	1	1	High school, 9-10y	0	0	0	1810	1810	0	0	0	0	1929	1929	0	0	0	0	1899	1899	0	0	0	0	1336	1336	0	0	0	0	2039	2039	0	0	0	0	1866	1866	0	0	0	0	2244	2244	0
11715597	2	Nordic_other	0	0	0	1	Gymnasium, 12y	0	0	0	1941	1941	0	0	0	0	2053	2053	0	0	0	0	2050	2050	0	0	0	0	2138	2138	0	0	0	0	2302	2302	0	0	0	0	2368	2368	0	0	0	0	2662	2662	0
11762897	2	Nordic_other	0	0	0	1	High school, 9-10y	0	0	0	640	640	0	0	0	0	933	933	0	0	0	0	962	962	0	0	0	0	1369	1369	0	0	0	0	1740	1740	0	0	0	0	1810	1810	0	0	0	0	1922	1922	0
11835489	2	Nordic_other	0	0	0	1	College/University, <14y	0	0	0	1971	1971	0	0	0	0	2187	2187	0	0	0	0	2233	2233	0	0	0	0	2368	2368	0
11876001	2	Nordic_other	0	0	0	1	High school, 9-10y	0	0	0	1083	1083	0	0	0	0	1751	1751	0	0	0	0	2079	2079	0	0	0	0	2064	2064	0	0	0	0	1974	1974	0	0	0	0	2071	2071	0	0	0	0	2056	2056	0
11912949	2	Nordic_other	2	0	2	1	Primary school	0	0	0	2270	2270	0	0	0	0	2392	2392	0	0	0	0	2403	2403	0	0	0	0	2724	2724	0	0	0	0	2786	2786	0	0	0	0	2909	2909	0	0	0	0	3100	3100	0
11918165	2	Nordic_other	1	0	1	1	High school, <9y	0	0	0	2537	2537	0	0	0	0	2322	2322	0	0	0	0	3183	3183	0	0	0	0	3369	3369	0	0	0	0	926	926	0	0	0	0	739	739	0	0	0	0	2556	2556	0
11929809	2	Nordic_other	1	0	1	1	High school, 9-10y	0	0	0	2270	2270	0	0	0	0	2257	2257	0	0	0	0	2442	2442	0	0	0	0	2443	2443	0	0	0	0	2542	2542	0	0	0	0	2687	2687	0	0	0	0	827	827	0
11935289	2	Nordic_other	1	0	1	1	High school, <9y	0	0	0	1115	1115	0	0	0	0	1367	1367	0	0	0	0	1958	1958	0	0	0	0	2115	2115	0	0	0	0	2274	2274	0	0	0	0	2336	2336	0	0	0	0	2438	2438	0
11935796	2	Nordic_other	1	0	1	1	High school, 9-10y	0	0	0	1714	1714	0	0	0	0	1729	1729	0	0	0	0	1855	1855	0	0	0	0	1818	1818	0	0	0	0	1949	1949	0	0	0	0	1941	1941	0	0	0	0	2317	2317	0
11959731	2	Nordic_other	1	1	4	1	Primary school	0	0	0	1848	1848	0	0	0	0	1427	1427	0	0	0	0	1852	1852	0	0	0	0	0	0	0	1	90	0	0	0	0	1	185	0	0	0	1	0	0	0	0	0	1
12008835	2	Nordic_other	0	0	0	1	Gymnasium, 12y	0	0	0	1675	1675	0	0	0	0	1986	1986	0	0	0	0	2014	2014	0	0	0	0	2171	2171	0	0	0	0	2263	2263	0	0	0	0	2832	2832	0	0	0	0	3008	3008	0
12047620	2	Nordic_other	2	0	2	1	High school, <9y	0	0	0	1728	1728	0	0	0	0	787	787	0	0	0	0	343	343	0	0	0	0	66	66	0	0	42	0	558	558	0	0	15	0	834	834	0	0	0	0	1685	1685	0
12086954	1	Nordic_other	1	0	1	1	High school, 9-10y	0	0	0	2648	2648	0	0	0	0	2599	2599	0	0	0	0	2695	2695	0	0	0	0	2683	2683	0	0	0	0	2866	2866	0	0	0	0	2937	2937	0	0	0	0	605	605	0
12112864	1	Nordic_other	0	0	0	1	High school, <9y	0	0	0	2573	2573	0	0	0	0	2698	2698	0	0	0	0	2673	2673	0	0	0	0	3020	3020	0	0	0	0	2783	2783	0	0	0	0	2863	2863	0	0	0	0	2928	2928	0
12173473	1	Nordic_other	0	0	0	1	High school, 9-10y	0	0	0	2844	2844	0	0	0	0	2982	2982	0	0	0	0	3101	3101	0	0	0	0	3106	3106	0	0	0	0	3109	3109	0	0	0	0	3255	3255	0	0	0	0	3291	3291	0
12232403	1	Nordic_other	2	1	5	1	High school, <9y							0	8	0	15	15	0	0	110	0	0	0	0	0	39	0	1827	1827	0	1	34	0	2002	2002	0	0	0	0	1803	1803	0	0	0	0	254	254	0
12255455	1	Nordic_other	1	0	1	1	Primary school	0	0	0	2850	2850	0	0	0	0	2976	2976	0	0	0	0	3021	3021	0	0	0	0	3237	3237	0	0	0	0	3294	3294	0	0	0	0	3371	3371	0	0	0	0	3562	3562	0
12282060	1	Nordic_other	0	0	0	1	Primary school	0	0	0	3420	3420	0	0	0	0	4667	4667	0	1	23	0	2827	2827	0	1	52	0	3262	3262	0	0	0	0	2589	2589	0	0	0	0	2974	2974	0	0	0	0	3174	3174	0
12295203	1	Nordic_other	2	0	2	1	High school, 9-10y	0	0	0	2052	2052	0	0	0	0	3486	3486	0	0	0	0	3817	3817	0	0	0	0	2930	2930	0	0	0	0	3081	3081	0	0	0	0	3757	3757	0	0	0	0	3309	3309	0
12299447	1	Nordic_other	1	0	1	1	Primary school	0	0	0	1164	1164	1	1	213	0	918	918	1	1	152	0	0	0	1	0	0	0	0	0	0	0	0	0	0	0	0	0	0	0	0	0	0	0	0	0	0	0	0
12329174	1	Nordic_other	1	0	1	1	High school, 9-10y	0	0	0	2459	2459	0	0	0	0	3269	3269	0	0	0	0	3032	3032	0	0	0	0	2786	2786	0	0	0	0	2578	2578	0	0	0	0	3022	3022	0	0	0	0	3746	3746	0
12343051	1	Nordic_other	1	0	1	1	High school, <9y	1	117	0	567	567	0	0	0	0	2180	2180	0	0	0	0	2019	2019	0	0	0	0	2168	2168	0	0	0	0	2270	2270	0	0	0	0	2412	2412	0	0	0	0	2413	2413	0
12350861	1	Nordic_other	1	1	4	1	Primary school	0	0	0	2239	2239	0	0	0	0	1623	1623	0	0	0	0	2375	2375	0	0	0	0	937	937	0	0	0	0	1966	1966	0	0	0	0	2440	2440	0	0	0	0	864	864	0
12352080	1	Nordic_other	2	0	2	1	High school, 9-10y	0	0	0	2997	2997	0	0	0	0	3158	3158	0	0	0	0	3410	3410	0	0	0	0	3459	3459	0	0	0	0	3390	3390	0	0	0	0	3592	3592	0	0	0	0	3434	3434	0
12421400	1	Nordic_other	0	1	3	1	Primary school	0	0	0	1350	1350	0	0	0	0	349	349	0	0	0	0	135	135	0	0	0	0	2300	2300	0	0	0	0	2686	2686	0	0	48	0	2628	2628	0	0	0	0	2667	2667	0
12425882	1	Nordic_other	0	0	0	1	Primary school	1	210	0	655	655	0	1	201	0	779	779	0	0	0	0	2041	2041	0	0	6	0	2025	2025	0	0	0	0	2083	2083	0	0	0	0	1764	1764	0	0	0	0	918	918	0
12515555	1	Nordic_other	1	0	1	1	High school, <9y	0	0	0	2626	2626	0	0	0	0	2636	2636	0	0	0	0	2664	2664	0	0	0	0	2672	2672	0	0	0	0	2631	2631	0	0	0	0	2669	2669	0	0	0	0	2721	2721	0
12547325	1	Nordic_other	2	0	2	1	High school, 9-10y	0	0	0	2077	2077	0	0	0	0	2127	2127	0	0	0	0	2248	2248	0	0	0	0	2332	2332	0	0	0	0	2299	2299	0	0	0	0	2342	2342	0	0	0	0	2399	2399	0
12614986	1	Nordic_other	2	0	2	1	High school, 9-10y	0	0	0	1284	1284	0	0	0	0	1203	1203	0	0	0	0	1824	1824	0	0	0	0	1593	1593	0	0	0	0	1731	1731	0	0	0	0	1866	1866	0	0	0	0	2119	2119	0
12660093	1	Nordic_other	0	0	0	1	High school, <9y	0	23	0	677	677	0	0	0	0	1552	1552	0	0	0	0	1894	1894	0	0	0	0	1957	1957	0	0	0	0	1994	1994	0	0	0	0	1864	1864	0	0	0	0	2061	2061	0
12721500	1	Nordic_other	2	0	2	1	Gymnasium, 12y	1	321	0	366	366	0	1	184	0	0	0	0	0	4	0	0	0	0	0	0	0	0	0	0	0	0	0	2153	2153	0	0	0	0	3324	3324	0	0	0	0	3173	3173	0
12821334	1	Nordic_other	2	1	5	1	Primary school	0	0	0	2451	2451	0	0	0	0	2561	2561	0	0	0	0	2462	2462	0	0	0	0	2184	2184	0	0	0	0	110	110	0	0	0	0	0	0	0	0	0	0	0	0	0
12829128	1	Nordic_other	1	0	1	1	High school, 9-10y	0	0	0	2556	2556	0	0	0	0	2434	2434	0	0	0	0	2620	2620	0	0	0	0	2695	2695	0	0	0	0	2737	2737	0	0	0	0	2805	2805	0	0	0	0	1312	1312	0
12832547	1	Nordic_other	1	0	1	1	High school, <9y	0	0	0	3684	3684	0	0	0	0	3539	3539	0	0	0	0	2746	2746	0	0	0	0	1829	1829	1	0	0	0	4766	4766	1	0	0	0	2791	2791	0	0	0	0	3473	3473	0
12861425	1	Nordic_other	2	0	2	1	High school, 9-10y	0	0	0	3415	3415	0	0	0	0	3656	3656	0	0	0	0	3890	3890	0	0	0	0	4352	4352	0	0	0	0	4801	4801	0	0	0	0	4684	4684	0	0	0	0	5019	5019	0
12873453	1	Nordic_other	0	0	0	1	High school, 9-10y	0	0	0	2236	2236	0	0	0	0	1987	1987	0	0	0	0	2329	2329	0	0	0	0	2045	2045	0	0	0	0	2142	2142	0	0	0	0	2145	2145	0	0	0	0	2266	2266	0
12892339	1	Nordic_other	0	0	0	1	Primary school	0	0	0	2344	2344	0	0	0	0	2458	2458	0	0	0	0	2484	2484	0	0	0	0	2607	2607	0	0	0	0	2684	2684	0	0	0	0	2737	2737	0	0	0	0	2858	2858	0
12902369	1	Nordic_other	0	0	0	1	Gymnasium, 12y	0	0	0	1971	1971	0	0	0	0	1973	1973	0	0	0	0	1189	1189	0	1	55	0	1981	1981	0	0	0	0	2307	2307	0	0	0	0	2878	2878	0	0	0	0	3125	3125	0
12930784	1	Nordic_other	0	0	0	1	High school, 9-10y	0	0	0	2914	2914	0	1	274	0	420	420	0	0	0	0	2562	2562	0	1	87	0	1784	1784	0	0	0	0	791	791	0	0	0	0	1395	1395	0	0	0	0	3273	3273	0
12933047	1	Nordic_other	2	0	2	1	High school, <9y	0	0	0	2819	2819	0	0	0	0	3112	3112	0	0	0	0	3071	3071	0	0	0	0	4070	4070	0	0	0	0	3689	3689	0	0	0	0	4390	4390	0	0	0	0	4043	4043	0
12973842	1	Nordic_other	1	0	1	1	High school, <9y	0	0	0	3187	3187	0	0	0	0	3246	3246	0	0	0	0	3320	3320	0	0	0	0	3337	3337	0	0	0	0	3401	3401	0	0	0	0	4132	4132	0	0	0	0	4105	4105	0
12994593	1	Nordic_other	1	0	1	1	Gymnasium, 12y	0	0	0	2624	2624	0	0	0	0	2691	2691	0	0	0	0	2199	2199	0	0	0	0	2145	2466	0	0	0	139	2309	2309	0	0	0	0	2577	2577	0	0	0	0	2863	2863	0
13000505	1	Nordic_other	0	0	0	1	High school, 9-10y	0	0	0	2621	2621	0	0	0	0	2630	2630	0	0	0	0	2678	2678	0	0	0	0	2817	2817	0	0	0	0	2778	2778	0	0	0	0	3160	3160	0	0	0	0	3430	3430	0
13076630	1	Nordic_other	1	0	1	1	High school, 9-10y	1	53	0	1709	1709	0	0	0	0	1990	1990	0	0	0	0	1616	1616	0	1	70	0	1104	1104	0	1	365	0	0	0	0	1	231	0	0	0	0	0	16	0	0	0	0
13085150	1	Nordic_other	1	0	1	1	High school, 9-10y	0	0	0	2588	2588	0	0	0	0	2653	2653	0	0	0	0	2368	2368	0	0	0	0	0	0	0	0	0	0	0	0	0	0	0	0	0	0	0	0	0	0	0	0	0
13116514	1	Nordic_other	1	0	1	1	Gymnasium, 12y	0	0	0	55	55	0	0	0	0	0	0	0	0	0	0	0	0	0	0	0	0	0	0	0	0	0	0	0	0	0	0	0	0	0	0	0	0	0	0	0	0	0
13134936	1	Nordic_other	0	0	0	1	Gymnasium, 12y	0	0	0	2681	2681	0	0	0	0	2501	2501	0	0	0	0	2802	2802	0	0	0	0	3120	3120	0	0	0	0	3303	3303	0	0	0	0	3000	3000	0	0	0	0	3050	3050	0
13151057	1	Nordic_other	1	0	1	1	Gymnasium, 12y	0	0	0	2300	2300	0	0	0	0	2446	2446	0	0	0	0	2620	2620	0	0	0	0	2700	2700	0	0	0	0	2975	2975	0	0	0	0	2785	2785	0	0	0	0	2865	2865	0
13179301	1	Nordic_other	1	0	1	1	High school, 9-10y	0	0	0	2024	2024	0	0	0	0	1742	1742	0	0	0	0	2683	2683	0	0	0	0	3082	3082	0	0	0	0	2267	2267	0	0	0	0	2736	2736	0	0	0	0	2203	2203	0
13214969	1	Nordic_other	0	0	0	1	Gymnasium, 12y	0	0	0	2650	2650	0	0	0	0	2847	2847	0	0	0	0	3514	3514	0	0	0	0	3544	3544	0	0	0	0	3900	3900	0	0	0	0	3806	3806	0	0	0	0	4446	4446	0
13282473	1	Nordic_other	0	0	0	1	High school, 9-10y	0	0	0	2857	2857	0	0	0	0	3157	3157	0	0	0	0	4148	4148	0	0	0	0	140	140	0	0	0	0	0	0	0	0	0	0	0	0	0	0	0	0	0	0	0
13351332	2	Nordic_other	1	0	1	1	College/University, <14y	0	0	0	2356	2356	0	0	0	0	2294	2294	0	0	0	0	3186	3186	0	0	0	0	2477	2477	0	0	0	0	2057	2057	0	0	0	0	2228	2228	0	0	0	0	2902	2902	0
13388011	2	Nordic_other	1	0	1	1	High school, 9-10y	0	0	0	2140	2140	0	0	0	0	2247	2247	0	0	0	0	2192	2192	0	0	0	0	2318	2318	0	0	0	0	2327	2327	0	0	0	0	1118	1118	0	0	0	0	0	0	0
13393760	2	Nordic_other	2	0	2	1	Gymnasium, 12y	0	0	0	781	781	0	0	0	0	734	734	0	0	0	0	774	774	0	0	0	0	1850	1850	0	0	0	0	1775	1775	0	1	14	16	1974	1974	0	0	0	0	1930	1930	0
13410788	2	Nordic_other	2	0	2	1	High school, 9-10y	0	0	0	1361	1361	0	0	0	0	2240	2240	0	0	0	0	601	601	0	0	0	0	0	0	0	0	0	0	0	0	1	0	0	0	0	0	1	0	0	0	306	306	1
13427124	2	Nordic_other	2	1	5	1	High school, 9-10y	0	0	0	1705	1705	0	0	0	0	2020	2020	0	0	0	0	2147	2147	0	0	0	0	2201	2201	0	0	0	0	2317	2317	0	0	0	0	2379	2379	0	0	0	0	2405	2405	0
13437249	2	Nordic_other	0	0	0	1	Gymnasium, 12y	0	0	0	1371	1371	0	0	0	0	1252	1252	0	1	8	0	1876	1876	0	0	0	0	2758	2758	0	0	0	0	2796	2796	0	0	0	0	2910	2910	0	0	0	0	3164	3164	0
13453670	2	Nordic_other	0	1	3	1	High school, 9-10y	0	0	0	2188	2188	0	0	0	0	2073	2073	0	0	0	0	2295	2295	0	0	0	0	2387	2387	0	0	0	0	1527	1527	0	0	0	0	1094	1094	0	0	0	0	1769	1769	0
13496322	2	Nordic_other	1	0	1	1	College/University, >=14y	0	0	0	2643	2643	0	0	0	0	2477	2477	0	1	103	0	1949	1949	0	1	13	0	2359	2359	0	0	0	0	2497	2497	0	0	0	0	2761	2761	0	0	0	0	2821	2821	0
13512289	2	Nordic_other	0	0	0	1	High school, 9-10y	1	0	365	2012	2012	0	1	0	365	2067	2067	0	1	0	366	2233	2233	0	1	0	94	2619	2619	0	0	0	0	2887	2887	0	0	0	0	2860	2860	0	0	0	0	2978	2978	0
13586866	2	Nordic_other	2	0	2	1	High school, <9y	0	0	0	2458	2458	0	0	0	0	2691	2691	0	0	0	0	1509	1509	0	0	0	0	0	0	0	0	0	0	0	0	0	0	0	0	0	0	0	0	0	0	0	0	0
13619246	2	Nordic_other	0	0	0	1	College/University, >=14y	0	0	0	1622	1622	0	0	0	0	1573	1573	0	0	0	0	1784	1784	0	0	0	0	1859	1859	0	0	0	0	1616	1616	0	0	0	0	2004	2004	0	0	0	0	2074	2074	0
13638438	2	Nordic_other	0	0	0	1	High school, <9y	0	44	0	1596	1596	0	1	68	0	291	291	0	1	104	0	737	737	0	1	0	0	1801	1801	0	0	0	0	1503	1503	0	0	0	0	1556	1556	0	0	0	0	1685	1685	0
13699909	2	Nordic_other	0	0	0	1	Primary school	0	0	0	1194	1194	0	0	0	0	833	833	0	0	0	0	1267	1267	0	0	0	0	1424	1424	0	0	0	0	1232	1232	0	0	2	0	44	44	0	0	0	0	0	0	0
13764360	2	Nordic_other	0	0	0	1	Gymnasium, 12y	0	0	0	815	815	0	0	0	0	913	913	0	0	0	0	925	925	0	0	0	0	992	992	0	0	0	0	1022	1022	0	0	0	0	1046	1046	0	0	0	0	1184	1184	0
13766556	2	Nordic_other	0	0	0	1	High school, 9-10y	0	0	0	1904	1904	0	0	0	0	2140	2140	0	0	0	0	2377	2377	0	0	0	0	2432	2432	0	0	0	0	1795	1795	0	0	1	0	2797	2797	0	0	0	0	3072	3072	0
13777939	2	Nordic_other	0	0	0	1	College/University, <14y	0	0	0	4435	4435	0	0	0	0	3865	3865	0	0	0	0	4519	4519	0	0	0	0	4957	4957	0	0	0	0	5123	5123	0	0	0	0	4537	4537	0	0	0	0	4440	4440	0
13790090	2	Nordic_other	0	0	0	1	College/University, <14y	0	0	0	1369	1369	0	0	0	0	1736	1736	0	0	0	0	1410	1410	0	0	0	0	1408	1408	0	0	0	0	1339	1339	0	0	0	0	1410	1410	0	0	0	0	1558	1558	0
13800576	2	Nordic_other	0	0	0	1	College/University, <14y	0	36	0	131	661	0	1	8	0	2239	2239	0	0	0	0	1585	1585	0	0	0	0	1829	1829	0	1	0	143	2462	2462	0	0	0	0	2342	2342	0	0	0	0	2425	2425	0
13809710	2	Nordic_other	0	0	0	1	High school, 9-10y	0	0	0	405	405	1	0	0	0	0	0	1	0	0	0	39	39	1	0	0	0	0	0	1	0	2	0	0	0	1	0	0	0	0	0	1	0	0	0	0	0	1
13812889	2	Nordic_other	1	1	4	1	High school, 9-10y	0	0	0	0	0	1	0	0	0	0	0	1	0	20	0	714	714	0	0	0	0	2425	2425	0	0	0	0	2404	2404	0	0	0	0	2125	2125	0	0	0	0	2460	2460	0
13850270	2	Nordic_other	0	0	0	1	College/University, >=14y	0	10	138	1864	1864	0	0	0	29	3114	3114	0	0	136	31	2656	2656	0	0	0	159	2683	2683	0	0	0	0	2930	2930	0	0	0	0	2957	2957	0	0	0	0	3079	3079	0
13898723	2	Nordic_other	2	0	2	1	Primary school	0	0	0	2700	2700	0	0	0	0	2091	2091	0	0	0	0	2476	2476	0	0	0	0	2641	2641	0	0	0	0	1987	1987	0	0	0	0	182	182	0	0	0	0	0	0	0
13904969	2	Nordic_other	0	0	0	1	High school, 9-10y	0	0	0	1556	1556	0	0	0	0	1806	1806	0	0	0	0	1759	1759	0	0	0	0	1895	1895	0	0	0	0	1981	1981	0	0	29	0	2116	2116	0	1	279	0	437	437	0
13917872	2	Nordic_other	0	0	0	1	Gymnasium, 12y	0	0	0	1974	1974	0	0	0	0	2052	2052	0	0	0	0	2265	2265	0	0	0	0	2246	2246	0	0	0	0	2348	2348	0	0	0	0	2423	2423	0	0	0	0	2564	2564	0
13931407	2	Nordic_other	0	0	0	1	High school, <9y	0	0	0	47	47	0	0	0	0	0	0	0	0	0	0	0	0	0	0	51	0	0	0	0	0	332	33	16	16	0	0	0	49	913	913	0	0	0	0	1748	1748	0
13942523	2	Nordic_other	1	0	1	1	High school, 9-10y	0	0	0	2274	2274	0	0	0	0	2132	2132	0	0	0	0	2208	2208	0	0	0	0	2192	2192	0	0	0	0	2279	2279	0	0	0	0	2346	2346	0	0	0	0	2412	2412	0
13952108	2	Nordic_other	1	0	1	1	Primary school	1	153	0	0	0	0	0	0	0	0	0	0	0	0	0	0	0	0	0	0	0	0	0	0	0	0	0	0	0	0	0	0	0	0	0	0	0	0	0	0	0	0
13979087	2	Nordic_other	2	0	2	1	Gymnasium, 12y	0	0	0	1532	1532	0	0	0	0	1247	1247	0	0	0	0	1566	1566	0	0	0	0	1810	1810	0	0	0	0	1979	1979	0	0	0	0	2040	2040	0	0	0	0	2027	2027	0
14000316	2	Nordic_other	2	0	2	1	High school, 9-10y	1	122	0	583	583	0	1	365	0	664	664	0	1	144	68	848	848	0	1	0	251	1315	1315	0	0	0	0	2338	2338	0	0	0	0	2480	2480	0	0	0	0	2145	2145	0
14186445	2	Nordic_other	2	0	2	1	Primary school	0	0	0	1477	1477	0	0	0	0	1478	1478	0	0	0	0	1621	1621	0	0	0	0	1648	1648	0	0	0	0	1684	1684	0	0	0	0	1743	1743	0	0	0	0	940	940	0
14189653	2	Nordic_other	1	0	1	1	High school, <9y	0	0	0	0	0	0	0	100	0	0	0	0	0	162	0	0	0	0	0	161	0	0	0	0	0	0	0	0	0	0	0	0	0	0	0	0	0	85	0	0	0	0
14197436	2	Nordic_other	0	0	0	1	Gymnasium, 12y	0	0	0	2703	2703	0	0	0	0	3100	3100	0	0	0	0	2902	2902	0	0	0	0	2759	2759	0	0	0	0	2300	2300	0	0	0	0	2329	2329	0	0	0	0	2040	2040	0
14204272	2	Nordic_other	2	0	2	1	High school, 9-10y	0	0	0	887	887	1	0	0	0	930	930	1	0	0	0	971	971	1	0	0	0	1028	1028	1	0	0	0	1019	1019	1	0	0	0	1072	1072	1	0	0	0	1123	1123	1
14219673	2	Nordic_other	1	1	4	1	High school, <9y	0	0	0	2006	2006	0	0	0	0	1903	1903	0	0	0	0	2072	2072	0	0	0	0	2172	2172	0	0	0	0	2359	2359	0	0	0	0	2551	2551	0	0	0	0	2793	2793	0
14226836	2	Nordic_other	1	0	1	1	Primary school	0	0	0	1642	1642	0	0	0	0	1700	1700	0	0	0	0	1787	1787	0	0	0	0	1846	1846	0	0	0	0	1932	1932	0	0	0	0	2005	2005	0	0	0	0	2162	2162	0
14227487	2	Nordic_other	1	0	1	1	Gymnasium, 12y	0	0	0	2047	2047	0	0	0	0	2097	2097	0	0	0	0	2219	2219	0	0	0	0	2218	2218	0	0	0	0	1714	1714	0	0	0	0	2365	2365	0	0	0	0	1638	1638	0
14244651	2	Nordic_other	0	0	0	1	High school, <9y	0	0	0	2353	2353	0	0	0	0	2441	2441	0	0	0	0	2430	2430	0	0	0	0	2644	2644	0	0	0	0	2740	2740	0	0	0	0	2767	2767	0	0	0	0	3121	3121	0
14274661	2	Nordic_other	1	0	1	1	High school, 9-10y	0	0	0	875	875	0	0	59	0	1718	1718	0	0	0	0	1624	1624	0	0	0	0	2010	2010	0	0	0	0	1736	1736	0	0	0	0	129	129	0	0	0	0	824	824	0
14368663	1	Nordic_other	1	0	1	1	College/University, <14y	0	0	0	3252	3252	0	0	0	0	3435	3435	0	0	0	0	3502	3502	0	0	0	0	3651	3651	0	0	0	0	3767	3767	0	0	0	0	3972	3972	0	0	0	0	4198	4198	0
14441017	1	Nordic_other	0	0	0	1	High school, 9-10y	0	0	0	2347	2347	0	0	0	0	2366	2366	0	0	0	0	2452	2452	0	0	0	0	2283	2283	0	0	0	0	2607	2607	0	0	0	0	2653	2653	0	0	0	0	2732	2732	0
14458562	1	Nordic_other	1	0	1	1	High school, <9y	0	0	0	1953	1953	0	0	0	0	1932	1932	0	0	0	0	2015	2015	0	0	0	0	2095	2095	0	0	0	0	2194	2194	0	0	0	0	2301	2301	0	0	0	0	2499	2499	0
14506074	1	Nordic_other	1	0	1	1	Gymnasium, 12y	0	0	0	3005	3005	0	0	0	0	2743	2743	0	0	0	0	2829	2829	0	0	0	0	2980	2980	0	0	0	0	3142	3142	0	0	0	0	3124	3124	0	0	0	0	3132	3132	0
14554900	1	Nordic_other	2	0	2	1	Primary school	0	0	0	1730	1730	0	0	0	0	0	0	1	0	0	0	0	0	1	0	0	0	0	0	1	0	0	0	0	0	0	0	0	0	0	0	0	0	0	0	0	0	0
14668751	1	Nordic_other	1	0	1	1	High school, 9-10y	0	0	0	2023	2023	0	0	0	0	1730	1730	0	0	0	0	2219	2219	0	0	0	0	2303	2303	0	0	0	0	2376	2376	0	0	0	0	2244	2244	0	0	0	0	2657	2657	0
14734902	1	Nordic_other	1	0	1	1	High school, <9y	0	0	0	1804	1804	0	0	0	0	1862	1862	0	0	0	0	1955	1955	0	0	0	0	2012	2012	0	0	0	0	2055	2055	0	0	0	0	2161	2161	0	0	0	0	2354	2354	0
14742549	1	Nordic_other	0	0	0	1	High school, 9-10y	0	0	0	2859	2859	0	0	0	0	2837	2837	0	0	0	0	3039	3039	0	0	0	0	3210	3210	0	0	0	0	3902	3902	0	0	0	0	3925	3925	0	0	0	0	4206	4206	0
14897929	1	Nordic_other	1	0	1	1	High school, 9-10y	0	0	0	2732	2732	0	0	0	0	2938	2938	0	0	0	0	2871	2871	0	0	0	0	2837	2837	0	0	0	0	2679	2679	0	0	0	0	3091	3091	0	0	0	0	3262	3262	0
14923440	1	Nordic_other	2	0	2	1	High school, 9-10y	0	0	0	3831	3831	0	0	0	0	3767	3767	0	0	0	0	3644	3644	0	0	0	0	4125	4125	0	0	0	0	3826	3826	0	0	0	0	3803	3803	0	0	0	0	3134	3134	0
14966429	1	Nordic_other	1	0	1	1	High school, <9y	0	0	0	2592	2592	0	0	0	0	2816	2816	0	0	0	0	2589	2589	0	0	0	0	2943	2943	0	0	0	0	3013	3013	0	0	0	0	3261	3261	0	0	0	0	3398	3398	0
14986162	1	Nordic_other	1	0	1	1	High school, <9y	0	0	0	0	1162	0	0	0	0	236	236	0	0	0	0	563	563	0	0	0	0	248	248	0	0	0	0	1407	1407	0	0	0	0	2283	2283	0	0	0	0	1971	1971	0
15014654	1	Nordic_other	2	1	5	1	High school, 9-10y							0	0	0	4257	4257	0	0	0	0	3685	3685	0	0	0	0	4815	4815	0	0	84	0	4440	4440	0	0	0	0	3982	3982	0	0	0	0	3488	3488	0
15088705	1	Nordic_other	1	0	1	1	Primary school	0	0	0	3024	3024	0	0	0	0	3138	3138	0	0	0	0	3342	3342	0	0	0	0	3644	3644	0	0	0	0	3723	3723	0	0	0	0	3395	3395	0	0	0	0	3398	3398	0
15092714	1	Nordic_other	2	0	2	1	High school, <9y	0	0	0	2362	2362	0	0	0	0	2563	2563	0	0	0	0	2773	2773	0	0	0	0	2826	2826	0	0	0	0	3058	3058	0	0	0	0	3544	3544	0	0	0	0	3267	3267	0
15116826	1	Nordic_other	1	0	1	1	High school, 9-10y	0	0	0	1989	1989	0	0	0	0	2292	2292	0	0	0	0	2365	2365	0	0	0	0	2468	2468	0	0	0	0	2451	2451	0	0	0	0	2589	2589	0	0	0	0	2606	2606	0
15146726	1	Nordic_other	1	0	1	1	Primary school	0	0	0	2629	2629	0	0	0	0	2789	2789	0	0	0	0	3030	3030	0	0	0	0	3257	3257	0	0	0	0	3113	3113	0	0	0	0	3358	3358	0	0	0	0	3568	3568	0
15166043	1	Nordic_other	1	1	4	1	Gymnasium, 12y	0	0	0	3027	3027	0	0	0	0	3825	3825	0	0	0	0	4114	4114	0	0	0	0	3788	3788	0	0	0	0	3257	3257	0	0	0	0	3677	3677	0	0	0	0	3715	3715	0
15224140	1	Nordic_other	1	0	1	1	Primary school	0	0	0	1924	1924	0	0	0	0	1759	1759	0	0	0	0	0	0	0	0	0	0	0	0	0	0	0	0	0	0	0	0	0	0	0	0	0	0	0	0	0	0	0
15240980	1	Nordic_other	0	0	0	1	High school, 9-10y	0	0	0	2520	2520	0	0	0	0	2620	2620	0	0	0	0	2970	2970	0	0	0	0	3162	3162	0	0	0	0	3086	3086	0	0	0	0	3151	3151	0	0	0	0	3882	3882	0
15259426	1	Nordic_other	1	0	1	1	Primary school	0	0	0	2860	2860	0	0	0	0	3113	3113	0	0	0	0	2826	2826	0	0	0	0	2493	2493	0	0	0	0	2248	2248	0	0	0	0	2236	2236	0	0	0	0	500	500	0
15262783	1	Nordic_other	0	0	0	1	Gymnasium, 12y	0	0	0	2281	2281	0	0	0	0	2318	2318	0	0	0	0	2547	2547	0	0	0	0	2610	2610	0	0	0	0	2696	2696	0	0	0	0	2849	2849	0	0	0	0	2984	2984	0
15288986	1	Nordic_other	2	0	2	1	High school, 9-10y	0	0	0	3493	3493	0	0	0	0	3205	3205	0	0	0	0	3459	3459	0	0	0	0	3286	3286	0	0	0	0	2763	2763	0	0	0	0	3584	3584	0	0	0	0	3756	3756	0
9659174	1	Oceania	0	0	0	1	College/University, <14y	0	0	0	0	0	0	0	0	0	2381	2381	0	0	0	0	2774	2774	0	0	0	0	2955	2955	0	1	50	0	1916	1916	0	0	0	0	1971	1971	0	0	0	0	2346	2346	0
27122	2	South America	1	0	1	1	High school, <9y	0	0	0	43	43	0	0	0	0	40	40	0	0	0	0	999	999	0	0	0	0	1062	1062	0	0	146	0	2	2	0	0	156	0	0	0	0	0	0	0	1151	1151	0
303371	2	South America	0	0	0	1	Gymnasium, 12y	0	0	0	2219	2219	0	0	0	0	2292	2292	0	0	0	0	2252	2252	0	0	0	0	2434	2434	0	0	0	0	2402	2402	0	0	0	0	2315	2315	0	0	0	0	2577	2577	0
585355	2	South America	0	0	0	1	High school, <9y	0	0	0	24	24	0	0	0	0	878	878	0	0	0	0	1576	1576	0	0	0	0	1636	1636	0	0	0	0	1790	1790	0	0	0	0	1655	1655	0	0	0	0	1458	1458	0
625464	2	South America	1	0	1	1	Gymnasium, 12y	0	0	0	0	0	0	0	0	0	317	317	0	0	0	0	992	992	0	0	0	0	987	987	0	0	0	0	1877	1877	0	0	0	0	2651	2651	0	0	0	0	2502	2502	0
651931	2	South America	1	0	1	1	High school, 9-10y	0	0	0	1827	1827	0	0	0	0	2696	2696	0	0	0	0	2864	2864	0	0	0	0	2922	2922	0	0	0	0	3125	3125	0	0	0	0	2466	2466	0	0	0	0	3246	3246	0
813396	2	South America	2	1	5	1	College/University, <14y	0	0	0	740	740	0	0	8	0	0	253	0	0	0	0	0	0	0	0	0	0	0	0	0	0	4	0	0	0	0	0	0	0	465	465	0	0	0	0	963	963	1
1264426	2	South America	1	0	1	1	High school, 9-10y	1	0	248	1623	1623	0	1	0	91	1127	1127	0	1	0	104	1012	1012	0	1	2	0	159	243	0	1	91	241	553	553	0	1	0	322	1121	1121	0	0	70	56	910	910	0
1411915	2	South America	1	0	1	1	College/University, <14y	0	0	0	1706	1706	0	0	2	0	2108	2108	0	0	0	0	2125	2125	0	0	0	0	1364	1364	0	0	0	0	1940	1940	0	0	0	0	2524	2524	0	0	0	0	1544	1544	0
1536499	2	South America	0	0	0	1	College/University, >=14y	0	0	0	1564	1564	0	0	0	0	955	955	0	0	0	0	227	227	0	0	0	0	938	938	0	1	0	0	1533	1533	0	1	0	0	630	630	0	0	0	0	1845	1845	0
1624497	2	South America	1	0	1	1	High school, 9-10y	0	0	0	1573	1573	0	0	0	0	3159	3159	0	0	0	0	3258	3258	0	0	0	0	3308	3308	0	0	0	0	3566	3566	0	0	0	0	3540	3540	0	0	0	0	3849	3849	0
1843181	2	South America	1	0	1	1	High school, <9y	0	0	0	512	512	0	0	0	0	467	467	0	0	0	0	215	215	0	1	42	0	1632	1632	0	1	8	60	1304	1304	0	1	0	0	821	821	0	1	0	220	1857	1857	0
1855124	2	South America	1	0	1	1	Gymnasium, 12y	0	0	0	1989	1989	0	0	30	0	1996	1996	0	0	0	0	1350	1350	0	1	25	17	1405	1405	0	0	0	0	1227	1227	0	0	0	0	450	450	0	0	0	0	1293	1293	0
2109856	2	South America	0	0	0	1	High school, <9y	0	0	0	629	629	0	0	0	0	739	739	0	0	0	0	2000	2000	0	0	0	0	3598	3598	0	0	0	0	4760	4760	0	0	0	0	4375	4375	0	0	0	0	4684	4684	0
2478785	1	South America	1	0	1	1	College/University, <14y	0	0	0	0	6769	0	0	0	0	0	5750	0	0	0	0	0	4717	0	0	0	0	0	3367	0	0	0	0	0	4252	0	0	0	0	0	5653	0	0	0	0	0	7880	0
2951756	1	South America	0	0	0	1	High school, <9y	0	0	0	1676	1676	0	0	0	0	1642	1642	0	0	0	0	1691	1691	0	0	0	0	1826	1826	0	0	0	0	1946	1946	0	0	0	0	1896	1896	0	0	0	0	1592	1592	0
2995862	1	South America	1	0	1	1	Gymnasium, 12y	0	0	0	1466	1466	0	0	0	0	1762	1762	0	0	0	0	1249	1249	0	0	0	0	1575	1575	0	0	0	0	487	487	0	0	0	0	537	537	0	0	0	0	1581	1581	0
3032949	1	South America	0	0	0	1	High school, 9-10y	1	79	0	7	7	0	1	191	0	0	0	0	1	266	0	0	0	0	1	246	0	122	122	0	0	0	0	630	630	0	0	0	0	1767	1767	0	0	2	0	1194	1194	0
3195144	1	South America	1	0	1	1	High school, <9y	0	0	0	2314	2314	0	0	0	0	2353	2353	0	0	0	0	2486	2486	0	0	0	0	2908	2908	0	0	0	0	3017	3017	0	0	0	0	3263	3263	0	0	0	0	3267	3267	0
3239650	1	South America	0	0	0	1	High school, 9-10y	0	0	0	1303	1303	0	0	0	0	1025	1025	0	0	0	0	270	270	0	0	0	0	1522	1522	0	0	0	0	2158	2158	0	0	0	0	2324	2324	0	0	0	0	3198	3198	0
3604541	1	South America	1	0	1	1	Primary school	1	140	0	1067	1067	0	0	0	0	2071	2071	0	0	0	0	2458	2458	0	0	0	0	2397	2397	0	0	0	0	2483	2483	0	0	0	0	2580	2580	0	0	0	0	2662	2662	0
3736824	1	South America	2	0	2	1	Gymnasium, 12y	0	0	0	2778	2778	0	0	0	0	3601	3601	0	0	0	0	2915	2915	0	1	101	0	447	447	0	1	114	0	676	676	0	0	0	0	933	933	0	0	0	0	1227	1227	0
3945318	1	South America	1	0	1	1	High school, 9-10y	0	18	0	0	0	0	0	70	0	380	380	0	0	245	0	395	395	0	0	237	0	803	803	0	1	81	64	1608	1608	0	1	263	43	97	97	0	1	197	0	1068	1068	0
4046960	1	South America	1	0	1	1	High school, 9-10y	0	0	0	2919	2919	0	0	0	0	3041	3041	0	0	0	0	2443	2443	0	0	0	0	2713	2713	0	0	0	0	3554	3554	0	0	0	0	3311	3311	0	0	0	0	3472	3472	0
4431096	2	South America	2	0	2	1	High school, 9-10y	0	0	0	2344	2344	0	0	0	0	2988	2988	0	0	0	0	2504	2504	0	0	0	0	2691	2691	0	0	0	0	2780	2780	0	0	0	0	2871	2871	0	0	0	0	2914	2914	0
4597415	2	South America	2	0	2	1	High school, <9y	0	0	0	1569	1569	0	0	0	0	136	136	0	0	0	0	1751	1751	0	0	0	0	1690	1690	0	0	0	0	1793	1793	0	0	0	0	1982	1982	0	0	0	0	1791	1791	0
4736320	2	South America	0	0	0	1	Gymnasium, 12y	0	0	0	867	867	0	1	47	0	663	663	0	1	0	0	1181	1181	0	1	96	0	1634	1634	0	1	0	0	1790	1790	0	0	0	0	1678	1678	0	0	0	0	1753	1753	0
5065986	2	South America	0	1	3	1	High school, <9y	0	0	0	2666	2666	0	0	0	0	2367	2367	0	0	0	0	2345	2345	0	0	0	0	2529	2529	0	0	0	0	1993	1993	0	0	0	0	2212	2212	0	0	0	0	2083	2083	0
5116499	2	South America	0	0	0	1	High school, 9-10y	1	20	0	666	666	0	0	0	0	829	829	0	0	0	0	651	651	0	1	64	0	2125	2125	0	0	0	0	2791	2791	0	0	0	0	477	477	0	0	0	0	0	0	0
5258443	2	South America	0	0	0	1	College/University, <14y	0	0	0	973	973	0	0	0	0	885	885	0	0	0	0	174	174	0	0	0	0	1948	1948	0	0	0	0	9	9	0	0	0	0	10	10	0	0	0	0	5	5	0
5517007	2	South America	1	0	1	1	College/University, <14y	0	0	0	1805	1805	0	1	107	0	2072	2072	0	1	226	0	1143	1143	0	1	121	0	2178	2178	0	0	0	0	2063	2063	0	0	0	0	1240	1240	0	0	0	0	1455	1455	0
5778371	2	South America	2	1	5	1	High school, 9-10y	0	0	0	218	218	0	0	0	0	0	0	0	0	0	0	0	0	0	0	0	0	0	0	0	0	0	0	0	0	1	0	0	0	0	0	1	0	0	0	0	0	1
6191233	1	South America	1	0	1	1	High school, <9y	0	0	0	2043	2043	0	0	0	0	2019	2019	0	0	0	0	2278	2278	0	0	0	0	2241	2241	0	0	0	0	1465	1465	0	0	0	0	1293	1293	0	0	0	0	662	662	0
6577576	1	South America	1	0	1	1	Gymnasium, 12y	0	0	0	3994	3994	0	0	0	0	3697	3697	0	0	0	0	3783	3783	0	0	0	0	3140	3140	0	0	0	0	3263	3263	0	0	42	0	1041	1041	0	1	0	0	2743	2743	0
6722132	1	South America	0	0	0	1	High school, 9-10y	0	0	0	2684	2684	0	0	0	0	2184	2184	0	0	32	0	2080	2080	0	0	0	0	2364	2364	0	0	0	0	2316	2316	0	0	0	0	2397	2397	0	0	0	0	2597	2597	0
7243585	1	South America	1	0	1	1	High school, 9-10y	0	0	0	2507	2507	0	0	0	0	2482	2482	0	0	0	0	2305	2305	0	0	0	0	2473	2473	0	0	0	0	2331	2331	0	0	0	0	2535	2535	0	0	0	0	2925	2925	0
7313995	1	South America	2	0	2	1	High school, <9y	0	0	0	1468	1468	0	0	0	0	1197	1197	0	0	0	0	1423	1423	0	0	15	0	627	627	0	1	16	62	1558	1558	0	0	0	0	2240	2240	0	0	0	0	2187	2187	0
7470953	1	South America	1	0	1	1	Gymnasium, 12y	0	0	0	0	0	0	0	0	0	0	0	0	0	0	0	0	0	0	0	0	0	953	953	0	0	84	0	66	66	0	0	0	0	0	0	0	0	0	0	427	427	0
7482565	1	South America	1	1	4	1	Gymnasium, 12y	0	0	0	1964	1964	0	0	0	0	1879	1879	0	0	0	0	1351	1351	0	0	0	0	1119	1119	0	1	125	0	0	0	0	1	44	0	1922	1922	0	0	0	0	3036	3036	0
7499373	1	South America	1	0	1	1	High school, 9-10y	0	0	0	2788	2788	0	0	0	0	2886	2886	0	0	0	0	3131	3131	0	0	0	0	2778	2778	0	0	0	0	3278	3278	0	0	0	0	3160	3160	0	0	0	0	3385	3385	0
7537823	1	South America	1	0	1	1	College/University, <14y	0	10	0	1900	1900	0	0	0	0	1904	1904	0	0	0	0	2054	2054	0	0	0	0	2162	2162	0	0	0	0	2248	2248	0	0	0	0	1218	1218	0	0	0	0	54	54	0
7690642	1	South America	1	0	1	1	Gymnasium, 12y	0	0	0	2599	2599	0	0	0	0	2734	2734	0	0	0	0	2816	2816	0	0	0	0	2982	2982	0	0	0	0	3125	3125	0	0	0	0	2910	2910	0	0	0	0	3266	3266	0
8066465	2	South America	0	0	0	1	Gymnasium, 12y	0	44	5	281	281	0	1	69	0	528	528	0	1	43	0	968	968	0	0	0	0	68	68	0	0	0	0	321	321	0	0	0	0	0	0	0	0	0	0	0	0	0
8162521	2	South America	0	0	0	1	High school, 9-10y	0	0	0	251	251	0	1	77	0	428	428	0	1	77	0	1127	1127	0	1	0	0	515	515	0	1	102	0	0	0	0	1	2	82	482	482	0	0	0	0	1545	1545	0
8192538	2	South America	2	0	2	1	High school, <9y	0	71	0	82	82	0	0	0	0	140	140	0	0	7	0	135	135	0	0	44	0	219	219	0	0	84	0	849	849	0	0	0	0	868	868	0	0	0	0	648	648	0
8232618	2	South America	1	1	4	1	High school, <9y	0	0	0	0	0	0	0	0	0	0	0	0	0	9	0	217	217	0	0	0	0	1582	1582	0	0	0	0	0	0	0	0	0	0	0	0	0	0	35	0	0	0	0
8251728	2	South America	2	0	2	1	College/University, >=14y	0	0	0	2338	2338	0	0	0	0	2404	2404	0	0	0	0	2550	2550	0	0	0	0	2685	2685	0	0	0	0	2794	2794	0	0	0	0	2718	2718	0	0	0	0	2960	2960	0
8342867	2	South America	0	0	0	1	Gymnasium, 12y	0	0	0	2047	2047	0	0	0	0	1423	1423	0	0	0	0	1628	1628	0	0	0	0	2251	2251	0	0	0	0	2389	2389	0	0	0	0	2452	2452	0	0	0	0	2611	2611	0
8371676	2	South America	2	1	5	1	College/University, >=14y	0	0	0	0	0	0	0	0	0	13	13	0	0	0	0	0	0	1	0	0	0	39	39	1	0	0	0	22	22	1	0	6	0	0	0	1	0	0	0	0	0	1
8404658	2	South America	1	0	1	1	Gymnasium, 12y	0	0	0	26	26	0	0	0	0	1715	1715	0	0	0	0	1797	1797	0	0	0	0	2047	2047	0	0	0	0	1964	1964	0	0	0	0	2071	2071	0	0	0	0	2399	2399	0
8407765	2	South America	1	0	1	1	Gymnasium, 12y	0	0	0	1869	1869	0	0	0	0	2132	2132	0	0	0	0	2009	2009	0	0	0	0	1388	1388	0	1	17	0	211	211	0	1	120	0	825	825	0	1	0	0	1607	1607	0
8704022	2	South America	1	0	1	1	High school, <9y	1	0	0	243	243	0	1	0	0	833	833	0	0	0	0	1293	1293	0	0	0	0	1453	1453	0	0	0	0	1591	1591	0	0	0	0	1838	1838	0	0	0	0	1995	1995	0
8846380	2	South America	0	0	0	1	Gymnasium, 12y	0	0	0	1067	1067	0	0	0	0	507	507	0	0	0	0	1617	1617	0	0	0	0	831	831	0	0	0	0	983	983	0	0	0	0	2060	2060	0	0	0	0	2490	2490	0
8946167	2	South America	0	0	0	1	Gymnasium, 12y	0	0	0	947	947	0	0	0	0	921	921	0	0	0	0	1053	1053	0	0	0	0	860	860	0	0	98	0	1022	1022	0	0	0	0	808	808	0	0	0	0	1398	1398	0
9135607	2	South America	0	0	0	1	Gymnasium, 12y	0	0	0	1892	1892	0	0	0	0	2730	2730	0	0	0	0	655	3359	0	0	0	0	0	3033	0	0	0	0	0	1615	0	0	0	0	0	2656	0	0	0	0	0	3447	0
9176879	2	South America	1	0	1	1	High school, 9-10y	0	0	0	1380	1380	0	0	0	0	1344	1344	0	0	0	0	1668	1668	0	0	0	0	1809	1809	0	0	0	0	1798	1798	0	0	0	0	2562	2562	0	0	0	0	1967	1967	0
9373041	2	South America	0	0	0	1	High school, <9y	0	0	0	96	96	0	0	0	0	0	0	0	0	109	0	0	0	0	0	157	0	0	0	0	0	52	0	160	160	0	0	0	0	520	520	0	0	0	0	22	22	0
9413609	1	South America	1	0	1	1	Gymnasium, 12y	0	0	0	2370	2370	0	0	0	0	2410	2410	0	0	0	0	2584	2584	0	0	0	0	3358	3358	0	0	0	0	2912	2912	0	0	0	0	3292	3292	0	0	0	0	3437	3437	0
9453591	1	South America	0	0	0	1	Gymnasium, 12y	0	0	0	2187	2187	0	0	0	0	2120	2120	0	0	0	0	2223	2223	0	0	0	0	2330	2330	0	0	0	0	2477	2477	0	0	0	0	2603	2603	0	0	0	0	1813	1813	0
9496529	1	South America	1	0	1	1	College/University, >=14y	0	0	0	0	163	0	0	0	0	0	0	0	0	109	0	0	57	0	0	206	0	6	6	0	0	0	0	207	207	0	0	0	0	688	688	0	0	0	0	1544	1544	0
9626215	1	South America	2	0	2	1	High school, <9y	0	0	0	1983	1983	0	0	48	0	2457	2457	0	0	143	90	994	994	0	1	230	0	1013	1013	0	1	60	0	1516	1516	0	0	0	0	1644	1644	0	0	0	0	1844	1844	0
9682668	1	South America	0	0	0	1	High school, <9y	0	0	0	1957	1957	0	0	0	0	2085	2085	0	0	0	0	2198	2198	0	0	0	0	3809	3809	0	0	0	0	2245	2245	0	0	0	0	2220	2220	0	0	0	0	2329	2329	0
9734454	1	South America	1	0	1	1	High school, <9y	0	0	0	2586	2586	0	0	0	0	1264	1264	0	0	20	0	0	0	0	0	0	0	928	928	0	0	81	0	1981	1981	0	0	0	0	3521	3521	0	0	0	0	4014	4014	0
9899247	1	South America	0	0	0	1	High school, <9y	0	0	0	0	0	0	0	0	0	0	0	0	0	0	0	77	77	0	0	0	0	528	528	0	0	0	0	1051	1051	0	0	0	0	1458	1458	0	0	0	0	2395	2395	0
9927114	1	South America	1	0	1	1	College/University, <14y	0	0	0	2532	2532	0	0	0	0	2653	2653	0	0	0	0	2799	2799	0	0	0	0	2651	2651	0	0	0	0	3071	3071	0	0	0	0	3637	3637	0	0	0	0	3346	3346	0
9962572	1	South America	0	0	0	1	Gymnasium, 12y	1	163	0	173	173	0	1	107	0	578	578	0	1	279	0	525	525	0	1	158	0	1724	1724	0	1	31	0	1817	1817	0	0	0	0	2405	2405	0	1	62	41	1536	1536	0
9980647	1	South America	1	0	1	1	High school, 9-10y	1	133	0	522	522	0	1	84	0	0	0	0	1	285	0	0	0	0	1	306	0	0	0	0	1	61	0	462	462	0	0	11	0	1165	1165	0	0	2	0	2033	2033	0
10024589	1	South America	0	0	0	1	Primary school	0	0	0	2358	2358	0	0	13	0	3300	3300	0	0	178	0	650	650	0	0	0	0	1856	1856	0	0	0	0	2013	2013	0	0	0	0	1846	1846	0	0	0	0	1573	1573	0
10027196	1	South America	1	0	1	1	College/University, <14y	1	365	0	812	812	0	1	349	0	978	978	0	0	0	0	1300	1300	0	0	98	0	1391	1391	0	0	0	0	2566	2566	0	0	0	0	1477	1477	0	1	0	119	3127	3127	0
10087155	1	South America	1	0	1	1	High school, 9-10y	1	13	0	181	181	0	0	0	0	0	0	0	1	0	0	0	0	0	0	0	0	0	0	1	0	0	0	0	0	1	0	0	0	0	0	1	0	0	0	0	0	1
10145242	1	South America	1	0	1	1	Gymnasium, 12y	0	0	0	2010	2010	0	0	0	0	1990	1990	0	0	0	0	2007	2007	0	0	0	0	2390	2390	0	0	0	0	2480	2480	0	0	0	0	2745	2745	0	0	0	0	2738	2738	0
10162686	1	South America	1	0	1	1	High school, 9-10y	0	0	0	1749	1749	0	1	34	0	1481	1481	0	0	0	0	2199	2199	0	0	0	0	2462	2462	0	0	0	0	2771	2771	0	0	0	0	2937	2937	0	0	0	0	3333	3333	0
10169179	1	South America	0	0	0	1	High school, 9-10y	0	124	61	954	954	0	0	157	26	306	306	0	0	185	0	222	222	0	0	165	0	401	401	0	0	114	0	1583	1583	0	1	364	0	56	56	0	1	165	0	79	79	0
10284553	1	South America	0	1	3	1	College/University, <14y	0	0	0	1370	1370	0	0	0	0	3337	3337	0	0	0	0	3451	3451	0	0	0	0	2827	2827	0	0	0	0	1523	1523	0	0	0	0	0	0	0	0	0	0	0	0	0
10324884	1	South America	0	0	0	1	High school, 9-10y	0	0	0	1694	1694	0	0	0	0	1715	1715	0	0	0	0	1924	1924	0	0	0	0	1796	1796	0	0	0	0	1958	1958	0	0	0	0	1937	1937	0	0	0	0	2089	2089	0
10444713	1	South America	1	0	1	1	Primary school	0	0	0	3384	3384	0	0	0	0	3371	3371	0	0	0	15	2996	2996	0	0	0	0	3576	3576	0	0	0	0	3888	3888	0	0	0	0	2984	2984	0	0	0	0	1556	1556	0
10655165	1	South America	0	0	0	1	High school, 9-10y	0	0	0	2151	2151	0	0	0	0	2593	2593	0	1	243	0	978	978	0	1	138	0	1861	1861	0	1	344	0	0	0	0	1	365	0	0	0	0	1	172	0	606	606	0
10691379	1	South America	1	1	4	1	College/University, <14y	0	0	0	892	892	0	0	0	0	1884	1884	0	0	0	0	1255	1255	0	1	171	0	736	736	0	1	327	0	341	341	0	1	365	0	39	39	0	1	105	0	1255	1255	0
10838598	1	South America	1	1	4	1	High school, <9y	1	172	0	0	0	0	1	192	0	0	0	0	0	0	0	0	0	0	0	6	0	0	0	0	0	144	0	611	611	0	1	162	0	941	941	0	1	177	0	0	0	0
10912249	2	South America	1	1	4	1	Gymnasium, 12y	0	25	0	448	448	0	0	0	76	147	147	0	0	0	0	833	833	0	0	0	0	1860	1860	0	0	0	0	2246	2246	0	0	0	0	1544	1544	0	0	0	0	2323	2323	0
10937472	2	South America	0	0	0	1	Primary school	0	0	0	2630	2630	0	0	0	0	2183	2183	0	0	0	0	2058	2058	0	0	0	0	2306	2306	0	0	0	0	2405	2405	0	0	0	0	2425	2425	0	0	0	0	2475	2475	0
11017976	2	South America	0	0	0	1	High school, <9y	1	16	0	541	541	0	1	42	0	212	212	0	1	0	182	861	861	0	0	0	0	972	972	0	0	0	0	593	593	0	0	0	0	2037	2037	0	0	0	0	2159	2159	0
11044311	2	South America	0	0	0	1	Primary school	0	32	0	1360	1360	0	1	132	51	800	800	0	1	125	0	529	529	0	0	26	0	327	327	0	0	0	0	39	39	0	1	48	175	558	558	0	0	0	0	1060	1060	0
11046796	2	South America	0	0	0	1	High school, 9-10y	0	0	0	1938	1938	0	0	0	0	1986	1986	0	0	0	0	2077	2077	0	0	0	0	2096	2096	0	0	0	0	2170	2170	0	0	0	0	2251	2251	0	0	0	0	2328	2328	0
11265707	2	South America	1	1	4	1	College/University, <14y													0	0	0	0	0	0	0	0	0	0	0	0	0	54	0	0	0	0	0	117	0	713	713	0	1	268	0	1240	1240	0
11324185	2	South America	1	0	1	1	High school, 9-10y	0	0	0	2185	2185	0	1	15	0	1753	1753	0	1	56	0	2120	2120	0	1	59	0	1517	1517	0	1	0	0	2043	2043	0	1	0	134	2390	2390	0	1	0	69	3087	3087	0
11371985	2	South America	0	0	0	1	Gymnasium, 12y	0	0	0	126	126	0	0	0	0	470	470	0	0	0	0	1226	1226	0	0	38	0	2111	2111	0	1	0	0	1487	1487	0	1	0	0	1059	1059	0	1	68	0	414	414	0
11400792	2	South America	2	0	2	1	High school, <9y	0	0	0	1886	1886	0	0	0	0	1987	1987	0	0	0	0	944	944	0	0	0	0	100	100	0	0	0	0	1801	1801	0	0	0	0	0	0	0	1	102	0	509	509	0
11465241	2	South America	0	0	0	1	Gymnasium, 12y	0	0	0	1495	1495	0	0	0	0	1838	1838	0	0	0	0	2767	2767	0	0	0	0	2387	2387	0	0	0	0	1994	1994	0	0	0	0	1795	1795	0	0	0	0	2182	2182	0
11502748	2	South America	1	0	1	1	Gymnasium, 12y	0	0	0	1550	1550	0	0	0	0	1767	1767	0	0	0	0	1795	1795	0	0	0	0	1867	1867	0	0	0	0	891	891	0	0	0	0	1557	1557	0	0	0	0	1668	1668	0
11551246	2	South America	1	0	1	1	Gymnasium, 12y	0	0	0	1193	1193	0	0	0	0	1298	1298	0	0	0	0	1420	1420	0	0	0	0	1882	1882	0	0	0	0	2053	2053	0	0	0	0	2047	2047	0	0	0	0	1613	1613	0
11562587	2	South America	0	1	3	1	High school, <9y	0	76	0	46	46	0	0	0	0	0	0	0	0	0	0	472	472	0	0	25	0	980	980	0	0	0	0	1924	1924	0	0	0	0	2565	2565	0	0	0	0	2435	2435	0
11613783	2	South America	0	0	0	1	Gymnasium, 12y	0	0	0	2029	2029	0	0	0	0	2422	2422	0	0	0	0	2476	2476	0	0	0	0	2417	2417	0	0	0	0	2504	2504	0	0	0	0	2593	2593	0	0	0	0	3111	3111	0
11720997	2	South America	0	0	0	1	High school, 9-10y	0	79	0	1804	1804	0	1	365	0	0	0	0	1	205	0	0	0	0	1	198	0	0	0	0	1	66	0	0	0	0	0	0	0	297	297	0	0	0	0	1581	1581	0
11750871	2	South America	0	0	0	1	Gymnasium, 12y	0	0	0	3382	3382	0	0	0	0	2719	2719	0	0	0	0	2802	2802	0	0	0	0	2982	2982	0	0	0	0	3027	3027	0	0	0	0	3180	3180	0	0	0	0	3546	3546	0
11765458	2	South America	0	0	0	1	High school, 9-10y	0	0	0	1989	1989	0	0	0	0	2254	2254	0	0	0	0	2036	2036	0	0	0	0	2156	2156	0	0	0	0	2248	2248	0	0	0	0	2332	2332	0	0	0	0	2422	2422	0
11788883	2	South America	2	0	2	1	High school, 9-10y	0	0	154	798	798	0	0	115	0	1086	1086	0	1	11	355	506	506	0	1	0	283	821	821	0	1	0	152	1235	1235	0	1	0	365	836	836	0	1	0	30	1362	1362	0
11842045	2	South America	0	0	0	1	High school, 9-10y	0	0	0	1520	1520	0	0	0	0	1803	1803	0	0	0	0	1969	1969	0	0	0	0	1425	1425	0	0	0	0	537	537	0	0	0	0	764	764	0	1	93	0	1670	1670	0
11887862	2	South America	0	0	0	1	College/University, <14y	0	0	0	592	592	0	0	0	0	1776	1776	0	0	0	0	1557	1557	0	0	0	0	2289	2289	0	1	51	0	2163	2163	0	1	197	0	600	600	0	1	0	0	0	0	0
11976120	2	South America	2	0	2	1	High school, 9-10y	1	90	0	984	984	0	1	0	0	1380	1380	0	1	138	0	910	910	0	1	321	0	46	46	0	1	60	0	736	736	0	1	0	289	1584	1584	0	1	0	366	1522	1522	0
12082810	2	South America	2	0	2	1	Gymnasium, 12y	0	13	0	740	740	0	0	0	0	1543	1543	0	0	0	24	1316	1316	0	0	0	0	1851	1851	0	0	0	0	2326	2326	0	0	0	0	2107	2107	0	0	0	0	591	591	0
12339203	1	South America	0	0	0	1	High school, <9y	0	0	0	45	45	0	0	0	0	1040	1040	0	0	0	0	1966	1966	0	0	0	0	2976	2976	0	0	79	0	2115	2115	0	0	0	0	1627	1627	0	0	0	0	1412	1412	0
12402315	1	South America	1	0	1	1	College/University, >=14y	0	0	0	2805	2805	0	0	0	0	3630	3630	0	0	0	0	3586	3586	0	0	0	0	3632	3632	0	0	0	0	3174	3174	0	0	0	0	2603	2603	0	0	0	0	2599	2599	0
12448353	1	South America	2	0	2	1	High school, 9-10y	0	0	0	2755	2755	0	0	0	0	3071	3071	0	0	0	0	2834	2834	0	0	0	0	2823	2823	0	0	0	0	3165	3165	0	0	0	0	2886	2886	0	0	0	0	2850	2850	0
12548153	1	South America	2	0	2	1	High school, 9-10y	0	0	0	1798	1798	0	0	0	0	1742	1742	0	0	0	0	1755	1755	0	0	0	0	1767	1767	0	0	0	0	1640	1640	0	0	0	0	1731	1731	0	0	0	0	244	244	0
12628947	1	South America	1	0	1	1	High school, <9y	0	0	0	3075	3075	0	0	0	0	3201	3201	0	0	0	0	4718	4718	0	0	0	0	5072	5072	0	0	0	0	2353	2353	0	0	0	0	2775	2775	0	0	0	0	2900	2900	0
12724166	1	South America	0	0	0	1	High school, 9-10y	0	0	0	3390	3390	0	1	0	213	2721	2721	0	1	0	336	2101	2101	0	1	0	252	2812	2812	0	1	0	62	2412	2412	0	1	0	340	2169	2169	0	1	0	332	2323	2323	0
12851214	1	South America	1	0	1	1	College/University, >=14y	0	0	0	1432	1432	0	0	0	0	923	923	0	0	0	0	0	1986	0	0	0	0	31	1925	0	0	0	0	0	2331	0	0	0	0	0	3444	0	0	0	0	0	3048	0
12992883	1	South America	0	0	0	1	High school, 9-10y	0	0	0	117	117	0	0	0	0	99	99	0	0	35	0	184	184	0	0	0	0	1523	1523	0	0	0	0	2343	2343	0	0	226	0	0	0	0	0	99	0	0	0	0
13050540	1	South America	1	0	1	1	Gymnasium, 12y	0	0	0	2286	2286	0	0	0	0	2381	2381	0	0	0	0	2540	2540	0	0	0	0	2580	2580	0	0	0	0	2698	2698	0	0	0	0	2777	2777	0	0	0	0	2969	2969	0
13063325	1	South America	0	1	3	1	College/University, <14y	0	0	0	1546	1546	0	0	0	0	2043	2043	0	0	0	0	2054	2054	0	0	0	0	1927	1927	0	0	0	0	2057	2057	0	0	0	0	1841	1841	0	0	0	0	2058	2058	0
13065193	1	South America	2	1	5	1	Gymnasium, 12y	0	0	0	2350	2350	0	0	0	0	2363	2363	0	0	0	0	2232	2232	0	0	0	0	2294	2294	0	0	0	0	2231	2231	0	0	0	0	2657	2657	0	0	0	0	2537	2537	0
13148693	1	South America	1	0	1	1	High school, <9y	0	0	0	2097	2097	0	0	0	0	2196	2196	0	0	0	0	2181	2181	0	1	208	0	1692	1692	0	1	19	0	2280	2280	0	0	0	0	3015	3015	0	0	0	0	2976	2976	0
13321037	2	South America	0	0	0	1	High school, <9y	0	0	0	46	46	0	0	0	0	0	0	0	0	20	0	80	80	0	0	0	0	1483	1483	0	0	0	0	1658	1658	0	0	41	0	872	872	0	1	0	30	3239	3239	0
13502268	2	South America	1	0	1	1	High school, 9-10y	0	0	0	93	93	0	0	0	0	998	998	0	0	0	0	1234	1234	0	0	0	0	1448	1448	0	0	0	0	1727	1727	0	0	0	0	1737	1737	0	0	0	0	2106	2106	0
13507124	2	South America	1	0	1	1	High school, 9-10y	0	0	0	1949	1949	0	0	0	0	1151	1151	0	0	0	0	569	569	0	0	0	0	1237	1237	0	0	0	0	2522	2522	0	0	0	0	2756	2756	0	0	0	0	3037	3037	0
13540137	2	South America	0	0	0	1	High school, <9y	0	0	0	491	491	0	0	0	0	419	419	0	0	0	0	657	657	0	0	0	0	514	514	0	0	0	0	714	714	0	0	0	0	1561	1561	0	0	0	0	2789	2789	0
13556432	2	South America	1	0	1	1	College/University, <14y	1	111	0	0	0	0	1	204	0	0	0	0	1	108	0	1124	1124	0	1	154	0	1938	1938	0	0	0	0	3208	3208	0	0	0	0	3806	3806	0	0	0	0	3876	3876	0
13637530	2	South America	1	0	1	1	High school, 9-10y	0	0	0	2131	2131	0	0	0	0	2447	2447	0	0	0	0	2560	2560	0	0	0	0	1457	1457	0	0	0	0	2514	2514	0	0	0	0	3438	3438	0	0	0	0	3257	3257	0
13637844	2	South America	0	0	0	1	High school, 9-10y	0	0	0	1600	1600	0	0	0	0	2180	2180	0	0	0	0	2429	2429	0	0	0	0	2256	2256	0	0	0	0	830	830	0	0	0	0	784	784	0	0	21	0	2235	2235	0
13682267	2	South America	1	0	1	1	Gymnasium, 12y	0	0	0	1117	1117	0	0	0	0	1546	1546	0	0	0	0	1986	1986	0	0	0	0	534	534	0	0	0	0	375	375	0	0	0	0	0	0	0	1	185	0	32	32	0
13793807	2	South America	2	1	5	1	High school, 9-10y	1	107	0	402	402	0	1	89	0	1167	1167	0	1	0	0	2343	2343	0	1	0	0	2472	2472	0	0	0	0	2519	2519	0	0	0	0	2641	2641	0	0	0	0	378	378	0
13916448	2	South America	0	0	0	1	Gymnasium, 12y	0	0	0	1931	1931	0	0	0	0	2026	2026	0	0	0	0	2108	2108	0	0	0	0	2023	2023	0	0	0	0	2217	2217	0	0	0	0	2005	2005	0	0	0	0	1839	1839	0
13982079	2	South America	0	0	0	1	High school, 9-10y	0	0	0	0	0	1	0	0	0	1485	1485	0	0	0	0	1915	1915	0	0	0	0	2146	2146	0	0	0	0	2145	2145	0	1	313	0	940	940	0	1	177	0	578	578	0
14051393	2	South America	1	0	1	1	Gymnasium, 12y	0	0	0	1251	1251	0	0	0	0	1109	1109	0	1	299	0	303	303	0	1	58	0	797	797	0	1	0	0	1201	1201	0	1	0	0	1984	1984	0	1	54	0	1874	1874	0
14174204	2	South America	0	0	0	1	High school, 9-10y	0	0	0	2312	2312	0	0	0	0	2621	2621	0	0	0	0	2276	2276	0	0	0	0	2583	2583	0	0	0	0	2306	2306	0	0	0	0	2334	2334	0	0	0	0	2850	2850	0
14484760	1	South America	1	0	1	1	Gymnasium, 12y	0	0	0	2186	2186	0	0	0	0	2336	2336	0	0	0	0	2545	2545	0	0	0	0	2759	2759	0	0	0	0	3078	3078	0	0	0	0	3021	3021	0	0	0	0	3205	3205	0
14510718	1	South America	1	0	1	1	College/University, >=14y	0	0	0	3244	3244	0	0	0	0	2976	2976	0	0	0	0	3198	3198	0	0	0	0	3173	3173	0	1	273	0	1208	1208	0	1	365	0	0	0	0	1	45	0	0	0	0
14718449	1	South America	0	0	0	1	High school, 9-10y	0	0	0	2021	2021	0	0	0	0	2579	2579	0	0	0	0	2752	2752	0	0	0	0	2910	2910	0	0	0	0	2962	2962	0	0	0	0	3033	3033	0	0	0	0	3231	3231	0
14756153	1	South America	0	0	0	1	Gymnasium, 12y	0	0	0	0	0	0	0	0	0	1867	1867	0	0	0	0	1668	1668	0	0	0	0	0	0	0	0	0	0	0	0	0	0	0	0	0	0	0	0	0	0	0	0	0
14760599	1	South America	2	0	2	1	High school, 9-10y	0	24	0	685	685	0	0	0	0	512	512	0	0	0	0	1472	1472	0	1	90	11	2062	2062	0	1	365	0	103	103	0	1	329	0	83	83	0	1	79	0	291	291	0
14914173	1	South America	0	0	0	1	College/University, <14y	0	0	0	1714	1714	0	0	0	0	1957	1957	0	0	243	0	468	468	0	1	220	0	0	0	0	1	255	0	0	0	0	1	110	0	1625	1625	0	0	0	0	2392	2392	0
14963915	1	South America	0	0	0	1	College/University, >=14y	0	0	0	3314	3314	0	0	0	0	2377	2377	0	0	0	0	2209	2209	0	0	0	0	2134	2134	0	0	0	0	2627	2627	0	0	0	0	2820	2820	0	0	0	0	3091	3091	0
14990923	1	South America	1	0	1	1	Gymnasium, 12y	0	0	0	2152	2152	0	0	0	0	2664	2664	0	0	0	0	2252	2252	0	0	0	0	1969	1969	0	0	0	0	2575	2575	0	0	0	0	3206	3206	0	0	0	0	3538	3538	0
14994353	1	South America	0	0	0	1	High school, 9-10y	0	22	0	1113	1113	0	0	0	0	1065	1065	0	0	223	136	0	0	0	0	0	173	492	492	0	0	161	0	95	95	0	0	0	0	331	331	0	0	0	0	1606	1606	0
15029724	1	South America	1	0	1	1	College/University, <14y	0	0	0	2067	2067	0	0	0	0	2329	2329	0	0	0	0	2390	2390	0	0	0	0	2476	2476	0	0	0	0	2587	2587	0	0	0	0	2138	2138	0	0	0	0	2848	2848	0
15038111	1	South America	1	0	1	1	High school, 9-10y	0	0	0	566	566	0	0	0	0	1440	1440	0	0	0	0	1440	1440	0	0	0	0	1440	1440	0	0	0	0	1440	1440	0	0	0	0	1170	1170	0	0	0	0	1266	1266	0
15264054	1	South America	1	0	1	1	College/University, >=14y							0	0	0	243	243	0	0	0	0	1313	1313	0	1	227	0	1305	1305	0	1	225	0	326	326	0	1	24	0	959	959	0	1	0	353	1669	1669	0
12392	2	Sweden	0	0	0	1	High school, 9-10y	0	0	0	2174	2174	0	0	0	0	2331	2331	0	0	0	0	2342	2342	0	0	0	0	2346	2346	0	0	0	0	2419	2419	0	0	0	0	2452	2452	0	0	0	0	2427	2427	0
13211	2	Sweden	2	0	2	1	Gymnasium, 12y	0	0	4	1252	1252	0	1	3	0	1628	1628	0	1	144	0	994	994	0	1	0	0	1404	1404	0	0	0	0	2233	2233	0	0	0	0	1246	1246	0	0	0	0	2532	2532	0
17713	2	Sweden	0	0	0	1	High school, 9-10y	1	145	0	0	0	0	1	1	0	267	267	0	0	2	0	480	480	0	0	0	0	2116	2116	0	0	3	0	2303	2303	0	0	0	0	2166	2166	0	0	0	0	2279	2279	0
25396	2	Sweden	0	0	0	1	College/University, <14y	0	0	0	1152	1152	0	0	0	0	1856	1856	0	0	0	0	1896	1896	0	0	0	0	2059	2059	0	0	0	0	2432	2432	0	0	0	0	1932	1932	0	0	0	0	1400	1400	0
33297	2	Sweden	0	0	0	1	High school, 9-10y	0	0	0	1961	1961	0	0	0	0	2014	2014	0	0	0	0	2092	2092	0	0	0	0	1917	1917	0	0	0	0	77	77	0	0	0	0	1493	1493	0	0	0	0	1784	1784	0
35273	2	Sweden	0	0	0	1	High school, <9y	1	9	0	830	830	0	1	91	0	249	249	0	0	0	0	0	0	0	1	55	0	0	0	0	1	199	0	230	230	0	1	0	0	461	461	0	0	0	0	250	250	0
38449	2	Sweden	0	0	0	1	Gymnasium, 12y	1	42	0	759	759	0	0	0	0	1278	1278	0	0	0	0	1975	1975	0	0	0	0	1989	1989	0	0	0	0	2064	2064	0	0	0	0	2054	2054	0	0	0	0	2148	2148	0
40405	2	Sweden	1	1	4	1	High school, 9-10y	1	49	0	685	1281	0	1	2	112	1592	1651	0	0	0	0	1946	1946	0	0	0	0	1589	1589	0	0	0	0	1750	1750	0	0	0	0	2242	2242	0	0	0	0	2121	2121	0
41688	2	Sweden	0	0	0	1	High school, 9-10y	1	46	0	1525	1525	0	1	0	0	2052	2052	0	0	0	0	2167	2167	0	0	0	0	2228	2228	0	0	0	0	2295	2295	0	0	0	0	2172	2172	0	0	0	0	533	533	0
43180	2	Sweden	1	1	4	1	High school, 9-10y	0	0	0	2288	2288	0	0	0	0	2293	2293	0	0	0	0	2331	2331	0	0	0	0	2379	2379	0	0	0	0	1257	1257	0	0	0	0	1106	1106	0	0	0	0	119	119	0
46807	2	Sweden	0	0	0	1	Gymnasium, 12y	0	0	0	907	907	0	0	0	0	243	243	0	0	0	0	123	123	0	0	0	0	141	141	0	0	0	0	136	136	0	0	0	0	87	87	0	0	0	0	97	97	0
49972	2	Sweden	0	0	0	1	High school, <9y	0	30	0	863	863	0	1	0	0	1443	1443	0	1	41	0	1346	1346	0	0	0	0	10	10	0	0	0	0	13	13	0	0	11	0	1108	1108	0	0	0	0	1840	1840	0
55589	2	Sweden	0	0	0	1	High school, <9y							0	0	0	0	0	0	0	0	0	61	61	0	0	0	0	119	119	0	0	0	0	683	683	0	0	0	0	249	249	0	0	0	0	1477	1477	0
56550	2	Sweden	2	0	2	1	High school, <9y	0	0	0	2045	2045	0	0	0	0	2070	2070	0	0	0	0	2246	2246	0	0	0	0	2302	2302	0	0	0	0	2430	2430	0	0	0	0	2454	2454	0	0	0	0	2646	2646	0
57753	2	Sweden	1	0	1	1	High school, 9-10y	0	0	0	1910	1910	0	0	0	0	2234	2234	0	0	0	0	1922	1922	0	0	0	0	5	5	0	0	0	0	0	0	0	0	0	0	0	0	0	0	0	0	0	0	0
58479	2	Sweden	0	0	0	1	Gymnasium, 12y	0	0	0	1374	1374	0	0	0	0	1108	1157	0	0	0	0	285	285	0	0	0	0	0	0	0	0	12	0	381	701	0	0	3	0	435	1428	0	0	0	0	482	1318	0
65897	2	Sweden	0	0	0	1	College/University, <14y	0	0	0	0	0	0	1	112	0	465	465	0	0	0	0	1506	1506	0	0	0	0	1652	1652	0	0	0	0	141	141	0	0	0	0	530	530	0	0	0	0	591	591	0
66022	2	Sweden	0	0	0	1	Gymnasium, 12y	0	14	0	785	785	0	0	0	0	1144	1144	0	0	0	0	926	926	0	0	0	0	1800	1800	0	0	0	0	2068	2068	0	0	0	0	2265	2265	0	0	0	0	1247	1247	0
68247	2	Sweden	0	0	0	1	Gymnasium, 12y	0	0	0	2148	2148	0	0	0	0	1397	1397	0	0	0	0	1625	1625	0	0	0	0	2377	2377	0	0	0	0	2534	2534	0	0	0	0	2087	2087	0	0	0	0	932	932	0
69978	2	Sweden	0	0	0	1	High school, 9-10y	0	0	0	2118	2118	0	0	0	0	2180	2180	0	0	0	0	2217	2217	0	0	0	0	2284	2284	0	0	0	0	2342	2342	0	0	0	0	2354	2354	0	0	0	0	1929	1929	0
76819	2	Sweden	0	0	0	1	Gymnasium, 12y	0	0	0	2632	2632	0	0	0	0	2947	2947	0	0	0	0	2963	2963	0	0	0	0	3011	3011	0	0	0	0	3279	3279	0	0	0	0	3271	3271	0	0	0	0	3430	3430	0
82664	2	Sweden	0	0	0	1	High school, <9y	0	0	0	1691	1691	0	0	0	0	1894	1894	0	0	0	0	1890	1890	0	0	0	0	1950	1950	0	0	0	0	1352	1352	0	0	0	0	317	317	0	0	0	0	203	203	0
83902	2	Sweden	1	0	1	1	Primary school	0	0	0	1980	1980	0	0	0	0	1821	1821	0	0	0	0	1525	1525	0	0	0	0	1556	1556	0	0	0	0	794	794	0	0	0	0	0	0	0	0	0	0	0	0	0
90017	2	Sweden	0	0	0	1	Gymnasium, 12y	0	0	0	855	855	0	0	32	0	1827	1827	0	0	0	0	1337	1337	0	0	0	0	1196	1196	0	0	0	0	1163	1163	0	0	0	0	1851	1851	0	0	0	0	1543	1543	0
103830	2	Sweden	1	0	1	1	Gymnasium, 12y	0	0	0	459	459	0	0	0	0	498	498	0	0	0	0	367	367	0	0	0	0	433	433	0	0	0	0	2396	2396	0	0	0	0	1698	1698	0	0	0	0	11	11	0
104776	2	Sweden	0	0	0	1	High school, 9-10y	0	0	0	1897	1897	0	0	0	0	1710	1710	0	0	0	0	1744	1744	0	0	0	0	2012	2012	0	0	0	0	2115	2115	0	0	0	0	2152	2152	0	0	0	0	2153	2153	0
113071	2	Sweden	2	1	5	1	Gymnasium, 12y	1	0	0	843	843	0	1	62	0	418	418	0	1	122	0	0	0	0	1	221	0	0	0	0	1	116	0	0	0	0	0	0	0	0	0	0	0	0	0	132	132	0
120459	2	Sweden	1	0	1	1	High school, 9-10y	1	176	0	0	0	0	1	93	0	0	0	0	0	0	0	101	101	0	0	0	0	2123	2123	0	0	0	0	2331	2331	0	0	36	0	2423	2423	0	1	333	0	0	0	0
122346	2	Sweden	1	0	1	1	High school, 9-10y	0	0	0	2043	2043	0	0	0	0	2127	2127	0	0	0	0	1353	1353	0	0	0	0	548	548	0	0	0	0	838	838	0	0	0	0	497	497	0	0	0	0	83	83	0
124650	2	Sweden	2	0	2	1	College/University, <14y	0	0	0	2270	2270	0	0	0	0	1165	1165	0	0	0	0	532	532	0	0	0	0	707	707	0	0	0	0	232	232	0	0	0	0	393	393	0	0	0	0	349	349	0
125876	2	Sweden	0	0	0	1	College/University, >=14y	0	0	0	8070	8070	0	0	0	0	6748	6748	0	0	0	0	7411	7411	0	0	0	0	12812	12812	0	0	0	0	15226	15226	0	0	0	0	15021	15021	0	0	0	0	16585	16585	0
126487	2	Sweden	0	0	0	1	High school, 9-10y	0	120	0	1008	1008	0	1	317	0	262	262	0	1	310	0	5	5	0	1	25	0	0	0	0	0	0	0	715	715	0	1	217	0	952	952	0	1	0	0	1285	1285	0
128610	2	Sweden	0	0	0	1	Gymnasium, 12y	0	0	0	489	489	0	0	0	0	702	702	0	1	69	0	961	961	0	1	10	57	1657	1657	0	1	126	0	243	243	0	0	14	0	1453	1617	0	0	0	0	1799	1799	0
129654	2	Sweden	1	0	1	1	Primary school	0	0	0	1355	1355	0	0	0	0	1395	1395	0	0	0	0	1588	1588	0	0	0	0	1662	1662	0	0	0	0	1649	1649	0	0	0	0	1177	1177	0	0	0	0	871	871	0
134850	2	Sweden	0	0	0	1	High school, 9-10y	0	0	132	1153	1153	0	0	0	29	2379	2379	0	0	0	0	1949	1949	0	0	0	0	1873	1873	0	0	0	0	2407	2407	0	0	0	0	2878	2878	0	0	0	0	1538	1538	0
136141	2	Sweden	1	0	1	1	High school, 9-10y	0	0	0	2233	2233	0	0	0	0	1907	1907	0	0	0	0	2335	2335	0	0	0	0	2418	2418	0	0	0	0	2622	2622	0	0	0	0	2827	2827	0	0	0	0	2717	2717	0
136535	2	Sweden	0	0	0	1	Gymnasium, 12y	0	10	0	1563	1563	0	0	0	0	1026	1026	0	0	0	0	876	876	0	0	0	0	48	48	0	0	0	0	0	0	0	0	0	0	734	734	0	0	0	0	2794	2794	0
140212	2	Sweden	0	0	0	1	High school, 9-10y	0	287	0	7	7	0	0	79	0	417	417	0	0	366	0	0	0	0	0	32	0	793	793	0	0	0	0	1224	1224	0	0	0	0	1491	1491	0	0	0	0	1651	1651	0
140812	2	Sweden	2	0	2	1	College/University, <14y	0	0	0	11	11	0	0	0	0	0	0	0	0	61	0	963	963	0	0	0	0	1846	1846	0	1	133	0	1570	1570	0	1	42	0	447	447	0	1	104	0	97	97	0
142400	2	Sweden	1	0	1	1	Gymnasium, 12y	0	0	0	1513	1513	0	0	0	0	492	492	0	0	0	0	520	520	0	0	0	0	1169	1169	0	0	0	0	722	722	0	0	0	0	567	567	0	0	0	0	1104	1104	0
149603	2	Sweden	0	0	0	1	College/University, >=14y	0	0	0	186	1998	0	0	0	0	1086	2532	0	0	0	0	1446	2507	0	0	0	0	1868	2894	0	0	0	0	2141	3121	0	0	0	0	2165	2957	0	0	0	0	2338	2338	0
150108	2	Sweden	0	0	0	1	Gymnasium, 12y	0	0	0	1813	1813	0	0	0	0	1904	1904	0	0	0	0	1684	1684	0	0	0	0	1560	1560	0	0	0	0	1762	1762	0	0	0	0	1973	1973	0	0	0	0	2069	2069	0
151177	2	Sweden	1	0	1	1	Gymnasium, 12y	0	0	0	1128	1128	0	0	0	0	1345	1345	0	1	0	0	1224	1224	0	1	0	0	1465	1465	0	0	0	0	0	0	0	0	39	0	459	459	0	0	0	0	1782	1782	0
152514	2	Sweden	1	1	4	1	Primary school	0	0	0	2663	2663	0	0	0	0	2686	2686	0	0	0	0	2544	2544	0	0	0	0	2882	2882	0	0	0	0	2952	2952	0	0	0	0	3150	3150	0	0	0	0	3160	3160	0
153403	2	Sweden	0	0	0	1	High school, <9y	0	0	0	459	459	0	0	0	0	1886	1886	0	0	0	0	2264	2264	0	0	0	0	2615	2615	0	0	0	0	1013	1013	0	0	0	0	2050	2050	0	0	0	0	2159	2159	0
153668	2	Sweden	1	0	1	1	High school, 9-10y	0	0	0	1580	1580	0	0	0	0	1607	1607	0	0	0	0	1748	1748	0	0	0	0	1815	1815	0	0	0	0	2407	2407	0	0	0	0	2489	2489	0	0	0	0	2610	2610	0
157151	2	Sweden	0	0	0	1	Gymnasium, 12y	1	0	182	1345	1345	0	0	0	10	1025	1025	0	1	0	366	1807	1807	0	1	0	365	1982	1982	0	1	0	0	2316	2316	0	0	0	0	2481	2481	0	0	0	0	2522	2522	0
166570	2	Sweden	0	0	0	1	High school, 9-10y	0	0	0	2688	2688	0	0	0	0	2318	2318	0	0	0	0	2371	2371	0	0	0	0	2649	2649	0	0	0	0	2478	2478	0	0	0	0	2434	2434	0	0	0	0	2601	2601	0
166748	2	Sweden	2	0	2	1	Gymnasium, 12y	0	0	0	2110	2110	0	0	0	0	2209	2209	0	0	0	0	2196	2196	0	0	0	0	2348	2348	0	0	0	0	2394	2394	0	0	0	0	2441	2441	0	0	0	0	2779	2779	0
169635	2	Sweden	0	0	0	1	Gymnasium, 12y	0	0	0	4498	4498	0	0	0	0	3021	3021	0	0	0	0	2379	2379	0	0	0	0	2418	2418	0	0	0	0	2240	2240	0	0	0	0	525	525	0	0	0	0	1357	1357	0
176665	2	Sweden	2	0	2	1	High school, 9-10y	1	166	0	219	219	0	0	0	0	3	3	0	0	0	0	146	146	0	0	32	0	0	0	0	0	133	0	0	0	0	0	212	0	329	329	0	0	179	0	10	10	0
187269	2	Sweden	0	0	0	1	Gymnasium, 12y	0	0	0	467	467	0	0	0	0	1843	1843	0	0	0	0	420	420	0	0	0	0	82	82	0	0	0	0	802	802	0	1	70	1	1841	1841	0	0	0	0	0	0	0
187370	2	Sweden	2	0	2	1	Gymnasium, 12y	1	137	32	1179	1179	0	1	89	0	1321	1321	0	1	37	0	1464	1464	0	1	29	0	1836	1836	0	1	261	0	40	40	0	1	262	0	25	25	0	1	198	0	0	0	0
192902	2	Sweden	0	0	0	1	High school, <9y	0	0	0	182	182	0	0	0	0	196	196	0	0	0	0	962	962	0	0	0	0	476	476	0	0	0	0	660	660	0	0	0	0	492	492	0	0	0	0	96	96	0
192994	2	Sweden	0	0	0	1	College/University, <14y	0	0	0	1179	1179	0	0	0	0	1628	1628	0	0	0	0	1075	1075	0	0	0	0	736	736	0	0	0	0	1053	1053	0	0	0	0	1012	1012	0	0	0	0	32	32	0
199302	2	Sweden	0	0	0	1	High school, <9y	1	153	0	1120	1120	0	1	151	0	825	825	0	1	123	0	691	691	0	0	3	0	1757	1757	0	0	0	0	1319	1319	0	0	0	0	114	114	0	0	0	0	1680	1680	0
203177	2	Sweden	0	0	0	1	High school, 9-10y	0	0	0	1649	1649	0	0	0	0	2096	2096	0	0	0	0	2595	2595	0	0	0	0	2778	2778	0	0	0	0	3351	3351	0	0	0	0	3573	3573	0	0	0	0	4014	4014	0
204039	2	Sweden	0	0	0	1	Gymnasium, 12y	0	35	0	940	940	0	0	0	0	281	281	0	0	0	0	317	317	0	0	0	0	808	808	0	0	0	0	1995	1995	0	0	0	0	2153	2153	0	0	0	0	2611	2611	0
209366	2	Sweden	0	0	0	1	High school, <9y	0	0	0	185	185	0	0	0	0	211	211	0	0	0	0	330	330	0	0	0	0	97	97	0	0	0	0	399	399	0	0	0	0	492	492	0	0	0	0	727	727	0
211301	2	Sweden	0	0	0	1	College/University, <14y	0	0	0	95	95	0	0	0	0	130	130	0	0	0	0	1367	1367	1	0	0	0	1502	1502	1	0	0	0	1631	1631	1	0	0	0	1589	1589	1	0	0	0	1650	1650	1
212636	2	Sweden	2	0	2	1	High school, <9y	0	0	0	2107	2107	0	0	0	0	2207	2207	0	0	0	0	2473	2473	0	0	0	0	2495	2495	0	0	0	0	2529	2529	0	0	0	0	2426	2426	0	0	0	0	2432	2432	0
212860	2	Sweden	0	0	0	1	High school, 9-10y	0	0	0	2833	2833	0	0	0	0	2708	2708	0	0	0	0	2761	2761	0	0	0	0	2676	2676	0	0	0	0	2904	2904	0	0	0	0	3144	3144	0	0	0	0	3558	3558	0
221051	2	Sweden	2	0	2	1	High school, 9-10y	0	0	0	1951	1951	0	0	0	0	2254	2254	0	0	0	0	2078	2078	0	0	0	0	2080	2080	0	0	0	0	1646	1646	0	0	0	0	2340	2340	0	0	0	0	2272	2272	0
224081	2	Sweden	1	0	1	1	High school, <9y	0	0	0	1802	1802	0	0	0	0	1694	1694	0	0	0	0	125	125	0	0	0	0	1362	1362	0	0	0	0	1203	1203	1	1	229	0	391	391	1	1	268	0	0	0	1
228728	2	Sweden	2	0	2	1	College/University, >=14y	0	0	0	1049	1049	0	0	0	0	1076	1076	0	0	0	0	2029	2029	0	0	0	0	3208	3208	0	0	0	0	3335	3335	0	0	0	0	4207	4207	0	0	0	0	4558	4558	0
231177	2	Sweden	0	0	0	1	High school, 9-10y	0	0	0	1483	2155	0	0	0	0	1403	2077	0	0	0	0	1642	2347	0	0	0	0	1647	2395	0	0	0	0	1776	2556	0	0	0	0	1901	2137	0	0	0	0	2100	2942	0
243369	2	Sweden	1	0	1	1	Gymnasium, 12y	0	0	0	2354	2354	0	0	0	0	2413	2413	0	0	0	0	1801	1801	0	0	0	0	1934	1934	0	0	0	0	1645	1645	0	0	0	0	2054	2054	0	0	0	0	2856	2856	0
252360	2	Sweden	0	0	0	1	High school, 9-10y	0	0	0	3041	3041	0	0	0	0	2723	2723	0	0	0	0	2843	2843	0	0	0	0	2514	2514	0	0	0	0	1257	1257	0	0	0	0	1003	1003	0	0	0	0	2468	2468	0
256462	2	Sweden	0	0	0	1	College/University, <14y	0	0	0	2193	2193	0	0	0	0	2276	2276	0	0	0	0	2130	2130	0	0	0	0	2275	2275	0	0	0	0	2380	2380	0	0	0	0	2460	2460	0	0	0	0	2569	2569	0
260710	2	Sweden	1	0	1	1	High school, 9-10y	0	0	0	1038	1038	0	0	0	240	1507	1507	0	0	0	18	1677	1677	0	0	0	0	1837	1837	0	0	0	0	1882	1882	0	0	0	0	1988	1988	0	0	0	0	2026	2026	0
262817	2	Sweden	0	0	0	1	High school, <9y	0	0	0	1770	1770	0	0	0	0	1838	1838	0	0	0	0	2095	2095	0	0	0	0	2190	2190	0	0	0	0	1986	1986	0	0	0	0	2073	2073	0	0	0	0	2075	2075	0
264385	2	Sweden	0	0	0	1	High school, <9y	0	0	0	0	0	0	0	0	0	0	0	0	0	0	0	57	57	0	0	0	0	735	735	0	0	0	0	1845	1845	0	0	0	0	2304	2304	0	0	0	0	2306	2306	0
278963	2	Sweden	1	0	1	1	High school, <9y	0	0	0	2689	2689	0	0	0	0	2057	2057	0	0	0	0	1930	1930	0	0	0	0	2113	2113	0	0	0	0	2218	2218	0	0	0	0	2285	2285	0	0	0	0	2403	2403	0
283091	2	Sweden	0	0	0	1	High school, <9y	0	0	0	651	651	0	0	0	0	442	442	0	0	0	0	528	528	0	0	3	0	649	649	0	0	0	0	50	3013	0	0	0	0	3477	3477	0	0	0	0	3363	3363	0
286407	2	Sweden	0	0	0	1	High school, 9-10y	0	0	0	1910	1910	0	0	0	0	2035	2035	0	0	0	0	2030	2030	0	0	0	0	2068	2068	0	0	0	0	1998	1998	0	0	0	0	2158	2158	0	0	0	0	2209	2209	0
290248	2	Sweden	0	0	0	1	Gymnasium, 12y	0	0	0	1056	1056	0	0	0	20	1074	1074	0	0	0	90	1585	1585	0	0	0	0	1802	1802	0	0	0	0	1791	1791	0	0	0	0	2358	2358	0	0	0	0	2516	2516	0
290422	2	Sweden	1	0	1	1	High school, 9-10y	0	0	0	2044	2044	0	0	0	0	2102	2102	0	0	0	0	2232	2232	0	0	0	0	2167	2167	0	0	0	0	2082	2082	0	0	0	0	2125	2125	0	0	0	0	2458	2458	0
291839	2	Sweden	2	0	2	1	High school, 9-10y	1	39	0	334	334	0	0	0	0	1389	1389	0	0	0	0	1746	1746	0	0	0	0	1776	1776	0	0	0	0	1931	1931	0	0	0	0	1869	1869	0	0	0	0	2002	2002	0
292903	2	Sweden	0	0	0	1	Gymnasium, 12y	0	0	0	113	113	0	0	0	0	8	8	0	0	0	0	0	0	0	0	187	0	656	656	0	0	29	0	588	588	0	0	0	0	592	592	0	0	0	0	1043	1043	0
294545	2	Sweden	1	0	1	1	Gymnasium, 12y	0	0	0	254	254	0	0	64	0	668	668	0	0	0	0	933	933	0	0	0	0	1732	1732	0	0	0	0	1901	1901	0	0	0	0	1901	1901	0	0	0	0	789	789	0
294994	2	Sweden	0	0	0	1	College/University, <14y	0	0	0	0	335	0	0	0	0	0	222	0	0	0	0	0	208	0	0	0	0	288	288	0	0	0	0	1441	1441	0	0	0	0	570	570	0	0	0	0	542	542	0
295890	2	Sweden	0	0	0	1	Gymnasium, 12y	0	0	0	1203	1203	0	0	0	0	973	973	0	0	0	0	1457	1457	0	0	0	0	1181	1181	0	0	0	0	1226	1226	0	0	0	0	1280	1280	0	0	0	0	1098	1098	0
296727	2	Sweden	0	0	0	1	High school, 9-10y	0	0	0	1525	1525	0	0	0	0	1571	1571	0	0	0	0	1663	1663	0	0	0	0	1683	1683	0	0	0	0	1761	1761	0	0	0	0	2466	2466	0	0	0	0	2596	2596	0
302473	2	Sweden	0	0	0	1	High school, 9-10y	0	0	0	1720	1720	0	0	0	0	2181	2181	0	0	0	0	2565	2565	0	0	0	0	2390	2390	0	0	0	0	2847	2847	0	0	0	0	2470	2470	0	0	0	0	2379	2379	0
302501	2	Sweden	0	0	0	1	Gymnasium, 12y	0	0	0	3911	3911	0	0	0	0	2870	2870	0	1	96	0	3085	3085	0	1	365	0	0	0	0	1	1	0	2532	2532	0	0	0	0	2870	2870	0	0	0	0	3628	3628	0
306270	2	Sweden	0	0	0	1	Gymnasium, 12y	0	0	0	1860	1860	0	0	0	0	2046	2046	0	0	0	0	2254	2254	0	0	52	0	1898	1898	0	0	0	0	1901	1901	0	0	0	0	1770	1770	0	0	0	0	864	864	0
313850	2	Sweden	1	1	4	1	Gymnasium, 12y	0	0	0	1465	1465	0	0	0	0	965	965	0	0	0	0	427	427	0	0	21	0	381	381	0	1	57	0	618	618	0	1	120	0	317	317	0	0	0	0	415	415	0
315309	2	Sweden	0	0	0	1	High school, 9-10y	0	0	0	547	547	0	1	132	0	1219	1219	0	1	68	0	1174	1174	0	0	0	0	2340	2340	0	1	232	0	386	386	0	0	0	0	1049	1049	0	0	0	0	154	154	0
316962	2	Sweden	1	0	1	1	High school, 9-10y	0	0	0	1430	1430	0	0	0	0	1682	1682	0	0	0	0	1781	1781	0	0	0	0	1865	1865	0	0	0	0	1128	1128	0	0	0	0	190	190	0	0	0	0	0	0	0
321469	2	Sweden	0	1	3	1	High school, 9-10y	0	0	0	2152	2152	0	0	0	0	2098	2098	0	0	0	0	1966	1966	0	0	0	0	2448	2448	0	0	0	0	2571	2571	0	0	0	0	2460	2460	0	0	0	0	2733	2733	0
332944	2	Sweden	1	0	1	1	High school, 9-10y	0	0	0	1205	1205	0	0	0	0	2301	2301	0	0	0	0	2550	2550	0	0	0	0	2870	2870	0	0	0	0	4384	4384	0	0	0	0	4000	4000	0	0	0	0	3406	3406	0
343255	2	Sweden	0	0	0	1	High school, 9-10y	0	0	0	0	0	0	0	0	0	0	0	0	0	0	0	0	0	0	0	0	0	0	0	0	0	0	0	0	0	0	0	0	0	0	0	0	0	0	0	0	0	0
343704	2	Sweden	0	0	0	1	High school, 9-10y	0	0	0	2436	2436	0	0	0	0	2046	2046	0	0	0	0	2499	2499	0	0	0	0	2578	2578	0	0	0	0	2638	2638	0	0	0	0	2657	2657	0	0	0	0	2992	2992	0
345154	2	Sweden	0	0	0	1	High school, 9-10y	0	0	0	1494	1494	0	0	0	0	1563	1563	0	0	0	0	1709	1709	0	0	0	0	539	539	0	0	0	0	115	115	0	0	0	0	775	775	0	0	0	0	1848	1848	0
347311	2	Sweden	1	1	4	1	High school, 9-10y	0	0	0	24	24	0	0	0	0	0	0	1	0	0	0	0	0	1	0	0	0	2	2	1	0	0	0	0	0	1	0	0	0	0	0	1	0	0	0	4	4	1
353552	2	Sweden	1	0	1	1	College/University, <14y	0	20	0	1763	1763	0	1	59	0	1913	1913	0	1	47	0	2746	2746	0	0	0	0	2754	2754	0	0	0	0	2840	2840	0	0	0	0	2887	2887	0	0	0	0	3006	3006	0
355555	2	Sweden	0	0	0	1	Gymnasium, 12y	0	0	0	2261	2261	0	0	0	0	2032	2032	0	0	0	0	2329	2329	0	0	0	0	1735	1735	0	0	0	0	2463	2463	0	0	0	0	2543	2543	0	0	0	0	1928	1928	0
355703	2	Sweden	1	0	1	1	College/University, <14y	0	0	0	1705	1705	0	0	0	0	209	209	0	0	0	0	399	399	0	0	0	0	597	597	0	0	0	0	1977	1977	0	0	0	0	2991	2991	0	0	0	0	2992	2992	0
357193	2	Sweden	1	0	1	1	High school, 9-10y	0	0	0	2292	2292	0	0	0	0	2202	2202	0	0	0	0	2363	2363	0	0	0	0	2403	2403	0	0	0	0	2445	2445	0	0	0	0	2424	2424	0	0	0	0	2651	2651	0
359995	2	Sweden	1	0	1	1	Gymnasium, 12y	0	0	0	1573	1573	0	0	0	0	1664	1664	0	0	0	0	1895	1895	0	0	0	0	2401	2401	0	0	0	0	2407	2407	0	0	0	0	2487	2487	0	0	0	0	2750	2750	0
361712	2	Sweden	0	0	0	1	High school, 9-10y	0	0	0	2020	2020	0	0	0	0	2003	2003	0	0	0	0	2090	2090	0	0	0	0	2252	2252	0	0	0	0	2364	2364	0	0	0	0	2431	2431	0	0	0	0	2491	2491	0
366357	2	Sweden	0	0	0	1	High school, <9y							0	0	0	0	0	0	0	0	0	0	0	0	0	0	0	0	0	0	0	0	0	817	817	0	0	0	0	1233	1233	0	0	0	0	1164	1164	0
368613	2	Sweden	0	1	3	1	High school, <9y							0	0	0	55	55	0	0	0	0	33	33	0	0	0	0	688	688	0	0	0	0	1793	1793	0	1	83	0	1278	1278	0	0	0	0	2055	2055	0
371351	2	Sweden	2	0	2	1	High school, <9y	0	0	0	1855	1855	0	0	0	0	1772	1772	0	0	0	0	1823	1823	0	0	0	0	1877	1877	0	0	0	0	1941	1941	0	0	0	0	2033	2033	0	0	0	0	2146	2146	0
378638	2	Sweden	0	0	0	1	High school, <9y	0	0	0	608	608	0	0	0	0	890	890	0	0	0	0	178	178	0	0	0	0	399	399	0	0	0	0	542	542	0	0	0	0	859	859	0	0	0	0	944	944	0
380184	2	Sweden	0	0	0	1	High school, 9-10y	0	0	0	2089	2089	0	0	0	0	1620	1620	0	0	0	0	1586	1586	0	0	0	0	1665	1665	0	0	0	0	1685	1685	0	0	0	0	1898	1898	0	0	0	0	2684	2684	0
396755	2	Sweden	0	0	0	1	College/University, <14y	0	0	0	1590	1590	0	0	0	0	1947	1947	0	0	0	0	1255	1255	0	0	0	0	1919	1919	0	0	0	0	2439	2439	0	0	0	0	2517	2517	0	0	0	0	2601	2601	0
397005	2	Sweden	0	0	0	1	High school, 9-10y	0	0	0	1623	1623	0	0	0	0	1509	1509	0	0	0	0	1369	1369	0	0	0	0	1548	1548	1	0	0	0	1725	1725	1	0	0	0	1544	1544	1	0	0	0	509	509	1
397356	2	Sweden	0	0	0	1	College/University, <14y	0	0	0	0	0	0	0	0	0	0	0	0	0	0	0	0	0	0	0	0	0	0	0	0	0	0	0	0	0	0	0	0	0	1061	1061	0	0	0	0	2484	2484	0
405668	2	Sweden	0	0	0	1	Gymnasium, 12y	0	0	0	2218	2218	0	0	0	0	2472	2472	0	1	0	0	1274	1274	0	1	0	0	2320	2320	0	0	0	0	2626	2626	0	0	0	0	2939	2939	0	0	0	0	3150	3150	0
407891	2	Sweden	2	0	2	1	High school, 9-10y	1	41	134	1108	1108	0	1	55	33	850	850	0	1	0	0	776	776	0	1	0	0	702	702	0	1	89	0	482	482	0	1	0	0	995	995	0	1	0	0	400	400	0
411583	2	Sweden	0	1	3	1	Gymnasium, 12y	0	0	0	35	35	0	0	0	0	214	214	0	0	0	0	91	91	0	0	0	0	146	146	0	0	0	0	1052	1052	0	0	0	0	603	603	0	0	0	0	537	537	0
414970	2	Sweden	0	0	0	1	Gymnasium, 12y	1	165	0	1320	1320	0	1	0	0	2521	2521	0	0	0	0	2824	2824	0	0	0	0	2813	2813	0	0	0	0	2902	2902	0	0	0	0	2928	2928	0	0	0	0	2851	2851	0
415088	2	Sweden	2	0	2	1	High school, 9-10y	0	45	0	1649	1649	0	0	0	0	1728	1728	0	0	0	0	1744	1744	0	0	7	0	1517	1517	0	0	0	0	1889	1889	0	0	0	0	1935	1935	0	0	1	0	1988	1988	0
419198	2	Sweden	1	0	1	1	High school, 9-10y	0	0	0	1784	1784	0	0	0	0	1819	1819	0	0	0	0	1864	1864	0	0	0	0	1895	1895	0	0	0	0	1957	1957	0	0	0	0	2009	2009	0	0	0	0	2060	2060	0
420719	2	Sweden	0	0	0	1	Primary school	0	0	0	2219	2219	0	0	0	0	2107	2107	0	0	0	0	2166	2166	0	1	122	0	1521	1521	0	1	136	0	386	386	0	1	301	0	408	408	0	0	1	0	1322	1322	0
421434	2	Sweden	0	0	0	1	High school, <9y	0	0	0	586	1334	0	0	0	0	997	997	0	0	0	0	1089	1089	0	0	0	0	1102	1102	0	0	0	0	778	778	0	0	0	0	0	0	0	0	0	0	0	0	0
431626	2	Sweden	0	0	0	1	High school, <9y	0	0	0	2155	2155	0	0	0	0	2144	2144	0	0	0	0	2428	2428	0	0	0	0	2415	2415	0	0	0	0	2614	2614	0	0	0	0	2702	2702	0	0	0	0	2754	2754	0
436080	2	Sweden	1	0	1	1	High school, 9-10y	0	0	0	2692	2692	0	0	0	0	2027	2027	0	0	0	0	2146	2146	0	1	44	2	1389	1389	0	0	0	0	1404	1404	0	0	0	0	1786	1786	0	0	0	0	2163	2163	0
454928	2	Sweden	0	0	0	1	High school, <9y	0	0	0	1642	1642	0	0	0	0	1692	1692	0	0	0	0	1770	1770	0	0	0	0	1774	1774	0	0	0	0	1743	1743	0	0	0	0	1770	1770	0	0	0	0	2177	2177	0
455867	2	Sweden	1	0	1	1	Gymnasium, 12y	0	0	0	2704	2704	0	0	0	0	3207	3207	0	0	0	0	2239	2239	0	0	0	0	2332	2332	0	0	0	0	2419	2419	0	0	0	0	2498	2498	0	0	0	0	2561	2561	0
458725	2	Sweden	1	0	1	1	High school, <9y	0	0	0	9	9	0	0	0	0	177	177	0	0	0	0	363	363	1	0	0	0	21	21	1	0	0	0	0	0	1	0	0	0	0	0	1	0	0	0	0	0	1
460826	2	Sweden	0	0	0	1	Gymnasium, 12y	0	0	0	595	595	0	0	0	0	993	993	0	0	0	0	1532	1532	0	0	0	0	0	0	0	1	229	0	0	0	0	1	49	56	981	981	0	0	0	0	0	0	0
461532	2	Sweden	0	0	0	1	High school, <9y	0	0	0	58	58	0	0	0	0	460	460	0	0	0	0	529	529	0	0	0	0	723	723	0	0	0	272	1595	1595	0	0	0	280	2218	2218	0	0	0	0	1694	1694	0
462603	2	Sweden	0	0	0	1	High school, 9-10y	0	0	0	390	390	0	0	0	0	1418	1418	0	0	0	0	874	874	0	0	0	0	1270	1270	0	0	0	0	168	168	0	0	0	0	226	226	0	0	0	0	1468	1468	0
468942	2	Sweden	0	0	0	1	College/University, <14y	0	0	0	874	874	0	0	0	0	369	369	0	0	0	0	435	435	0	0	0	0	350	350	0	0	0	0	412	412	0							0	0	0	0	0	0
474001	2	Sweden	0	0	0	1	Gymnasium, 12y	0	92	0	31	31	0	1	108	0	714	714	0	1	81	63	1063	1063	0	1	0	237	1288	1288	0	0	0	0	808	808	0	0	0	0	1124	1124	0	0	0	0	2293	2293	0
474894	2	Sweden	0	0	0	1	High school, 9-10y	0	0	0	317	317	0	0	0	0	174	174	0	1	162	0	0	0	0	1	233	0	103	103	0	0	0	0	0	0	0	0	0	0	0	0	0	1	75	0	0	11	0
482433	2	Sweden	1	0	1	1	College/University, <14y	0	0	0	1060	1060	0	0	0	0	264	264	0	1	19	0	898	898	0	1	0	0	1523	1523	0	1	0	0	1894	1894	0	1	88	0	1712	1712	0	1	0	0	2521	2521	0
491610	2	Sweden	1	0	1	1	College/University, <14y	0	0	0	271	271	0	0	0	0	122	122	0	0	0	0	125	125	0	0	0	0	598	598	0	0	0	0	497	497	0	0	0	0	886	886	0	0	0	0	345	345	0
494001	2	Sweden	0	0	0	1	High school, 9-10y	0	0	0	2022	2022	0	0	0	0	1954	1954	0	0	0	0	2252	2252	0	0	0	0	2225	2225	0	0	0	0	2283	2283	0	0	0	0	2374	2374	0	0	0	0	2526	2526	0
505462	2	Sweden	0	0	0	1	Gymnasium, 12y	0	0	0	1972	1972	0	0	0	0	962	962	0	0	29	0	925	925	0	1	340	0	0	0	0	0	0	0	0	0	0	0	0	0	0	0	0	0	0	0	0	0	0
511063	2	Sweden	0	0	0	1	High school, 9-10y	0	0	0	1823	1823	0	0	0	0	1863	1863	0	0	0	0	1920	1920	0	0	0	0	1971	1971	0	0	0	0	2013	2013	0	0	0	0	2032	2032	0	0	0	0	2225	2225	0
511994	2	Sweden	2	1	5	1	Gymnasium, 12y	0	0	0	317	317	1	0	0	0	397	397	1	0	0	0	0	0	1	0	0	0	0	0	1	0	0	0	0	0	1	0	0	0	0	0	1	0	0	0	0	0	1
512548	2	Sweden	0	0	0	1	High school, <9y	0	0	0	1108	1108	0	0	0	0	919	919	0	0	0	0	1254	1254	0	0	0	0	1405	1405	0	0	0	0	1347	1347	0	0	0	0	1618	1618	0	0	0	0	2258	2258	0
512598	2	Sweden	0	0	0	1	High school, 9-10y	0	0	0	2049	2049	0	0	0	0	1847	1847	0	0	0	0	2060	2060	0	0	0	0	2186	2186	0	0	0	0	1433	1433	0	0	0	0	117	117	0	0	0	0	815	815	0
516924	2	Sweden	0	0	0	1	Gymnasium, 12y	0	0	0	41	41	0	0	0	0	400	400	0	0	0	0	1345	1345	0	0	0	0	1795	1795	0	0	0	0	1594	1594	0	0	0	0	1892	1892	0	0	0	0	2153	2153	0
518842	2	Sweden	0	0	0	1	High school, 9-10y	0	0	0	1987	1987	0	0	0	0	2346	2346	0	0	0	0	3150	3150	0	0	0	0	2966	2966	0	0	0	0	2992	2992	0	0	0	0	3139	3139	0	0	0	0	3141	3141	0
519487	2	Sweden	0	1	3	1	High school, <9y	0	0	0	2207	2207	0	0	0	0	2231	2231	0	0	0	0	2033	2033	0	0	0	0	2253	2253	0	0	0	0	2297	2297	0	1	77	0	566	566	0	1	126	0	1892	1892	0
523002	2	Sweden	0	0	0	1	Gymnasium, 12y	0	0	0	2232	2340	0	0	0	0	2164	2278	0	0	0	0	2222	2339	0	0	0	0	2289	2296	0	0	0	0	2379	2382	0	0	0	0	2557	2557	0	0	0	0	2823	3786	0
524890	2	Sweden	1	0	1	1	College/University, >=14y	0	0	0	947	1247	0	0	0	0	1052	1069	0	0	0	0	1124	1471	0	0	0	0	1149	1149	0	0	0	0	1339	1889	0	0	0	0	1992	2021	0	0	0	0	2004	2849	0
533215	2	Sweden	0	0	0	1	High school, <9y	0	0	0	767	767	0	0	0	0	255	255	0	0	0	0	391	391	0	0	0	0	1037	1037	0	0	0	0	1046	1046	0	0	0	0	1090	1090	0	0	0	0	1267	1267	0
538445	2	Sweden	0	0	0	1	Gymnasium, 12y	0	0	0	1586	1586	0	0	0	0	1380	1380	0	0	0	0	403	403	0	0	0	0	2190	2190	0	0	0	0	1779	1779	0	0	0	0	419	419	0	0	0	0	390	390	0
543288	2	Sweden	2	0	2	1	High school, 9-10y	0	0	0	1806	1806	0	0	0	0	1919	1919	0	0	0	0	1966	1966	0	0	0	0	1020	1020	0	0	40	0	1428	1428	0	1	231	117	550	550	0	1	0	366	1887	1887	0
544901	2	Sweden	0	0	0	1	High school, <9y	0	0	0	2038	2038	0	0	0	0	2022	2022	0	0	0	0	2237	2237	0	0	0	0	2322	2322	0	1	0	0	1363	1363	0	1	0	0	1902	1902	0	1	0	98	1969	1969	0
549099	2	Sweden	0	0	0	1	Gymnasium, 12y	0	0	0	2241	2241	0	0	0	0	1871	1871	0	0	0	0	1761	1761	0	0	0	0	1719	1719	0	0	0	0	1947	1947	0	0	0	0	2176	2176	0	0	0	0	2552	2552	0
550981	2	Sweden	0	0	0	1	High school, 9-10y	0	0	0	1850	1850	0	0	0	0	126	126	0	0	0	0	784	784	0	0	0	0	1811	1811	0	0	0	0	1832	1832	0	0	0	0	1762	1762	0	0	0	0	1400	1400	0
551516	2	Sweden	1	0	1	1	High school, 9-10y	0	0	0	854	854	0	0	0	0	974	974	0	0	0	0	143	143	0	0	0	0	99	99	0	0	0	0	470	470	0	0	0	0	944	944	0	0	0	0	813	813	0
560206	2	Sweden	0	0	0	1	High school, 9-10y	0	0	0	2402	2402	0	0	0	0	2404	2404	0	0	0	0	2584	2584	0	0	0	0	2783	2783	0	0	0	0	2960	2960	0	0	0	0	256	256	0	0	0	0	0	0	0
568167	2	Sweden	1	0	1	1	High school, <9y	0	0	0	2102	2102	0	0	0	0	2193	2193	0	0	0	0	2261	2261	0	0	0	0	2433	2433	0	0	0	0	2542	2542	0	0	0	0	2496	2496	0	0	0	0	2623	2623	0
573206	2	Sweden	0	0	0	1	High school, 9-10y	0	0	0	1863	1863	0	0	0	0	1906	1906	0	0	0	0	2078	2078	0	0	0	0	2195	2195	0	0	0	0	2193	2193	0	0	0	0	2366	2366	0	0	0	0	3036	3036	0
575204	2	Sweden	0	0	0	1	Gymnasium, 12y	0	1	0	233	233	0	1	52	0	1273	1273	0	1	51	0	1373	1373	0	1	0	0	62	62	0	1	112	0	1558	1558	0	0	0	0	2466	2466	0	0	0	0	2199	2199	0
581420	2	Sweden	0	0	0	1	Gymnasium, 12y	0	0	0	1213	1213	0	0	0	0	2213	2213	0	0	0	0	2135	2135	0	0	0	0	2198	2198	0	0	0	0	2205	2205	0	0	0	0	2245	2245	0	0	0	0	2497	2497	0
586952	2	Sweden	0	0	0	1	High school, <9y	0	0	0	908	908	0	0	0	0	1648	1648	0	0	0	0	535	535	0	0	0	0	1060	1060	0	0	0	0	1676	1676	0	0	0	0	1724	1724	0	0	0	0	708	708	0
599945	2	Sweden	0	0	0	1	Gymnasium, 12y	0	0	0	1872	1872	0	0	0	0	2136	2136	0	0	0	0	2172	2172	0	0	0	0	1996	1996	0	0	0	0	138	138	0	0	0	0	445	445	0	0	0	0	130	130	0
601397	2	Sweden	0	0	0	1	High school, <9y	0	0	0	0	0	0	0	0	0	0	0	0	0	0	0	0	0	0	0	0	0	86	86	0	0	0	0	0	0	0	0	0	0	0	0	0	0	0	0	258	258	0
605581	2	Sweden	0	0	0	1	High school, 9-10y	0	0	0	2336	2336	0	0	0	0	2409	2409	0	0	0	0	2462	2462	0	0	0	0	2531	2531	0	0	0	0	2630	2630	0	0	0	0	2753	2753	0	0	0	0	2894	2894	0
605589	2	Sweden	0	0	0	1	High school, <9y	0	0	0	34	34	0	0	0	0	30	30	0	0	0	0	33	33	0	0	0	0	124	124	0	0	42	0	539	539	0	0	36	0	527	527	0	0	0	0	1218	1218	0
605831	2	Sweden	0	0	0	1	High school, <9y	0	111	0	1034	1034	0	0	0	0	1219	1219	0	0	25	0	566	566	0	0	0	0	390	390	0	0	87	0	993	993	0	0	0	0	2006	2006	0	0	0	0	1579	1579	0
606764	2	Sweden	0	0	0	1	High school, <9y	0	0	0	0	0	0	0	0	0	87	87	0	0	0	0	113	113	0	0	0	0	430	430	0	0	0	0	726	726	0	0	0	0	552	552	0	0	0	0	517	517	0
607516	2	Sweden	0	0	0	1	High school, 9-10y	0	0	0	1874	1874	0	0	0	0	2634	2634	0	1	0	0	2143	2143	0	0	0	0	1719	1719	0	1	0	0	2168	2168	0	1	0	0	586	586	0	1	0	0	726	726	0
608690	2	Sweden	2	0	2	1	Gymnasium, 12y	1	144	0	1033	1033	0	0	0	0	1236	1236	0	0	0	0	1693	1693	0	0	0	0	1861	1861	0	0	0	0	1613	1613	0	0	0	0	1339	1339	0	0	0	0	1294	1294	0
612324	2	Sweden	0	0	0	1	High school, <9y	0	0	0	1096	1096	0	0	0	0	2017	2017	0	0	0	0	2176	2176	0	0	0	0	2187	2187	0	0	0	0	1401	1401	0	0	0	0	510	510	0	0	0	0	1392	1392	0
614663	2	Sweden	1	0	1	1	College/University, <14y	0	0	0	0	0	0	0	0	0	144	144	0	0	0	0	19	19	0	0	0	0	0	0	0	0	0	0	0	0	0	0	189	0	0	0	1	0	0	0	0	0	1
615637	2	Sweden	1	0	1	1	High school, <9y	0	9	102	1392	1392	0	0	0	0	237	237	0	0	0	0	1253	1253	0	0	0	48	1943	1943	0	0	0	141	1818	1818	0	0	0	0	780	780	0	0	0	0	1864	1864	0
627539	2	Sweden	0	0	0	1	High school, 9-10y	0	0	0	909	909	0	0	0	0	1167	1167	0	0	0	0	1462	1904	0	0	0	0	1001	1609	0	0	0	0	486	1337	0	0	0	0	32	1015	0	0	0	0	0	1054	0
633022	2	Sweden	0	0	0	1	High school, 9-10y	0	0	0	1467	1467	0	0	0	0	1355	1355	0	0	0	0	1288	1288	0	0	0	0	1517	1517	0	0	0	0	1539	1539	0	0	0	0	1662	1662	0	0	0	0	1809	1809	0
633891	2	Sweden	2	0	2	1	Primary school	0	0	0	1694	1694	0	0	0	0	1810	1810	0	0	0	0	1973	1973	0	0	0	0	2008	2008	0	0	0	0	1934	1934	0	0	0	0	213	213	0	0	0	0	0	0	0
644443	2	Sweden	0	0	0	1	High school, 9-10y	0	0	0	0	0	0	1	0	100	247	247	0	1	65	301	1080	1080	0	1	0	9	1221	1221	0	0	0	0	1316	1316	0	0	0	0	1113	1113	0	0	0	0	1917	1917	0
653001	2	Sweden	0	0	0	1	High school, 9-10y	0	0	0	2553	2553	0	0	0	0	2874	2874	0	0	0	0	2378	2378	0	0	0	0	1818	1818	0	0	0	0	1455	1455	0	0	0	0	2244	2244	0	0	0	0	2521	2521	0
657057	2	Sweden	0	0	0	1	Gymnasium, 12y	0	0	0	0	0	0	0	0	0	0	0	0	0	90	0	194	194	0	0	0	0	1910	1910	0	0	0	112	2193	2193	0	1	194	97	1376	1376	0	1	202	0	802	802	0
659907	2	Sweden	0	0	0	1	High school, 9-10y	1	0	91	751	751	0	1	0	120	1855	1855	0	0	0	0	2169	2169	0	0	0	0	2361	2361	0	0	0	0	2315	2315	0	0	0	0	2286	2286	0	0	0	0	2806	2806	0
670016	2	Sweden	2	0	2	1	Gymnasium, 12y	0	0	0	1461	1461	0	0	0	0	1840	1840	0	0	0	0	1905	1905	0	0	0	0	2049	2049	0	0	0	0	635	635	0	0	0	0	815	815	0	0	0	0	1950	1950	0
673165	2	Sweden	1	0	1	1	Gymnasium, 12y	1	84	58	631	631	0	1	0	75	910	910	0	0	0	0	1808	1808	0	0	0	0	1760	1760	0	0	0	0	2008	2008	0	0	0	0	2108	2108	0	0	0	0	2237	2237	0
673254	2	Sweden	1	0	1	1	High school, 9-10y	1	77	0	12	12	0	1	215	0	0	0	0	1	268	0	0	0	0	1	44	0	1438	1438	0	1	0	248	1430	1430	0	1	0	120	1744	1744	0	0	0	0	1939	1939	0
682816	2	Sweden	0	0	0	1	College/University, <14y	1	106	0	132	132	0	1	0	0	728	728	0	1	0	0	1432	1432	0	1	0	0	1442	1442	0	1	0	0	479	479	0	1	44	0	1017	1017	0	0	2	0	45	1170	0
689298	2	Sweden	0	0	0	1	High school, 9-10y	0	0	0	2754	2754	0	0	0	0	2955	2955	0	0	0	0	2932	2932	0	0	0	0	3063	3063	0	0	0	0	3083	3083	0	0	0	0	3157	3157	0	0	0	0	3231	3231	0
706394	2	Sweden	0	0	0	1	High school, 9-10y	1	87	0	1939	1939	0	1	80	0	0	0	0	1	208	0	0	0	0	1	230	0	0	0	0	1	274	0	434	434	0	0	0	0	1774	1774	0	0	0	0	318	318	0
710581	2	Sweden	1	0	1	1	Gymnasium, 12y	0	0	0	1064	1064	0	0	0	0	2139	2139	0	0	0	0	2199	2199	0	0	0	0	2317	2317	0	0	0	0	2448	2448	0	0	0	0	2633	2633	0	0	0	0	2801	2801	0
714706	2	Sweden	2	0	2	1	College/University, <14y	1	118	0	646	646	0	1	125	0	428	428	0	0	0	0	339	339	0	0	0	0	0	0	0	0	0	0	65	65	0	0	0	0	0	0	0	0	0	0	713	713	0
718062	2	Sweden	0	0	0	1	High school, 9-10y	0	0	0	1886	1886	0	0	0	0	1673	1673	0	0	0	0	1847	1847	0	0	0	0	2112	2112	0	0	0	0	2252	2252	0	0	0	0	2503	2503	0	0	0	0	2444	2444	0
718701	2	Sweden	0	0	0	1	Gymnasium, 12y	0	0	0	180	180	0	0	0	0	0	0	0	0	0	0	233	233	0	0	0	0	388	388	0	1	30	194	1075	1075	0	1	0	365	1571	1571	0	1	0	293	2001	2001	0
721527	2	Sweden	1	1	4	1	High school, 9-10y	0	0	0	21	21	1	0	0	0	0	0	1	0	0	0	0	0	1	0	41	0	56	56	1	1	24	0	0	0	0	1	60	274	1087	1087	0	1	0	76	1538	1538	0
730625	2	Sweden	1	0	1	1	High school, <9y	0	106	0	830	830	0	0	33	0	0	0	0	0	0	0	0	0	0	1	130	0	0	0	0	1	228	0	193	193	0	1	0	0	1827	1827	0	0	0	0	1779	1779	0
734961	2	Sweden	0	0	0	1	High school, <9y	0	0	0	325	325	0	0	0	0	931	931	0	0	0	0	143	143	0	0	0	0	2022	2022	0	0	0	0	1860	1860	0	0	0	0	2304	2304	0	0	0	0	2457	2457	0
740795	2	Sweden	0	0	0	1	High school, 9-10y	0	0	0	1695	1695	0	0	0	0	1696	1696	0	0	0	0	1803	1803	0	0	0	0	1792	1792	0	0	0	0	1853	1853	0	0	0	0	1800	1800	0	0	0	0	1752	1752	0
747757	2	Sweden	1	0	1	1	High school, 9-10y	0	0	0	2300	2394	0	0	0	0	1373	1373	0	0	0	0	2070	2070	0	0	0	0	4230	4230	0	0	0	0	5137	5137	0	0	0	0	5458	5458	0	0	0	0	5589	5589	0
749113	2	Sweden	0	0	0	1	High school, 9-10y	0	0	0	2092	2092	0	0	0	0	2176	2176	0	0	0	0	1110	1110	0	0	0	0	1170	1170	0	0	0	0	1204	1204	0	0	0	0	584	584	0	0	0	0	0	0	0
750005	2	Sweden	0	0	0	1	High school, <9y	0	0	0	1888	1888	0	0	0	0	564	564	0	0	0	0	1947	1947	0	0	0	0	1984	1984	0	0	0	0	1972	1972	0	0	0	0	1199	1199	0	0	0	0	2691	2902	0
753748	2	Sweden	0	0	0	1	College/University, >=14y	0	0	0	1663	1663	0	0	0	0	4178	4178	0	1	97	0	68	68	0	0	53	0	265	265	0	1	5	0	570	570	0	1	193	0	930	930	0	1	340	0	204	204	0
753933	2	Sweden	0	0	0	1	Gymnasium, 12y	0	0	0	214	214	0	0	35	0	232	232	0	0	0	0	975	975	0	0	0	0	1576	1576	0	1	69	0	477	477	0	0	0	0	656	656	0	0	0	0	837	837	0
754596	2	Sweden	0	0	0	1	College/University, <14y	0	0	0	1389	1389	0	0	0	3	851	851	0	1	0	366	2388	2388	0	1	0	38	3447	3447	0	0	0	0	4355	4355	0	0	0	0	5876	5876	0	0	0	0	4971	4971	0
757080	2	Sweden	0	0	0	1	Gymnasium, 12y	0	0	0	604	604	0	0	0	0	1564	1564	0	0	0	0	1168	1168	0	0	0	0	1185	1185	0	0	0	0	1398	1398	0	0	0	0	482	482	0	0	0	0	856	856	0
758454	2	Sweden	1	0	1	1	High school, 9-10y	0	0	0	2224	2224	0	0	0	0	2219	2219	0	0	0	0	2228	2228	0	0	0	0	2375	2375	0	0	0	0	2016	2016	0	0	0	0	846	846	0	0	0	0	0	0	0
768858	2	Sweden	0	1	3	1	High school, <9y	0	0	0	1542	1542	0	0	0	0	1440	1440	0	1	61	0	871	871	0	1	66	0	0	0	0	0	0	0	0	0	0	0	25	0	29	29	0	1	306	29	273	273	0
770082	2	Sweden	0	0	0	1	High school, <9y	1	60	0	101	101	0	1	181	0	249	249	0	1	96	0	3	3	0	1	68	0	0	0	0	0	0	0	998	998	0	0	0	0	2168	2168	0	0	0	0	2465	2465	0
774381	2	Sweden	0	1	3	1	High school, 9-10y	0	0	0	1867	1867	0	0	0	0	1978	1978	0	0	0	0	2085	2085	0	0	0	0	1941	1941	0	0	0	0	1967	1967	0	0	0	0	1671	1671	1	0	0	0	1738	1738	1
776125	2	Sweden	0	0	0	1	High school, <9y	0	0	0	505	505	0	0	0	0	874	874	0	0	0	0	1761	1761	0	0	0	0	2056	2056	0	0	0	0	2278	2278	0	0	0	0	2615	2615	0	0	0	0	2943	2943	0
787382	2	Sweden	1	0	1	1	Gymnasium, 12y	0	0	0	2350	2350	0	0	0	0	2373	2373	0	0	0	0	2366	2366	0	0	0	0	2432	2432	0	0	0	0	3003	3003	0	0	0	0	2590	2590	0	0	0	0	2747	2747	0
793538	2	Sweden	1	0	1	1	High school, 9-10y	0	0	0	2327	2327	0	0	0	0	2973	2973	0	0	0	0	2982	2982	0	0	0	0	3405	3405	0	0	0	0	3745	3745	0	0	0	0	3740	3740	0	0	0	0	4009	4009	0
796984	2	Sweden	1	0	1	1	High school, 9-10y	0	0	0	2441	2441	0	0	0	0	2473	2473	0	0	0	0	2554	2554	0	0	0	0	2748	2748	0	0	0	0	2895	2895	0	0	0	0	3076	3076	0	0	0	0	3130	3130	0
798602	2	Sweden	2	0	2	1	High school, 9-10y	0	0	0	1639	1639	0	0	0	0	1655	1655	0	0	0	0	1786	1786	0	0	0	0	1621	1621	0	0	0	0	1593	1940	0	0	0	0	1322	1572	0	0	0	0	7	415	0
803333	2	Sweden	0	0	0	1	Gymnasium, 12y	0	0	0	254	254	0	1	131	0	777	777	0	1	11	0	430	430	0	0	44	0	704	704	0	0	31	0	1165	1165	0	0	0	0	1991	1991	0	0	0	0	127	127	0
812471	2	Sweden	0	0	0	1	High school, <9y							0	0	0	0	0	0	0	0	0	132	132	0	0	0	0	12	12	0	0	36	0	251	251	0	0	0	0	2130	2130	0	0	0	0	2143	2143	0
827689	2	Sweden	0	0	0	1	High school, 9-10y	0	0	0	0	647	0	0	120	0	0	38	0	0	310	0	34	34	0	0	0	0	315	315	0	0	0	0	448	448	0	0	0	0	181	181	0	0	0	0	56	56	0
832193	2	Sweden	2	0	2	1	High school, 9-10y	0	0	0	1969	1969	0	0	0	0	1993	1993	0	1	214	0	1439	1439	0	1	274	0	850	850	0	1	8	0	2484	2484	0	0	0	0	2982	2982	0	0	0	0	2810	2810	0
834850	2	Sweden	0	0	0	1	Gymnasium, 12y	0	0	0	2177	2177	0	0	0	0	2231	2231	0	0	0	0	2240	2240	0	0	0	0	2250	2250	0	0	0	0	2562	2562	0	0	0	0	3245	3245	0	0	0	0	3297	3297	0
839785	2	Sweden	0	0	0	1	Gymnasium, 12y	0	0	0	1566	1566	0	0	0	0	1645	1645	0	0	0	0	1008	1008	0	0	0	0	880	880	0	0	42	0	233	233	0	0	0	0	1261	1261	0	0	0	0	2751	2751	0
840337	2	Sweden	0	0	0	1	Gymnasium, 12y	0	0	0	1015	1015	0	0	0	0	1587	1587	0	0	61	0	22	22	0	1	50	0	1626	1626	0	0	0	0	2105	2105	0	0	0	0	2283	2283	0	0	0	0	1356	1356	0
840829	2	Sweden	0	0	0	1	Gymnasium, 12y	0	0	0	275	275	0	0	0	0	2704	2704	0	0	0	0	2557	2557	0	0	0	0	2912	2912	0	0	0	0	3418	3418	0	0	0	0	3481	3481	0	0	0	0	3677	3677	0
841755	2	Sweden	0	0	0	1	High school, 9-10y	0	0	0	874	874	0	0	0	0	1582	1582	0	0	0	0	1792	1792	0	0	0	0	391	391	0	0	0	0	1116	1116	0	0	0	0	1608	1608	0	1	35	0	914	914	0
845005	2	Sweden	1	0	1	1	High school, 9-10y	0	0	0	2075	2075	0	0	0	0	2017	2017	0	0	0	0	1891	1891	0	0	0	0	2241	2241	0	0	0	0	2292	2292	0	0	0	0	2438	2438	0	0	0	0	2625	2625	0
846063	2	Sweden	0	0	0	1	High school, 9-10y	0	0	0	55	55	0	0	0	0	61	61	0	0	0	0	588	588	0	0	0	0	2376	2376	0	0	0	0	3076	3076	0	0	0	0	2628	2628	0	0	0	0	4737	4737	0
847712	2	Sweden	0	0	0	1	High school, 9-10y	0	0	0	1131	1131	0	0	0	0	1097	1097	0	0	0	0	1379	1379	0	0	0	0	1519	1519	0	0	0	0	1721	1721	0	0	0	0	1512	1512	0	0	0	0	1984	1984	0
849157	2	Sweden	0	0	0	1	High school, 9-10y	0	0	0	1793	1793	0	0	0	0	1740	1740	0	0	0	0	1906	1906	0	0	0	0	1782	1782	0	0	0	0	1991	1991	0	0	0	0	2073	2073	0	0	0	0	2148	2148	0
850130	2	Sweden	0	0	0	1	High school, <9y							0	0	0	46	46	0	0	0	0	0	0	0	0	0	0	76	76	0	0	0	0	482	482	0	0	0	0	689	689	0	0	7	0	1540	1540	0
850944	2	Sweden	0	0	0	1	Gymnasium, 12y	0	0	0	2926	2926	0	0	0	0	3077	3077	0	0	0	0	4611	4611	0	0	0	0	4869	4869	0	0	0	0	5893	5893	0	0	0	0	6653	6653	0	0	0	0	6782	6782	0
860788	2	Sweden	0	0	0	1	High school, 9-10y	0	0	0	2099	2099	0	0	0	0	2140	2140	0	1	40	0	416	416	0	1	24	0	2209	2209	0	0	0	0	2439	2439	0	0	0	0	2675	2675	0	0	0	0	2554	2554	0
867046	2	Sweden	0	0	0	1	College/University, >=14y	0	0	0	1505	1505	0	0	0	0	264	264	0	0	31	0	878	878	0	1	12	0	1286	1286	0	0	0	0	1703	1703	0	0	0	0	1921	1921	0	0	0	0	837	837	0
867467	2	Sweden	0	0	0	1	High school, <9y	0	33	0	413	413	0	0	0	0	75	75	0	0	0	0	0	0	0	0	0	0	0	0	0	0	0	0	0	0	0	0	0	0	0	0	0	0	0	0	0	0	0
873690	2	Sweden	0	0	0	1	High school, 9-10y	0	0	0	1180	1180	0	0	0	0	1016	1016	0	0	0	0	1955	1955	0	0	0	0	1894	1894	0	0	0	0	963	963	0	0	0	0	1710	1710	0	0	0	0	167	167	0
878665	2	Sweden	1	0	1	1	College/University, <14y	0	0	0	1655	1655	0	0	0	0	2310	2310	0	0	0	130	3489	3489	0	0	0	51	3816	3816	0	0	0	66	2226	2226	0	1	34	1	1561	1561	0	0	0	0	2633	2633	0
879801	2	Sweden	0	0	0	1	High school, 9-10y	0	0	0	0	0	0	0	0	0	0	0	0	0	0	0	0	0	0	0	0	0	0	0	0	0	0	0	0	0	1	0	0	0	7	7	1	0	0	0	0	0	1
885667	2	Sweden	0	0	0	1	Gymnasium, 12y	0	0	0	949	949	0	0	0	0	1774	1774	0	1	0	106	2121	2121	0	0	0	0	2539	2539	0	0	0	0	2533	2533	0	0	0	0	2341	2341	0	0	0	0	2086	2086	0
886181	2	Sweden	1	0	1	1	Primary school	0	0	0	3271	3271	0	0	0	0	3259	3259	0	0	0	0	2555	2555	0	0	0	0	1661	1661	0	1	117	0	1163	1163	1	1	71	0	399	399	1	1	0	3	1076	1076	1
905977	2	Sweden	0	0	0	1	Gymnasium, 12y	0	0	0	20	20	0	0	0	0	228	228	0	0	0	0	586	586	0	0	0	0	0	0	0	0	0	0	270	582	0	0	0	0	181	1282	0	0	0	0	122	1177	0
907401	2	Sweden	1	0	1	1	Primary school	0	0	0	357	357	0	0	0	0	472	472	0	0	0	0	185	185	0	0	0	0	5	5	0	0	0	0	0	0	0	0	0	0	0	0	0	0	0	0	0	0	0
908511	2	Sweden	2	0	2	1	Primary school	0	0	0	888	888	0	0	0	0	933	933	0	0	0	0	958	958	0	0	0	0	984	984	0	0	0	0	1015	1015	0	0	0	0	1070	1070	0	0	0	0	1176	1176	0
909116	2	Sweden	0	0	0	1	High school, 9-10y	0	0	0	2226	2226	0	0	0	0	2229	2229	0	0	0	0	2414	2414	0	0	0	0	2396	2396	0	0	0	0	2532	2532	0	0	0	0	2480	2480	0	0	0	0	2653	2653	0
923345	2	Sweden	2	0	2	1	High school, 9-10y	0	0	0	170	170	1	0	0	0	152	152	1	0	0	0	124	124	1	0	0	0	12	12	1	0	0	0	7	7	1	0	0	0	17	17	1	0	0	0	27	27	1
925633	2	Sweden	0	0	0	1	Gymnasium, 12y	0	0	0	1718	1718	0	0	0	0	925	925	0	0	0	0	2035	2035	0	0	0	0	3172	3172	0	0	0	0	0	0	0	0	0	0	300	300	0	0	0	0	102	102	0
926457	2	Sweden	0	0	0	1	High school, <9y	0	0	0	1267	1267	0	0	0	0	1354	1354	0	0	0	0	1225	1225	0	0	0	0	1438	1438	0	0	0	0	1848	1848	0	0	0	0	1732	1732	0	0	0	0	1699	1699	0
932660	2	Sweden	1	0	1	1	High school, 9-10y	0	0	0	581	581	0	0	0	0	1688	1688	0	0	0	0	1729	1729	0	1	192	0	1216	1216	0	1	102	0	1028	1028	0	1	1	0	2472	2472	0	1	118	0	1843	1843	0
934370	2	Sweden	0	0	0	1	High school, <9y	0	0	0	594	594	0	0	0	0	1687	1687	0	0	0	0	1896	1896	0	0	0	0	2019	2019	0	0	0	0	2210	2210	0	0	0	0	2510	2510	0	0	0	0	2221	2221	0
935885	2	Sweden	0	0	0	1	High school, 9-10y	0	0	0	2281	2281	0	0	0	0	2381	2381	0	0	0	0	2547	2547	0	0	0	0	2288	2288	0	0	0	0	2542	2542	0	0	0	0	3025	3025	0	0	0	0	3129	3129	0
939513	2	Sweden	2	1	5	1	High school, 9-10y	0	0	0	313	313	0	0	0	0	7	7	0	0	0	0	2378	2378	0	0	0	0	0	0	0	1	343	0	0	0	0	1	31	0	0	0	0	0	0	0	0	0	0
943264	2	Sweden	1	0	1	1	High school, <9y	0	0	0	1761	1761	0	0	0	0	2087	2087	0	0	0	0	1910	1910	0	0	0	0	1903	1903	0	0	0	0	1986	1986	0	0	0	0	1571	1571	0	0	0	0	181	181	0
943712	2	Sweden	0	0	0	1	High school, <9y	0	0	0	742	742	0	0	0	0	711	711	0	0	0	0	1707	1707	0	0	0	0	799	799	0	0	0	0	1796	1796	0	0	0	0	797	797	0	0	0	0	406	406	0
957298	2	Sweden	0	0	0	1	College/University, <14y	0	0	0	548	548	0	0	0	0	1876	1876	0	0	0	0	1202	1202	0	0	0	0	2302	2302	0	0	0	0	1164	1164	0	0	0	0	640	640	0	0	0	0	526	526	0
957432	2	Sweden	0	0	0	1	High school, <9y	0	0	0	0	0	0	0	0	0	0	0	0	0	0	0	83	83	0	0	0	0	0	0	0	0	0	0	0	0	0	0	0	0	0	0	0	0	0	0	0	0	0
958649	2	Sweden	0	0	0	1	College/University, <14y	0	0	0	0	0	0	0	0	0	0	0	0	0	195	0	877	877	0	0	0	0	1777	1777	0	0	0	0	2254	2254	0	0	0	0	2984	2984	0	0	0	0	3295	3295	0
960458	2	Sweden	0	0	0	1	Gymnasium, 12y	0	0	0	927	927	0	0	0	0	1712	1712	0	0	0	0	1488	1488	0	0	0	0	196	196	0	0	0	0	677	677	0	0	0	0	1859	1859	0	0	0	0	1961	1961	0
963339	2	Sweden	0	0	0	1	College/University, >=14y	0	0	0	1099	1099	0	0	0	0	1323	1323	0	0	0	0	1258	1258	0	0	0	0	1628	1628	0	0	0	0	2901	2901	0	0	0	0	2921	2921	0	0	0	0	2242	2242	0
967216	2	Sweden	1	0	1	1	High school, 9-10y	0	0	0	2085	2085	0	0	0	0	3363	3363	0	0	0	0	2706	2706	0	0	0	0	4094	4094	0	0	0	0	4554	4554	0	0	0	0	4237	4237	0	0	0	0	3976	3976	0
967351	2	Sweden	1	0	1	1	High school, 9-10y	0	0	0	230	230	0	0	0	0	1452	1452	0	0	0	0	1231	1231	0	0	0	0	1062	1062	0	0	0	0	1362	1362	0	0	0	0	1476	1476	0	0	0	0	1599	1599	0
970876	2	Sweden	0	0	0	1	Gymnasium, 12y	0	0	0	1943	1943	0	0	0	0	1791	1791	0	0	0	0	648	648	0	0	0	0	447	447	0	0	0	0	816	816	0	0	0	0	2561	2561	0	0	0	0	2174	2174	0
979521	2	Sweden	0	0	0	1	High school, <9y	0	0	0	2509	2509	0	1	141	0	1381	1381	0	1	18	0	1846	1846	0	1	0	244	2349	2349	0	1	0	253	2000	2000	0	0	0	0	1808	1808	0	0	0	0	2249	2249	0
980493	2	Sweden	0	0	0	1	College/University, <14y	0	0	0	547	547	0	0	0	0	483	483	0	0	0	0	347	347	0	1	151	0	1542	1542	0	0	0	0	1862	1862	0	0	0	0	896	896	0	1	43	0	2601	2601	0
981565	2	Sweden	1	1	4	1	High school, 9-10y	1	0	0	2241	2241	0	1	0	0	1881	1881	0	0	0	0	2146	2146	0	1	151	0	1869	1869	0	1	47	0	1678	1678	0	1	24	0	2021	2021	0	0	0	0	1822	1822	0
982979	2	Sweden	1	0	1	1	College/University, <14y	0	0	0	924	924	0	0	0	0	1048	1048	0	0	0	0	521	521	0	0	0	0	551	551	0	0	0	0	1047	1047	0	0	0	0	1157	1157	0	0	0	0	1250	1250	0
982988	2	Sweden	0	0	0	1	High school, 9-10y	0	0	0	1470	1470	0	0	0	0	1493	1493	0	0	0	0	1513	1513	0	0	0	0	1912	1912	0	0	0	0	1968	1968	0	0	0	0	2054	2054	0	0	0	0	2288	2288	0
983142	2	Sweden	0	0	0	1	High school, 9-10y	0	0	0	2151	2151	0	0	0	0	1834	1834	0	0	0	0	2190	2190	0	0	0	0	2170	2170	0	0	0	0	2843	2843	0	0	0	0	3140	3140	0	0	0	0	3258	3258	0
986469	2	Sweden	1	0	1	1	Gymnasium, 12y	0	0	0	1708	1708	0	0	0	0	1716	1716	0	0	0	0	1816	1816	0	0	0	0	1878	1878	0	0	0	0	1936	1936	0	0	0	0	1997	1997	0	0	0	0	2209	2209	0
986563	2	Sweden	0	0	0	1	College/University, <14y	0	0	0	155	155	0	0	0	0	288	288	0	0	0	0	384	384	0	0	0	0	651	651	0	0	0	0	1234	1234	0	1	97	0	665	665	0	0	0	0	2729	2729	0
990832	2	Sweden	1	0	1	1	High school, 9-10y	0	0	0	0	0	0	0	0	0	696	696	0	0	0	0	835	835	0	1	0	0	1694	1694	0	0	0	0	1615	1615	0	0	0	0	2204	2204	0	0	0	0	2341	2341	0
991549	2	Sweden	2	0	2	1	High school, 9-10y	0	0	0	2531	2531	0	0	0	0	822	822	0	0	0	0	1283	1283	0	0	0	0	1933	1933	0	0	0	0	2193	2193	0	0	0	0	952	952	0	0	0	0	147	147	0
995542	2	Sweden	1	0	1	1	High school, 9-10y	0	0	0	1696	1696	0	0	0	0	2044	2044	0	0	0	0	1861	2653	0	0	0	0	1995	2042	0	0	0	0	2294	2294	0	0	0	0	2345	2345	0	0	0	0	2749	2749	0
996128	2	Sweden	0	0	0	1	High school, 9-10y	1	29	0	890	890	0	0	29	0	0	0	0	1	131	0	204	204	0	1	311	0	100	100	0	1	24	0	295	295	0	1	197	67	734	734	0	1	79	0	1000	1022	0
998368	2	Sweden	1	0	1	1	High school, 9-10y	0	0	0	2127	2127	0	0	0	0	2198	2198	0	0	0	0	2246	2246	0	0	0	0	2341	2341	0	0	0	0	2371	2371	0	0	0	0	2381	2381	0	0	0	0	2521	2521	0
999224	2	Sweden	0	0	0	1	Gymnasium, 12y	0	0	0	156	156	0	0	0	0	447	447	0	0	0	0	696	696	0	0	0	0	1119	1119	0	0	0	0	568	568	0	0	0	0	1578	1578	0	0	0	0	1749	1749	0
1000375	2	Sweden	2	0	2	1	College/University, <14y	1	211	0	1104	1104	0	1	273	0	212	212	0	1	66	0	994	994	0	1	107	0	1666	1666	0	0	0	0	898	898	0	0	0	0	1543	1543	0	0	0	0	2008	2008	0
1000680	2	Sweden	0	0	0	1	Gymnasium, 12y	0	0	0	2316	2316	0	0	0	0	2422	2422	0	0	0	0	2429	2429	0	0	0	0	2463	2463	0	0	0	0	2603	2603	0	0	0	0	1277	1277	0	0	0	0	2602	2602	0
1009508	2	Sweden	1	0	1	1	High school, 9-10y	1	0	212	1944	1944	0	0	0	0	1852	1852	0	0	0	0	117	117	0	0	0	0	135	135	1	0	0	0	0	0	1	0	0	0	13	13	1	0	0	0	11	11	1
1009984	2	Sweden	0	0	0	1	High school, 9-10y	0	0	0	2120	2120	0	0	0	0	1063	1063	0	0	0	0	2215	2215	0	0	0	0	1714	1714	0	0	0	0	2353	2353	0	1	306	0	693	693	0	1	132	0	0	0	0
1014412	2	Sweden	0	0	0	1	High school, 9-10y	0	0	0	497	497	0	0	0	0	527	527	0	0	0	0	539	539	0	0	0	0	698	698	0	0	0	0	787	787	0	0	0	0	766	766	0	0	0	0	179	179	0
1016234	2	Sweden	1	0	1	1	High school, 9-10y	0	0	0	1771	1771	0	0	0	0	1422	1422	0	0	0	0	1759	1759	0	0	0	0	1719	1719	0	0	0	0	1193	1193	0	0	0	0	461	461	0	0	0	0	561	561	0
1021083	2	Sweden	0	0	0	1	College/University, >=14y	0	0	0	1333	1333	0	0	0	0	1088	1088	0	0	0	0	707	707	0	0	0	0	533	533	0	0	0	0	1232	1232	0	0	0	0	811	811	0	0	0	0	167	167	0
1025148	2	Sweden	0	0	0	1	High school, <9y	0	0	0	607	607	0	0	0	0	1253	1253	0	0	0	0	704	704	0	0	0	0	2479	2479	0	0	0	0	2407	2407	0	0	0	0	2674	2674	0	0	0	0	2386	2386	0
1025512	2	Sweden	1	0	1	1	Gymnasium, 12y	0	0	0	773	773	0	0	0	0	1045	1045	0	0	0	0	286	286	0	0	1	0	958	958	0	0	0	0	2490	2490	0	0	0	0	2625	2625	0	0	0	0	2777	2777	0
1030263	2	Sweden	2	0	2	1	Gymnasium, 12y	0	0	0	198	198	0	0	0	0	2187	2187	0	0	0	0	2574	2574	0	0	0	0	2441	2441	0	0	0	0	2004	2004	0	0	0	0	1362	1362	0	0	0	0	2308	2308	0
1037825	2	Sweden	1	0	1	1	High school, <9y	0	0	0	613	613	0	0	0	0	1061	1061	0	0	0	0	1244	1244	0	0	0	0	1379	1379	0	0	0	0	1279	1279	0	0	0	0	502	502	0	0	0	0	1233	1233	0
1042281	2	Sweden	2	0	2	1	High school, 9-10y	1	21	0	0	0	0	0	0	0	11	11	0	1	166	0	0	0	0	1	9	0	2452	2452	0	0	0	0	2396	2396	0	0	0	0	2499	2499	0	0	0	0	2582	2582	0
1043629	2	Sweden	1	0	1	1	High school, 9-10y	0	0	0	426	426	0	1	211	0	0	0	0	1	39	263	1720	1720	0	0	0	0	2152	2152	0	0	0	0	1489	1489	0	0	0	0	1422	1422	0	1	59	0	2238	2238	0
1043789	2	Sweden	0	1	3	1	Gymnasium, 12y	0	0	0	0	0	0	0	47	0	52	52	0	0	28	0	1	1	0	0	0	0	254	254	0	0	0	0	208	208	0	0	0	0	570	570	0	0	0	0	1106	1106	0
1046379	2	Sweden	0	0	0	1	Gymnasium, 12y	0	0	0	2498	2498	0	0	0	0	2619	2619	0	0	0	0	2796	2796	0	0	0	0	3006	3006	0	0	0	0	3005	3005	0	0	0	0	3094	3094	0	0	0	0	3190	3190	0
1046675	2	Sweden	0	0	0	1	High school, <9y	0	0	0	437	437	0	0	0	0	352	352	0	0	0	0	577	577	0	0	0	0	359	359	0	0	0	0	497	497	0	0	0	0	658	658	0	0	0	0	641	641	0
1047135	2	Sweden	1	0	1	1	Gymnasium, 12y	0	0	0	20	20	0	0	0	0	73	73	0	0	63	0	42	42	0	0	37	0	37	37	0	0	8	0	186	186	0	0	0	0	21	21	0	0	0	0	1153	1153	0
1051407	2	Sweden	0	0	0	1	High school, 9-10y	0	0	0	1785	1785	0	0	0	0	1797	1797	0	0	0	0	1835	1835	0	0	0	0	2229	2229	0	1	153	0	2380	2380	0	1	7	0	2679	2679	0	0	0	0	2656	2656	0
1051708	2	Sweden	0	0	0	1	College/University, >=14y	0	0	0	4228	4228	0	0	0	0	4839	4839	0	0	0	0	4386	4386	0	0	0	0	4946	4946	0	0	0	0	6394	6394	0	0	0	0	5752	5752	0	0	0	0	6255	6255	0
1061368	2	Sweden	1	0	1	1	High school, 9-10y	0	0	0	2086	2086	0	0	0	0	1539	1539	0	0	0	0	1209	1209	0	0	0	0	585	585	0	0	0	0	1241	1241	0	0	0	0	667	667	0	0	0	0	1630	1630	0
1061379	2	Sweden	0	0	0	1	Gymnasium, 12y	0	0	0	0	0	0	0	15	0	503	503	0	0	0	0	2260	2260	0	0	0	0	2356	2356	0	0	0	0	2573	2573	0	0	0	0	2566	2566	0	0	0	0	2736	2736	0
1062900	2	Sweden	0	0	0	1	Gymnasium, 12y	0	0	0	2118	2118	0	0	0	0	2216	2216	0	0	0	0	2019	2019	0	0	0	0	725	725	0	0	0	0	432	432	0	1	86	0	794	794	0	1	92	0	862	862	0
1067449	2	Sweden	0	0	0	1	College/University, <14y	0	0	0	582	582	0	0	0	0	299	299	0	0	0	0	1155	1155	0	0	7	0	1801	1801	0	0	0	0	1845	1845	0	0	0	0	2836	2836	0	1	39	0	2454	2454	0
1067580	2	Sweden	0	0	0	1	Gymnasium, 12y	0	0	0	1819	1819	0	0	0	0	2067	2067	0	0	0	0	970	970	0	0	0	0	333	333	0	0	0	0	1225	1225	0	0	0	0	433	433	0	0	0	0	669	669	0
1073938	2	Sweden	0	0	0	1	Gymnasium, 12y	0	0	0	1546	1546	0	0	0	0	1431	1431	0	0	0	75	1537	1537	0	0	0	0	1785	1785	0	0	0	0	1824	1824	0	0	0	0	1773	1773	0	0	0	0	2381	2381	0
1080415	2	Sweden	0	0	0	1	High school, 9-10y	0	0	0	3940	3940	0	0	0	0	4641	4641	0	0	0	0	3506	3506	0	0	0	0	172	172	0	0	0	0	2131	2131	0	0	0	0	3153	3153	0	0	0	0	1098	1098	0
1084183	2	Sweden	1	0	1	1	High school, 9-10y	0	0	0	2116	2116	0	0	0	0	2185	2185	0	0	0	0	2222	2222	0	0	0	0	2325	2325	0	0	0	0	2378	2378	0	0	0	0	2413	2413	0	0	0	0	2190	2190	0
1087227	2	Sweden	0	0	0	1	College/University, <14y	0	16	0	155	155	0	0	73	0	0	0	0	0	218	0	0	0	0	0	23	0	2197	2197	0	0	0	0	2450	2450	0	0	0	0	2422	2422	0	0	82	0	1188	1188	0
1088073	2	Sweden	0	0	0	1	Gymnasium, 12y	0	0	0	2578	2578	0	0	0	0	2742	2742	0	0	0	0	3158	3158	0	0	0	0	3108	3108	0	0	0	0	3304	3304	0	0	0	0	3557	3557	0	0	0	0	3740	3740	0
1088237	2	Sweden	0	0	0	1	College/University, <14y	1	204	0	0	0	0	1	68	0	1286	1286	0	0	5	0	539	539	0	0	0	0	524	524	0	0	0	0	489	489	0	0	0	0	2157	2157	0	0	0	0	3037	3037	0
1091393	2	Sweden	1	1	4	1	High school, 9-10y	0	0	0	533	533	0	0	0	0	236	236	0	0	0	0	100	100	1	0	0	0	0	0	1	0	0	0	1165	1165	1	0	0	0	106	106	1	0	0	0	0	0	1
1116490	2	Sweden	0	1	3	1	Gymnasium, 12y	0	0	0	1776	1776	0	0	0	0	1978	1978	0	0	0	0	392	392	0	0	0	0	621	621	0	0	0	0	0	0	0	0	0	0	1470	1470	0	1	100	4	1872	1872	0
1117927	2	Sweden	1	0	1	1	Gymnasium, 12y	0	0	0	2108	2108	0	0	0	0	2587	2587	0	0	0	0	2625	2625	0	0	0	0	2269	2269	0	0	0	0	2877	2877	0	0	0	0	2562	2562	0	0	0	0	2615	2615	0
1127909	2	Sweden	0	0	0	1	High school, <9y	0	0	0	2444	2444	0	0	0	24	1819	1819	0	1	28	338	1352	1352	0	1	0	365	1975	1975	0	1	119	246	1645	1645	0	1	86	0	1692	1692	0	0	0	0	2542	2542	0
1132744	2	Sweden	0	0	0	1	High school, 9-10y	0	0	0	2092	2092	0	0	0	0	2099	2099	0	0	0	0	2443	2443	0	0	0	0	2408	2408	0	0	0	0	2445	2445	0	0	0	0	2419	2419	0	0	0	0	2762	2762	0
1136399	2	Sweden	1	0	1	1	High school, 9-10y	0	0	0	0	0	0	0	0	0	0	0	0	0	71	0	0	0	0	1	59	0	81	81	0	0	0	0	1833	1833	0	0	0	0	1947	1947	0	0	0	0	1595	1595	0
1144921	2	Sweden	1	0	1	1	High school, 9-10y	0	0	0	1583	1583	0	0	0	0	1451	1451	0	0	0	0	1384	1384	0	0	0	0	1459	1459	0	0	0	0	1536	1536	0	0	0	0	819	819	0	0	0	0	286	286	0
1145116	2	Sweden	0	0	0	1	College/University, <14y	0	0	0	0	0	0	0	126	0	0	0	0	0	118	0	115	115	0	0	106	0	70	70	0	0	0	0	1354	1354	0	0	0	0	1853	1853	0	0	45	0	1710	1710	0
1151109	2	Sweden	1	1	4	1	High school, 9-10y	0	0	0	677	677	0	0	0	0	381	381	0	0	0	0	440	440	0	0	0	0	601	601	0	0	0	0	2025	2025	0	0	0	0	1941	1941	0	0	0	0	2266	2266	0
1152064	2	Sweden	0	0	0	1	Gymnasium, 12y	0	0	0	3246	3246	0	0	0	0	1841	1841	0	0	0	0	253	253	0	0	0	0	2427	2427	0	0	0	0	3992	3992	0	0	0	0	4042	4042	0	0	0	0	4072	4072	0
1153081	2	Sweden	1	0	1	1	High school, 9-10y	0	0	0	186	186	0	0	0	0	329	329	0	0	0	0	1814	1814	0	0	0	0	1830	1830	0	0	0	0	2049	2049	0	0	0	0	2224	2224	0	0	0	0	2510	2510	0
1157567	2	Sweden	0	0	0	1	College/University, <14y	1	35	0	643	643	0	0	0	0	1018	1018	0	0	0	0	1154	1154	0	0	0	0	626	626	0	0	0	0	1691	1691	0	0	0	0	811	811	0	0	0	0	2075	2075	0
1159779	2	Sweden	0	0	0	1	College/University, <14y	1	0	1	742	742	0	0	0	0	497	497	0	1	31	0	304	304	0	1	0	0	1885	1885	0	0	0	0	2519	2519	0	0	0	0	2060	2060	0	1	107	0	1532	1532	0
1160889	2	Sweden	0	0	0	1	High school, <9y	0	0	0	2292	2292	0	0	0	0	2162	2162	0	0	0	0	2197	2197	0	0	0	0	2248	2248	0	0	0	0	2202	2202	0	0	0	0	2283	2283	0	0	0	0	2339	2339	0
1166104	2	Sweden	0	0	0	1	College/University, <14y	0	0	0	1082	1082	0	0	0	0	2882	2882	0	0	0	0	3050	3050	0	0	0	0	3374	3374	0	0	0	0	2857	2857	0	0	0	0	2964	2964	0	0	0	0	3072	3072	0
1167974	2	Sweden	1	0	1	1	High school, <9y	0	0	0	1543	1543	0	0	0	0	1651	1651	0	0	0	0	1903	1903	0	0	0	0	1791	1791	0	0	0	0	1891	1891	0	0	0	0	2137	2137	0	0	0	0	2677	2677	0
1169629	2	Sweden	0	0	0	1	High school, 9-10y	0	0	0	2037	2037	0	0	0	0	1231	1231	0	0	0	0	1870	1870	0	0	0	0	1974	1974	0	0	0	0	2363	2363	0	1	0	246	2547	2547	0	1	0	366	2560	2560	0
1169820	2	Sweden	0	0	0	1	Gymnasium, 12y	0	0	0	1192	1192	0	0	16	0	924	924	0	0	0	0	938	938	0	0	0	0	573	573	0	0	0	0	1351	1351	0	0	0	0	352	352	0	0	0	0	1391	1391	0
1178815	2	Sweden	1	0	1	1	High school, 9-10y	1	0	0	1686	1686	0	0	0	0	2026	2026	0	0	0	0	2229	2229	0	0	0	0	2283	2283	0	0	0	0	1816	1816	0	0	0	0	809	809	0	0	0	0	829	829	0
1180209	2	Sweden	2	0	2	1	High school, 9-10y	0	0	0	1201	1201	0	1	0	0	461	461	0	0	0	0	167	167	0	0	0	0	840	840	0	0	0	0	1301	1301	0	0	55	0	683	683	0	0	0	0	2947	2947	0
1182682	2	Sweden	1	0	1	1	Gymnasium, 12y	0	0	0	53	53	0	0	0	0	788	788	0	0	0	0	956	956	0	0	0	0	1114	1114	0	0	0	0	1051	1051	0	0	0	0	1047	1047	0	0	0	0	999	999	0
1183431	2	Sweden	0	0	0	1	High school, <9y	0	0	0	579	579	0	1	0	32	1148	1148	0	1	8	0	1418	1418	0	0	0	0	1360	1360	0	0	0	0	1517	1517	0	0	0	0	1001	1001	0	0	0	0	190	190	0
1183962	2	Sweden	1	0	1	1	High school, 9-10y	0	0	0	1757	1757	0	0	0	0	1891	1958	0	0	0	0	1561	1565	0	1	186	19	404	404	0	1	25	0	1772	1772	0	0	0	0	1645	1645	0	0	0	0	1578	1578	0
1186067	2	Sweden	1	0	1	1	High school, <9y	0	0	0	2117	2117	0	0	0	0	1055	1055	0	0	0	0	433	433	0	1	15	0	1185	1185	0	1	50	0	2653	2653	0	1	0	0	2458	2458	0	0	0	0	2297	2297	0
1189573	2	Sweden	0	0	0	1	High school, 9-10y	0	0	0	308	308	0	0	0	0	184	184	0	0	0	0	1415	1415	0	0	0	0	1540	1540	0	0	0	0	1590	1590	0	0	0	0	1654	1654	0	0	0	0	2088	2088	0
1194068	2	Sweden	0	0	0	1	High school, <9y	1	211	0	51	51	0	1	41	0	0	0	0	1	212	0	0	0	0	1	328	0	105	105	0	1	148	0	1166	1166	0	1	8	0	562	562	0	0	0	0	107	107	0
1194918	2	Sweden	0	0	0	1	High school, <9y	0	0	0	2956	2956	0	0	0	0	3149	3149	0	0	0	0	3216	3216	0	0	0	0	3463	3463	0	0	0	0	3343	3343	0	0	0	0	3672	3672	0	0	0	0	4002	4002	0
1195104	2	Sweden	2	0	2	1	High school, 9-10y	0	0	0	1726	1726	0	0	0	0	1806	1806	0	0	0	0	1876	1876	0	1	93	0	1414	1414	0	1	191	174	792	792	0	1	0	365	1173	1173	0	1	0	62	1439	1439	0
1195759	2	Sweden	0	0	0	1	High school, 9-10y	0	0	0	1708	1708	0	0	0	0	1799	1799	0	0	0	0	1915	1915	0	0	0	0	2530	2530	0	0	0	0	2576	2576	0	0	0	0	2496	2496	0	0	0	0	2847	2847	0
1196083	2	Sweden	1	0	1	1	Gymnasium, 12y	1	97	153	914	914	0	1	205	0	8	8	0	1	263	0	0	0	0	1	182	0	0	0	0	1	119	0	0	0	0	0	0	0	0	0	0	0	0	0	36	36	1
1199171	2	Sweden	0	0	0	1	Gymnasium, 12y	0	69	0	281	281	0	0	14	0	1370	1370	0	1	122	0	759	759	0	1	58	0	1234	1234	0	1	29	0	1098	1098	0	1	0	0	1381	1381	0	0	0	0	1085	1085	0
1200991	2	Sweden	0	0	0	1	Gymnasium, 12y	0	0	0	2209	2209	0	0	0	0	2272	2272	0	0	0	0	2119	2119	0	0	0	0	725	725	0	0	0	0	1115	1115	0	0	0	0	1968	1968	0	0	0	0	715	715	0
1201491	2	Sweden	0	0	0	1	High school, 9-10y	0	51	0	0	0	0	0	43	0	211	211	0	0	0	0	327	327	0	0	0	0	370	370	0	0	0	0	348	348	0	0	0	0	337	337	0	0	0	0	387	387	0
1201707	2	Sweden	0	0	0	1	Gymnasium, 12y	0	0	0	246	246	0	0	89	24	427	427	0	1	6	54	2145	2145	0	0	0	0	2673	2673	0	0	0	0	2812	2812	0	0	0	0	2890	2890	0	1	87	0	306	306	0
1202125	2	Sweden	0	0	0	1	High school, <9y	0	0	0	222	222	0	0	0	0	789	789	1	0	0	0	882	882	1	0	0	0	1579	1579	1	0	0	0	1406	1406	1	0	0	0	1246	1246	1	0	0	0	1274	1274	1
1203214	2	Sweden	1	0	1	1	Gymnasium, 12y	0	0	0	2305	2305	0	0	0	0	2219	2219	0	0	0	0	3156	3156	0	0	0	0	3316	3316	0	0	0	0	3350	3350	0	0	0	0	3217	3217	0	0	0	0	3491	3491	0
1203785	2	Sweden	0	0	0	1	Gymnasium, 12y	0	0	0	361	361	0	0	0	0	568	568	0	0	0	0	728	728	0	0	0	0	1345	1345	0	0	0	0	1392	1392	0	0	0	0	1661	1661	0	0	0	0	370	370	0
1214108	2	Sweden	0	0	0	1	Gymnasium, 12y	0	0	0	630	630	0	0	0	0	162	162	0	0	0	0	606	606	0	0	0	0	143	143	0	0	28	0	34	34	0	0	90	0	364	364	0	0	217	0	492	492	0
1218051	2	Sweden	0	0	0	1	High school, <9y	0	0	0	378	378	0	0	0	0	380	380	0	0	0	0	823	823	0	0	22	0	836	836	0	0	31	0	1166	1166	0	1	99	0	1483	1483	0	0	0	0	1935	1935	0
1223033	2	Sweden	0	0	0	1	High school, 9-10y	0	0	0	813	813	0	0	0	0	342	342	0	0	0	0	70	70	0	0	0	0	100	100	0	0	0	0	0	0	0	0	0	0	300	300	0	0	0	0	750	750	0
1228002	2	Sweden	0	0	0	1	College/University, >=14y	0	0	0	439	439	0	0	0	0	2741	2741	0	0	0	0	658	658	0	0	0	0	3738	3738	0	0	0	0	1351	1351	0	0	0	0	3600	3600	0	0	0	0	4821	4821	0
1230311	2	Sweden	1	0	1	1	High school, 9-10y	0	0	0	2276	2276	0	0	0	0	2371	2371	0	0	0	0	2570	2570	0	0	0	0	2735	2735	0	0	0	0	2709	2709	0	0	0	0	2989	2989	0	0	0	0	2798	2798	0
1233605	2	Sweden	0	0	0	1	High school, 9-10y	0	0	0	1665	1665	0	0	0	0	1770	1770	0	0	0	0	1792	1792	0	0	0	0	1818	1818	0	0	0	0	1885	1885	0	0	0	0	1948	1948	0	0	0	0	531	531	0
1236685	2	Sweden	1	0	1	1	High school, 9-10y	0	0	0	2179	2179	0	0	0	0	2328	2328	0	0	0	0	2392	2392	0	0	0	0	2498	2498	0	0	0	0	2566	2566	0	0	0	0	2609	2609	0	0	0	0	2767	2767	0
1241263	2	Sweden	0	0	0	1	High school, 9-10y	0	0	0	2769	2769	0	0	0	0	2494	2494	0	0	0	0	3158	3158	0	0	0	0	2966	2966	0	0	0	0	3614	3614	0	0	0	0	3288	3288	0	0	0	0	3580	3580	0
1243584	2	Sweden	0	0	0	1	Primary school	0	0	0	0	0	0	0	0	0	0	0	0	0	0	0	0	0	0	0	0	0	0	0	0	0	0	0	0	0	0	0	0	0	0	0	0	0	0	0	0	0	0
1251686	2	Sweden	0	0	0	1	High school, <9y	0	0	0	2070	2070	1	0	0	0	2244	2244	0	0	0	0	2360	2360	0	0	0	0	2417	2417	0	0	0	0	2572	2572	0	0	0	0	2940	2940	0	0	0	0	2900	2900	0
1254632	2	Sweden	0	0	0	1	College/University, <14y	0	0	0	102	102	0	0	0	0	312	312	0	0	0	0	1094	1094	0	0	0	0	1770	1770	0	0	0	0	816	816	0	0	0	0	0	0	0	0	0	0	11	11	0
1260706	2	Sweden	0	0	0	1	High school, <9y	0	0	0	1919	1919	0	0	0	0	1774	1774	0	0	0	0	1972	1972	0	0	0	0	2629	2629	0	0	6	0	2358	2358	0	0	0	0	1895	1895	0	0	0	0	139	139	0
1263481	2	Sweden	0	0	0	1	College/University, <14y	0	0	0	1443	1443	0	0	0	0	1954	1954	0	0	0	0	1188	1188	0	1	0	0	2673	2673	0	1	4	0	1652	1652	0	0	0	0	2727	2727	0	0	0	0	2688	2688	0
1266207	2	Sweden	0	0	0	1	High school, 9-10y	0	0	0	2957	2957	0	0	0	0	3247	3247	0	0	0	0	3363	3363	0	0	0	0	3712	3712	0	0	0	0	4412	4412	0	0	0	0	4416	4416	0	0	0	0	4083	4083	0
1275042	2	Sweden	0	0	0	1	High school, 9-10y	0	0	0	1492	1492	0	0	0	0	1484	1484	0	0	0	0	1788	1788	0	0	0	0	1982	1982	0	0	0	0	1851	1851	0	0	0	0	1954	1954	0	0	0	0	1478	1478	0
1277063	2	Sweden	0	0	0	1	High school, 9-10y	0	0	0	2167	2167	0	0	0	0	2305	2305	0	0	0	0	2337	2337	0	0	0	0	2312	2312	0	0	0	0	2476	2476	0	0	0	0	2623	2623	0	0	0	0	2715	2715	0
1285469	2	Sweden	0	0	0	1	High school, 9-10y	0	0	0	1510	1510	0	0	0	0	1306	1306	0	0	0	0	1005	1005	0	0	0	0	1793	1793	0	0	0	0	1844	1844	0	0	0	0	1917	1917	0	0	0	0	2261	2261	0
1285620	2	Sweden	0	0	0	1	High school, <9y	0	0	0	199	199	0	0	0	0	70	70	0	0	0	0	82	82	0	0	0	0	979	979	0	0	0	0	1391	1391	0	0	0	0	1877	1877	0	0	0	0	3858	3858	0
1286060	2	Sweden	1	0	1	1	High school, 9-10y	0	0	0	1860	1860	0	0	0	0	2065	2065	0	0	0	0	2041	2041	0	0	0	0	2074	2074	0	0	31	0	2025	2025	0	1	365	0	0	0	0	1	52	0	0	0	0
1290310	2	Sweden	0	0	0	1	College/University, <14y	0	0	0	1985	1985	0	0	0	0	1994	1994	0	0	0	0	2137	2137	0	0	0	0	2179	2179	0	0	0	0	2255	2255	0	0	0	0	2322	2322	0	0	0	0	2261	2261	0
1303863	2	Sweden	2	0	2	1	High school, <9y	0	0	0	1078	1078	0	0	0	0	1107	1107	0	0	0	0	1144	1144	0	0	0	0	1180	1180	0	0	0	0	1217	1217	0	0	0	0	1259	1259	0	0	0	0	1367	1367	0
1312041	2	Sweden	2	0	2	1	College/University, >=14y	0	0	0	3159	3159	0	0	0	0	2931	2931	0	0	0	0	2328	2328	0	0	0	0	4424	4424	0	0	0	0	5210	5210	0	0	0	0	3702	3702	0	0	0	0	1099	1099	0
1312246	2	Sweden	0	0	0	1	High school, 9-10y	0	0	0	256	256	0	0	0	0	1656	1656	0	0	0	0	1304	1304	0	0	0	0	1347	1347	0	0	0	0	1498	1498	0	0	0	0	1650	1650	0	1	32	0	1490	1490	0
1319025	2	Sweden	0	0	0	1	Gymnasium, 12y	0	0	0	181	181	0	0	0	0	785	785	0	0	0	0	201	201	0	0	0	0	394	394	0	0	0	0	0	0	0	0	0	0	2774	2774	0	0	0	0	2666	2666	0
1337718	2	Sweden	1	1	4	1	High school, <9y	0	0	0	1674	1674	0	0	0	0	547	547	0	0	0	0	143	143	0	0	23	0	451	451	0	1	114	0	581	581	0	1	151	0	1070	1070	0	0	0	0	1269	1269	0
1340647	2	Sweden	0	0	0	1	College/University, <14y	0	0	0	2199	2199	0	0	0	0	2441	2441	0	0	0	0	2621	2621	0	0	0	0	2723	2723	0	0	0	0	2796	2796	0	0	0	0	2836	2836	0	0	0	0	1702	1702	0
1341650	2	Sweden	1	0	1	1	Primary school	0	0	0	1392	1392	0	0	0	0	1418	1418	0	0	0	0	1694	1694	0	0	0	0	2039	2039	0	0	0	0	2103	2103	0	0	0	0	2172	2172	0	0	0	0	1467	1467	0
1343179	2	Sweden	2	0	2	1	Primary school	0	0	0	1147	1147	0	0	0	0	1732	1732	0	0	0	0	1799	1799	0	0	0	0	233	233	0	0	0	0	247	247	0	0	0	0	2116	2116	0	0	0	0	2029	2029	0
1348946	2	Sweden	0	0	0	1	Gymnasium, 12y	0	0	0	1917	1917	0	1	0	0	1623	1623	0	0	0	0	347	347	0	0	0	0	1115	1115	0	0	0	0	2065	2065	0	0	0	0	2242	2242	0	0	0	0	2428	2428	0
1357458	2	Sweden	1	0	1	1	College/University, >=14y	0	0	0	3352	3352	0	0	0	0	3341	3341	0	0	0	0	3223	3223	0	0	0	0	935	935	0	0	0	0	2747	2747	0	0	0	0	3831	3831	0	0	0	0	3540	3540	0
1365545	2	Sweden	0	0	0	1	Gymnasium, 12y	0	0	0	1270	1270	0	0	0	0	1331	1331	0	0	0	0	1440	1440	0	0	0	0	1743	1743	0	0	0	0	1678	1678	0	0	0	0	1767	1767	0	0	0	0	1752	1752	0
1369700	2	Sweden	0	0	0	1	College/University, <14y	0	0	0	1314	1314	0	0	0	0	2389	2389	0	0	0	0	2650	2650	0	0	0	0	2731	2731	0	0	0	0	2951	2951	0	0	0	0	3047	3047	0	0	0	0	3115	3115	0
1372885	2	Sweden	0	0	0	1	Gymnasium, 12y	0	0	0	1169	1169	0	0	0	0	742	742	0	0	0	0	913	913	0	0	0	0	391	391	0	0	0	0	210	210	0	0	0	0	1087	1087	0	0	0	0	2850	2850	0
1373208	2	Sweden	2	1	5	1	High school, 9-10y	0	0	0	100	100	0	0	0	0	410	410	0	0	0	0	1180	1180	0	0	0	0	1497	1497	0	0	0	0	1878	1878	0	0	0	0	1270	1270	0	0	0	0	1232	1232	0
1375964	2	Sweden	0	1	3	1	Gymnasium, 12y	0	0	0	1367	1367	0	0	0	0	1362	1362	0	0	0	0	1457	1457	0	0	0	0	1487	1487	0	0	0	0	1375	1375	0	0	0	0	1738	1738	0	0	0	0	1914	1914	0
1376516	2	Sweden	2	1	5	1	Primary school	0	0	0	2165	2165	0	0	0	0	2268	2268	0	0	0	0	2460	2460	0	0	0	0	2643	2643	0	0	0	0	2534	2534	0	0	0	0	2617	2617	0	0	0	0	2055	2055	0
1376573	2	Sweden	0	0	0	1	College/University, <14y	0	0	0	224	224	0	0	0	0	319	319	0	0	0	0	1724	1724	0	0	0	0	2623	2623	0	0	0	0	2405	2405	0	0	0	0	1734	1734	0	0	0	0	381	381	0
1382220	2	Sweden	1	1	4	1	High school, 9-10y	0	86	0	1537	1537	0	1	161	0	973	973	0	1	211	0	0	0	0	1	193	0	0	0	0	0	0	0	257	257	0	0	0	0	1482	1482	0	0	0	0	1422	1422	0
1383726	2	Sweden	0	0	0	1	High school, 9-10y	1	22	265	941	941	0	0	0	0	1507	1507	0	0	16	0	1495	1495	0	0	0	0	1859	1859	0	0	0	0	2213	2213	0	0	0	0	2329	2329	0	0	0	0	2626	2626	0
1384241	2	Sweden	1	0	1	1	Primary school	0	0	0	1203	1203	0	0	0	0	1216	1216	0	0	0	0	1209	1209	0	0	0	0	1188	1188	0	0	0	0	1436	1436	0	0	0	0	1448	1448	0	0	0	0	1444	1444	0
1394058	2	Sweden	0	0	0	1	College/University, <14y	0	0	0	925	925	0	1	0	280	1311	1311	0	1	0	306	1075	1075	0	1	0	198	1992	1992	0	0	0	0	3033	3033	0	0	0	0	3388	3388	0	0	0	0	1366	1366	0
1401838	2	Sweden	2	0	2	1	High school, <9y	0	0	0	1730	1730	0	0	0	0	1015	1015	0	0	0	0	18	18	0	0	0	0	153	153	0	0	0	0	0	0	1	0	0	0	9	9	1	0	0	0	84	84	1
1402424	2	Sweden	0	0	0	1	Gymnasium, 12y	0	147	0	0	0	0	0	43	101	1097	1097	0	0	0	40	324	324	0	0	0	0	1652	1652	0	1	49	0	987	987	0	0	0	0	458	458	0	1	0	0	1946	1946	0
1408301	2	Sweden	1	0	1	1	High school, 9-10y	0	0	0	1238	1248	0	0	0	0	1249	1259	0	0	0	0	1328	1337	0	0	0	0	1365	1365	0	0	0	0	1414	1423	0	0	0	0	1462	1472	0	0	0	0	1502	1510	0
1411260	2	Sweden	0	0	0	1	College/University, <14y	0	0	62	611	611	0	0	0	21	647	647	0	0	0	0	666	666	0	0	0	0	1430	1430	0	0	0	0	2214	2214	0	0	0	0	2575	2575	0	0	0	0	2743	2743	0
1422429	2	Sweden	1	0	1	1	High school, 9-10y	0	0	0	1171	1171	0	0	0	0	1199	1199	0	0	0	0	1763	1763	0	0	0	0	1341	1341	0	0	0	0	736	736	0	0	0	0	687	687	0	0	0	0	1128	1128	0
1434807	2	Sweden	0	0	0	1	Gymnasium, 12y	0	0	0	30	30	0	0	0	0	46	46	0	0	43	0	99	99	0	0	0	0	1163	1163	0	0	0	0	1243	1243	0	0	0	0	2108	2108	0	0	0	0	2427	2427	0
1435453	2	Sweden	0	0	0	1	High school, <9y	0	0	0	334	334	0	0	0	0	356	356	0	0	15	0	0	0	0	0	0	0	1043	1043	0	0	0	0	0	0	0	0	0	0	1482	1482	0	0	0	0	2566	2566	0
1438642	2	Sweden	1	0	1	1	Gymnasium, 12y	0	0	0	2061	2061	0	0	0	0	2122	2122	0	0	0	0	2188	2188	0	0	0	0	2115	2115	0	0	0	0	349	349	0	0	0	0	206	206	0	0	0	0	2267	2267	0
1440245	2	Sweden	0	0	0	1	High school, 9-10y	0	0	0	1969	1969	0	0	0	0	2609	2609	0	0	0	0	2827	2827	0	0	0	0	2097	2097	0	0	0	0	1301	1301	0	1	273	0	1854	1854	1	1	164	0	56	56	1
1443885	2	Sweden	0	0	0	1	Gymnasium, 12y	0	0	0	17	17	0	0	0	0	50	50	0	0	73	0	225	225	0	0	138	0	87	87	0	0	0	0	1083	1083	0	0	0	0	1437	1437	0	0	0	0	1466	1466	0
1448603	2	Sweden	0	0	0	1	High school, 9-10y	0	0	0	3116	3116	0	0	0	0	2965	2965	0	0	0	0	3118	3118	0	0	0	0	3174	3174	0	0	0	0	3330	3330	0	0	0	0	3259	3259	0	0	0	0	3006	3006	0
1448912	2	Sweden	0	0	0	1	Gymnasium, 12y	0	0	0	624	624	0	0	0	0	652	652	0	0	0	0	292	292	0	0	0	0	0	0	0	0	0	0	440	440	0	0	0	0	846	846	0	0	0	0	1135	1135	0
1451275	2	Sweden	0	0	0	1	Gymnasium, 12y	0	0	0	0	0	0	0	0	0	0	0	0	0	0	0	0	0	0	0	0	0	0	0	0	0	0	0	253	253	0	0	0	0	771	771	0	0	0	0	338	338	0
1469138	2	Sweden	0	0	0	1	High school, 9-10y	0	0	0	146	146	0	0	0	0	31	31	0	0	0	0	0	0	0	0	0	0	0	0	0	0	0	0	0	0	0	0	0	0	0	0	0	0	0	0	0	0	0
1480001	2	Sweden	0	0	0	1	College/University, >=14y	0	0	0	462	462	0	1	0	0	643	643	0	1	0	320	591	591	0	1	0	24	1292	1292	0	0	0	0	2825	2825	0	1	0	0	2890	2890	0	0	0	0	4047	4047	0
1482680	2	Sweden	1	1	4	1	College/University, <14y	0	0	0	27	27	0	0	0	0	360	621	0	0	0	0	813	868	0	0	0	0	723	723	0	0	0	0	733	733	0	0	1	0	892	892	0	0	0	0	1558	1691	0
1485262	2	Sweden	0	0	0	1	High school, 9-10y	0	22	0	106	106	0	0	0	0	1266	1266	0	0	0	0	1331	1331	0	0	0	0	1303	1303	0	1	127	0	867	867	0	1	29	0	0	0	0	0	0	0	0	0	0
1491317	2	Sweden	2	0	2	1	High school, 9-10y	0	0	0	2062	2062	0	0	0	0	2402	2402	0	0	0	0	2571	2571	0	0	0	0	2372	2372	0	0	0	0	2499	2499	0	0	0	0	2419	2419	0	0	0	0	2604	2604	0
1492221	2	Sweden	1	0	1	1	High school, 9-10y	0	0	0	20	20	0	0	0	0	1923	1923	0	0	0	0	1426	1426	0	0	0	0	155	155	0	1	53	0	248	248	0	1	0	0	858	858	0	0	0	0	180	180	0
1493084	2	Sweden	1	0	1	1	College/University, >=14y	1	233	0	0	0	0	1	107	45	187	187	0	0	0	0	0	0	0	1	93	0	1139	1139	0	0	0	0	1500	1500	0	0	0	0	1298	1298	0	0	0	0	1438	1438	0
1504864	2	Sweden	0	0	0	1	High school, 9-10y	1	0	104	297	297	0	0	0	0	2010	2010	0	0	0	0	698	698	0	0	288	0	440	440	0	0	160	0	1634	1634	0	0	0	0	1967	1967	0	0	0	0	2066	2066	0
1506836	2	Sweden	0	0	0	1	High school, 9-10y	0	0	0	2200	2200	0	0	0	0	2392	2392	0	0	0	0	2431	2431	0	0	0	0	2522	2522	0	0	0	0	2573	2573	0	0	0	0	2708	2708	0	0	0	0	2801	2801	0
1508582	2	Sweden	2	0	2	1	Gymnasium, 12y	0	0	0	687	687	0	0	0	0	2050	2050	0	0	0	0	2197	2197	0	0	0	0	475	475	0	0	0	0	1668	1668	0	0	0	0	2411	2411	0	0	0	0	2432	2432	0
1509627	2	Sweden	1	0	1	1	High school, 9-10y	0	0	0	245	245	0	0	0	0	1320	1320	0	0	0	0	1413	1413	0	0	0	0	53	53	0	0	0	0	1452	1452	0	0	0	0	1496	1496	0	0	0	0	1241	1241	0
1511597	2	Sweden	0	0	0	1	Gymnasium, 12y	0	0	0	185	185	0	0	0	0	192	192	0	0	0	0	307	307	0	0	0	0	477	477	0	0	0	0	813	813	0	0	0	0	231	231	0	0	0	0	2	2	0
1518526	2	Sweden	0	0	0	1	Gymnasium, 12y	0	0	0	1966	1966	0	0	0	0	1200	1200	0	0	0	0	1222	1222	0	0	0	0	1233	1233	0	0	0	0	657	657	0	0	0	0	0	0	0	0	0	0	0	0	0
1522187	2	Sweden	0	0	0	1	College/University, >=14y	1	166	0	1576	1576	0	1	25	0	1065	1065	0	1	0	0	2761	2761	0	0	0	0	2332	2332	0	0	0	0	2745	2745	0	0	5	0	0	0	0	1	258	0	230	230	0
1526684	2	Sweden	0	0	0	1	College/University, <14y	0	0	0	2229	2229	0	0	0	0	2037	2037	0	0	0	0	2077	2077	0	0	0	0	2035	2035	0	0	0	0	1985	1985	0	0	0	0	1981	1981	0	0	0	0	1976	1976	0
1529770	2	Sweden	0	0	0	1	High school, <9y	1	154	153	591	591	0	0	0	0	0	0	0	1	164	0	172	172	0	1	344	0	22	22	0	1	61	0	448	448	0	1	0	0	1099	1099	0	0	0	0	2300	2300	0
1533982	2	Sweden	2	0	2	1	Gymnasium, 12y	0	97	0	22	22	0	0	51	0	600	600	0	0	40	0	15	15	0	0	74	0	0	0	0	0	0	0	30	30	0	0	29	0	248	248	0	1	34	0	2026	2026	0
1534197	2	Sweden	1	0	1	1	Primary school	0	0	0	1815	1815	0	0	0	0	1874	1874	0	0	0	0	1871	1871	0	0	0	0	1937	1937	0	0	0	0	2021	2021	0	0	0	0	2092	2092	0	0	0	0	2250	2250	0
1536820	2	Sweden	0	0	0	1	College/University, <14y	0	0	0	1317	1317	0	0	0	0	1437	1437	0	0	0	0	2334	2334	0	0	0	0	2735	2735	0	0	0	0	2713	2713	0	0	0	0	2872	2872	0	0	0	0	2653	2653	0
1537417	2	Sweden	0	0	0	1	High school, <9y	0	0	0	6	6	0	0	0	0	0	0	0	0	0	0	167	167	0	0	0	0	686	686	0	0	0	0	1272	1272	0	0	8	0	1394	1394	0	0	0	0	1029	1029	0
1542033	2	Sweden	0	0	0	1	High school, <9y	0	0	0	1808	1808	0	0	0	0	337	337	0	0	0	0	485	485	0	0	0	0	952	952	0	0	0	0	3237	3237	0	0	0	0	859	859	0	0	0	0	1411	1411	0
1543768	2	Sweden	1	0	1	1	High school, 9-10y	0	0	0	1998	1998	0	0	0	0	2311	2311	0	0	0	0	2353	2353	0	0	0	0	2438	2438	0	0	0	0	2093	2093	0	0	0	0	2072	2072	0	0	0	0	2204	2204	0
1560498	2	Sweden	1	0	1	1	High school, 9-10y	0	0	0	1701	1701	0	0	0	0	727	727	0	0	0	0	2215	2215	0	0	0	0	2421	2421	0	1	47	0	1903	1903	0	1	63	0	1757	1757	0	0	0	0	679	679	0
1561926	2	Sweden	0	0	0	1	College/University, >=14y	0	0	0	1447	1447	0	0	0	0	1571	1571	0	0	0	0	1577	1577	0	0	0	0	1144	1144	0	0	0	0	0	0	0	0	0	0	47	47	0	0	0	0	9	9	0
1562453	2	Sweden	0	0	0	1	High school, <9y	0	0	0	62	62	0	0	0	0	158	158	0	0	0	0	191	191	0	0	22	0	282	282	0	0	0	0	820	820	0	0	0	0	522	522	0	0	0	0	754	754	0
1564003	2	Sweden	1	0	1	1	High school, 9-10y	0	0	0	1834	1834	0	0	0	0	1846	1846	0	0	0	0	1936	1936	0	0	0	0	2347	2347	0	0	0	0	2563	2563	0	0	0	0	3039	3039	0	0	0	0	2935	2935	0
1565053	2	Sweden	0	0	0	1	High school, 9-10y	0	0	0	2343	2343	0	0	0	0	2843	2843	0	0	0	0	2959	2959	0	0	61	0	1098	1098	0	0	0	0	10	10	0	0	0	0	0	0	0	0	0	0	8	8	0
1569648	2	Sweden	2	0	2	1	College/University, <14y	0	0	0	61	61	0	0	0	0	2970	2970	0	0	0	0	419	419	0	0	0	0	1803	1803	0	0	0	0	3953	3953	0	0	0	0	4286	4286	0	0	0	0	3340	3340	0
1571026	2	Sweden	1	0	1	1	High school, 9-10y	0	0	0	2295	2295	0	0	0	0	2306	2306	0	0	0	0	2193	2193	0	0	0	0	2333	2333	0	0	0	0	2565	2565	0	0	0	0	2553	2553	0	0	0	0	2463	2463	0
1572304	2	Sweden	0	0	0	1	High school, 9-10y	1	0	338	1326	1326	0	1	0	41	1743	1743	0	0	0	0	1648	1648	0	0	0	0	1714	1714	0	0	0	0	1790	1790	0	0	0	0	1961	1961	0	0	0	0	2599	2599	0
1574327	2	Sweden	1	0	1	1	High school, 9-10y	0	0	0	2151	2151	0	0	0	0	2161	2161	0	0	0	0	2326	2326	0	0	0	0	2372	2372	0	0	0	0	2426	2426	0	0	0	0	2510	2510	0	0	0	0	829	829	0
1576716	2	Sweden	2	0	2	1	High school, 9-10y	0	0	0	1343	1343	0	0	0	0	1581	1581	0	0	0	0	1571	1571	0	0	0	0	1088	1088	0	0	0	0	1121	1121	0	0	0	0	832	832	0	0	0	0	517	517	0
1587168	2	Sweden	0	0	0	1	High school, 9-10y	0	0	0	2077	2077	0	0	0	0	2191	2191	0	0	0	0	2284	2284	0	0	0	0	2362	2362	0	0	0	0	2477	2477	0	0	0	0	2581	2581	0	0	0	0	2770	2770	0
1589100	2	Sweden	0	0	0	1	College/University, >=14y	1	13	0	456	456	0	1	1	100	520	520	0	1	0	126	878	878	0	1	0	138	1654	1654	0	0	0	0	1993	1993	0	0	0	0	2577	2577	0	0	0	0	2966	2966	0
1590788	2	Sweden	0	0	0	1	High school, 9-10y	0	0	0	2419	2419	0	0	0	0	2484	2484	0	0	0	0	2336	2336	0	0	0	0	2498	2498	0	0	0	0	2523	2523	0	0	0	0	2546	2546	0	0	0	0	2692	2692	0
1594675	2	Sweden	1	0	1	1	High school, 9-10y	0	0	0	1573	1573	0	0	0	0	1631	1631	0	0	0	0	1708	1708	0	0	0	0	1761	1761	0	0	0	0	1737	1737	0	0	0	0	1862	1862	0	0	0	0	1977	1977	0
1606669	2	Sweden	0	0	0	1	Gymnasium, 12y	0	0	0	1891	2188	0	0	0	0	2055	2123	0	0	0	0	2180	2184	0	0	0	0	1928	1929	0	0	0	0	2017	2617	0	0	0	0	2346	2381	0	0	0	0	2449	2449	0
1607927	2	Sweden	1	0	1	1	High school, <9y	0	0	0	1860	1860	0	0	0	0	1937	1937	0	0	0	0	1992	1992	0	0	0	0	2033	2033	0	0	0	0	2068	2068	0	0	0	0	2167	2167	0	0	0	0	2222	2222	0
1608991	2	Sweden	0	0	0	1	Gymnasium, 12y	0	38	42	166	166	0	0	0	0	335	335	0	0	0	0	219	219	0	0	116	0	352	352	0	0	246	0	1020	1020	0	0	0	0	521	521	0	1	118	0	233	233	0
1610306	2	Sweden	1	0	1	1	High school, 9-10y	1	69	0	334	334	0	1	233	0	471	471	0	1	0	0	1892	1892	0	1	0	0	2132	2132	0	1	0	251	2233	2233	0	1	0	43	2255	2255	0	0	0	0	2236	2236	0
1615730	2	Sweden	0	0	0	1	Gymnasium, 12y	0	0	0	2506	2506	0	1	99	0	2416	2416	0	1	151	0	484	484	0	0	0	0	2245	2245	0	0	0	0	2547	2547	0	0	0	0	2823	2823	0	0	0	0	2887	2887	0
1627362	2	Sweden	0	0	0	1	College/University, <14y	0	0	0	1010	1010	0	0	0	0	1174	1174	0	0	0	0	2765	2765	0	0	0	0	2807	2807	0	0	0	0	2915	2915	0	0	0	0	265	265	0	0	0	0	2789	2789	0
1631873	2	Sweden	1	0	1	1	College/University, <14y	0	0	0	1461	1461	0	0	0	0	1811	1811	0	0	0	0	1345	1345	0	0	0	0	1240	1240	0	0	0	0	1476	1476	0	0	0	50	1397	1397	0	0	0	0	1159	1159	0
1634692	2	Sweden	0	0	0	1	High school, 9-10y	0	35	171	1818	1818	0	0	0	0	2166	2166	0	0	0	0	2475	2475	0	0	0	0	2667	2667	0	0	0	0	2761	2761	0	0	0	0	2859	2859	0	0	0	0	3000	3000	0
1645249	2	Sweden	1	0	1	1	High school, 9-10y	0	0	0	2864	2864	0	0	0	0	2933	2933	0	0	0	0	3124	3124	0	0	0	0	2727	2727	0	0	0	0	2935	2935	0	0	0	0	3079	3079	0	0	0	0	220	220	0
1646377	2	Sweden	0	0	0	1	High school, 9-10y	0	0	0	864	864	0	0	59	0	36	36	0	1	25	0	838	838	0	1	34	0	174	174	1	1	65	0	400	400	1	1	2	0	988	988	1	0	0	19	2072	2072	0
1649476	2	Sweden	1	0	1	1	High school, 9-10y	1	0	0	1831	1831	0	0	0	0	1555	1555	0	0	0	0	72	72	0	0	0	0	1451	1451	0	0	0	72	2057	2057	0	0	0	0	2250	2250	0	0	0	0	2308	2308	0
1650077	2	Sweden	0	0	0	1	High school, 9-10y	0	0	0	2319	2319	0	0	0	0	2363	2363	0	0	0	0	2524	2524	0	0	0	0	2560	2560	0	0	0	0	2560	2560	0	0	0	0	2647	2647	0	0	0	0	2781	2781	0
1652651	2	Sweden	1	0	1	1	High school, 9-10y	0	0	0	2090	2090	0	0	0	0	2104	2104	0	0	0	0	2334	2334	0	0	0	0	2392	2392	0	0	0	0	2275	2275	0	0	0	0	2543	2543	0	0	0	0	2539	2539	0
1661515	2	Sweden	0	0	0	1	High school, 9-10y	0	0	0	0	0	0	0	0	0	1863	1863	0	0	0	0	318	907	0	0	0	0	2192	2192	0	0	0	0	2046	2736	0	0	0	0	0	0	0	0	0	0	0	0	0
1664877	2	Sweden	2	0	2	1	High school, <9y	0	0	0	1941	1941	0	0	0	0	2631	2631	0	0	0	0	3147	3147	0	0	0	0	3208	3208	0	0	0	0	3358	3358	0	0	0	0	3412	3412	0	0	0	0	3872	3872	0
1669238	2	Sweden	1	1	4	1	High school, <9y	1	0	6	1771	1771	0	0	0	0	2143	2143	0	0	0	0	2243	2243	0	0	0	0	1613	1613	0	0	0	0	2489	2489	0	0	0	0	2844	2844	0	0	0	0	2994	2994	0
1669376	2	Sweden	1	0	1	1	College/University, <14y	0	0	0	2154	2154	0	0	0	0	2660	2660	0	0	0	0	2542	2542	0	0	0	0	3066	3066	0	0	0	0	3017	3017	0	0	0	0	3275	3275	0	0	0	0	3138	3138	0
1681592	2	Sweden	0	0	0	1	Primary school	0	0	0	2029	2029	0	0	0	0	2199	2199	0	0	0	0	2187	2187	0	0	0	0	2239	2239	0	0	0	0	2337	2337	0	0	0	0	2351	2351	0	0	0	0	2452	2452	0
1682387	2	Sweden	0	1	3	1	High school, 9-10y	0	0	0	720	720	0	0	0	0	637	637	0	0	0	0	1950	1950	0	0	0	0	2039	2039	1	0	0	0	2077	2077	1	0	0	0	1124	1124	1	0	0	0	2546	2546	0
1692827	2	Sweden	1	0	1	1	High school, 9-10y	0	0	0	690	690	0	0	0	0	1258	1258	0	0	0	0	422	422	0	0	0	0	0	0	0	0	0	0	0	0	0	0	67	0	835	835	0	0	0	0	2484	2484	0
1693160	2	Sweden	0	0	0	1	High school, 9-10y	0	0	0	2143	2143	0	0	0	0	2137	2137	0	0	0	0	2367	2367	0	0	0	0	2424	2424	0	0	0	0	2288	2288	0	0	0	0	2385	2385	0	0	0	0	2578	2578	0
1694121	2	Sweden	0	0	0	1	High school, <9y	0	0	0	0	0	0	0	0	0	0	0	0	0	0	0	0	0	0	0	0	0	0	0	0	0	0	0	44	44	0	0	0	0	1	1	0	0	17	0	0	0	0
1695876	2	Sweden	0	0	0	1	Gymnasium, 12y	0	0	0	547	547	0	0	17	0	1738	1738	0	0	0	0	2543	2543	0	0	0	0	2611	2611	0	0	0	0	2512	2512	0	0	0	0	2739	2739	0	0	0	0	1819	1819	0
1697992	2	Sweden	0	0	0	1	High school, <9y	0	0	0	2171	2171	0	0	0	0	2796	2796	0	0	0	0	2544	2544	0	0	0	0	1999	1999	0	0	0	0	2283	2283	0	0	0	0	2465	2465	0	0	0	0	2640	2640	0
1701887	2	Sweden	0	0	0	1	Gymnasium, 12y	0	0	0	2002	2002	0	0	0	0	2295	2295	0	0	0	0	2470	2470	0	0	0	0	3140	3140	0	0	0	0	1139	1139	0	0	0	0	1435	1435	0	0	0	0	1384	1384	0
1702223	2	Sweden	0	0	0	1	Gymnasium, 12y	0	0	0	3815	3815	0	0	0	0	2079	2079	0	0	0	0	365	365	0	0	0	0	2343	2343	0	0	0	0	319	319	0	0	0	0	2048	2048	0	0	0	0	363	363	0
1704213	2	Sweden	0	0	0	1	College/University, <14y	0	20	0	472	472	0	0	0	0	792	792	0	1	26	0	368	368	0	1	15	0	1855	1855	0	0	0	0	3067	3067	0	0	0	0	1362	1362	0	0	0	0	2907	2907	0
1707061	2	Sweden	1	0	1	1	Gymnasium, 12y	0	0	0	3286	3286	0	0	0	0	3240	3240	0	0	0	0	3613	3613	0	0	0	0	3299	3299	0	0	0	0	3576	3576	0	0	0	0	3078	3078	0	0	0	0	2858	2858	0
1709087	2	Sweden	0	0	0	1	High school, <9y	0	0	0	884	884	0	0	0	0	7	7	0	0	0	0	1188	1188	0	0	0	0	1458	1458	0	0	0	0	1536	1536	0	0	0	0	1581	1581	0	0	0	0	1663	1663	0
1715341	2	Sweden	0	0	0	1	High school, 9-10y	0	0	0	1731	1731	0	0	0	0	1653	1653	0	0	0	0	1749	1749	0	0	0	0	1720	1720	0	0	0	0	1779	1779	0	0	0	0	1632	1632	0	0	0	0	1719	1719	0
1716674	2	Sweden	0	0	0	1	Gymnasium, 12y	1	123	158	649	649	0	1	2	0	1567	1567	0	1	0	87	740	740	0	1	0	87	2212	2212	0	0	0	0	2228	2228	0	0	6	0	2314	2314	0	0	0	0	2821	2821	0
1720724	2	Sweden	0	0	0	1	High school, <9y	0	0	0	2131	2131	0	0	0	0	2024	2024	0	0	0	0	730	730	0	0	0	0	330	330	0	0	0	0	441	441	0	0	0	0	166	166	0	0	0	0	0	0	0
1725249	2	Sweden	0	0	0	1	High school, <9y							0	0	0	77	77	0	0	0	0	111	111	0	0	0	0	111	111	0	0	0	0	1428	1428	0	0	0	0	1309	1309	0	0	0	0	620	620	0
1725463	2	Sweden	0	0	0	1	College/University, <14y	0	0	0	2638	2638	0	0	0	0	2548	2548	0	0	0	0	2634	2634	0	0	0	0	3046	3046	0	0	0	0	2957	2957	0	0	0	0	2843	2843	0	0	0	0	3023	3023	0
1727508	2	Sweden	0	0	0	1	High school, 9-10y	0	0	0	1156	1156	0	0	0	103	1364	1364	0	0	0	0	1873	1873	0	1	108	0	1239	1239	0	1	196	0	132	132	0	0	58	0	551	551	0	1	0	0	218	218	0
1731186	2	Sweden	0	0	0	1	High school, <9y	0	0	0	1735	1735	0	0	0	0	1687	1687	0	0	0	0	1899	1899	0	0	0	0	1904	1904	0	0	0	0	2084	2084	0	0	0	0	2217	2217	0	0	0	0	1976	1976	0
1732813	2	Sweden	1	0	1	1	High school, <9y	1	12	0	633	633	0	0	0	0	26	26	0	1	0	0	580	580	0	1	0	0	280	280	0	0	0	0	354	354	0	0	0	0	356	356	0	0	0	0	1254	1254	0
1740773	2	Sweden	0	0	0	1	High school, 9-10y	0	0	0	2450	2450	0	0	0	0	2300	2300	0	0	0	0	2305	2305	0	0	0	0	2191	2191	0	0	0	0	1368	1368	0	0	0	0	0	0	0	0	0	0	0	0	0
1741184	2	Sweden	2	0	2	1	High school, <9y	0	0	0	0	0	0	0	0	0	179	179	0	0	0	0	318	318	0	0	0	0	430	430	0	0	0	0	228	228	0	0	0	0	246	246	0	0	0	0	689	689	0
1749299	2	Sweden	0	0	0	1	High school, <9y	0	0	0	1646	1646	0	1	118	0	1352	1352	0	1	253	0	795	795	0	1	176	0	189	189	0	1	87	0	1350	1350	0	1	201	40	1449	1449	0	1	19	13	1297	1297	0
1750305	2	Sweden	0	0	0	1	College/University, <14y	0	0	0	395	395	0	0	0	0	476	476	0	0	0	0	817	817	0	0	0	0	881	881	0	0	0	0	615	615	0	0	0	0	798	798	0	0	0	0	787	787	0
1751283	2	Sweden	0	0	0	1	High school, 9-10y	0	0	0	2186	2186	0	0	0	0	1975	1975	0	0	0	0	1322	1322	0	0	0	0	1507	1507	0	0	0	0	2199	2199	0	0	0	0	2556	2556	0	0	0	0	2714	2714	0
1751293	2	Sweden	0	1	3	1	Gymnasium, 12y	0	0	0	1511	1511	0	0	0	0	561	561	0	0	0	0	1572	1572	0	0	0	0	577	577	0	0	0	0	2118	2118	0	0	0	0	2651	2651	0	0	0	0	3187	3187	0
1753276	2	Sweden	0	0	0	1	Gymnasium, 12y	0	0	0	195	195	0	0	0	0	555	555	0	0	0	0	0	0	0	0	0	0	0	0	0	0	0	0	371	371	0	0	0	0	1726	1726	0	0	0	0	1361	1361	0
1754938	2	Sweden	0	0	0	1	College/University, <14y	0	0	0	1904	1904	0	0	0	0	1969	1969	0	0	0	0	2009	2009	0	0	0	0	1886	1886	0	0	0	0	1976	1976	0	0	0	0	2157	2157	0	0	0	0	2226	2226	0
1755442	2	Sweden	0	0	0	1	College/University, <14y	0	0	0	753	753	0	0	0	0	755	755	0	0	0	0	851	851	0	1	91	0	1365	1365	0	0	0	0	2812	2812	0	0	0	0	3179	3179	0	0	0	0	3453	3453	0
1757365	2	Sweden	2	0	2	1	High school, 9-10y	0	0	0	1940	1940	0	0	0	0	1952	1952	0	0	0	0	2070	2070	0	0	0	0	1949	1949	0	0	0	0	2179	2179	0	0	0	0	1905	1905	0	0	0	0	2157	2157	0
1757687	2	Sweden	1	0	1	1	High school, <9y	0	0	0	2361	2361	0	0	0	0	2313	2313	0	0	0	0	2309	2309	0	0	0	0	2421	2421	0	0	0	0	2570	2570	0	0	0	0	1958	1958	0	0	0	0	2029	2029	0
1762527	2	Sweden	0	0	0	1	High school, <9y	0	0	0	494	494	0	0	0	0	661	661	0	0	0	0	183	183	0	0	0	0	232	232	0	0	0	0	116	116	0	0	0	0	520	520	0	0	0	0	2167	2167	0
1770478	2	Sweden	0	0	0	1	High school, 9-10y	0	0	0	1770	1770	0	0	0	0	2414	2414	0	0	0	0	2364	2364	0	0	0	0	2404	2404	0	0	0	0	2419	2419	0	0	0	0	2768	2768	0	0	0	0	2670	2670	0
1775570	2	Sweden	0	0	0	1	High school, 9-10y	0	0	0	2107	2107	0	0	0	0	2174	2174	0	0	0	0	2226	2226	0	0	0	0	949	949	0	0	0	0	0	0	0	0	0	0	0	0	0	0	0	0	0	0	0
1776741	2	Sweden	0	0	0	1	High school, <9y	0	0	0	2106	2106	0	0	0	0	4419	4419	0	0	0	0	0	0	0	1	277	0	49	49	0	0	0	0	1629	1629	0	0	0	0	2149	2149	0	1	100	0	1588	1588	0
1777083	2	Sweden	0	0	0	1	College/University, >=14y	0	0	0	602	602	0	0	0	0	479	479	0	0	0	0	579	579	0	0	0	0	423	423	0	0	216	0	1605	1605	0	0	0	0	2556	2556	0	0	21	0	2619	2619	0
1778682	2	Sweden	1	0	1	1	High school, 9-10y	0	0	0	1699	1699	0	0	0	0	2185	2185	0	0	0	0	2375	2375	0	0	0	0	1972	1972	0	0	0	0	1948	1948	0	0	0	0	2526	2526	0	0	0	0	2476	2476	0
1782944	2	Sweden	0	0	0	1	Gymnasium, 12y	0	0	0	36	36	0	0	0	0	329	329	0	0	0	0	338	338	0	1	126	0	489	489	0	0	0	0	329	329	0	0	0	0	461	461	0	0	0	0	1740	1740	0
1785170	2	Sweden	1	0	1	1	High school, 9-10y	1	0	0	756	756	0	0	0	0	1260	1260	0	0	0	0	1247	1247	0	0	0	0	1239	1239	0	0	0	0	1247	1247	0	0	0	0	99	99	0	0	0	44	1290	1290	0
1787768	2	Sweden	2	1	5	1	High school, <9y	0	0	0	1800	1800	0	0	0	0	1685	1685	0	0	0	0	1548	1548	0	0	0	0	1736	1736	0	0	0	0	217	217	0	0	0	0	328	328	1	0	0	0	0	0	1
1800999	2	Sweden	1	0	1	1	Gymnasium, 12y	0	83	0	1141	1141	0	0	6	0	1068	1068	0	1	69	0	0	0	0	1	70	200	939	939	0	0	0	0	1104	1104	0	0	0	0	470	470	0	0	0	0	747	747	0
1802278	2	Sweden	0	0	0	1	College/University, <14y	0	0	0	612	612	0	0	0	0	941	941	0	0	0	0	815	815	0	0	0	0	2224	2224	0	0	0	0	1387	1387	0	0	0	0	704	704	0	1	0	0	703	703	0
1805255	2	Sweden	0	0	0	1	Gymnasium, 12y	1	91	0	1604	1604	0	0	0	0	2042	2042	0	0	0	0	1901	1901	0	0	0	0	1763	1763	0	0	0	0	199	199	0	0	0	0	1441	1441	0	0	0	141	1571	1571	0
1807854	2	Sweden	0	0	0	1	High school, <9y	0	0	0	42	42	0	0	0	0	30	30	0	0	0	0	34	34	0	0	0	0	530	530	0	0	0	0	838	838	0	0	0	0	1498	1498	0	0	0	0	1621	1621	0
1813874	2	Sweden	0	0	0	1	Gymnasium, 12y	0	0	0	1718	1718	0	0	0	0	1173	1173	0	0	0	0	313	313	0	0	0	0	162	162	0	0	0	0	351	351	0	0	0	0	638	638	0	0	0	0	571	571	0
1814403	2	Sweden	0	0	0	1	High school, 9-10y	0	0	0	1421	1421	0	0	0	0	1406	1406	0	0	0	0	1446	1446	0	0	0	0	1421	1421	0	0	0	0	1505	1505	0	0	0	0	1786	1786	0	0	0	0	2150	2150	0
1817171	2	Sweden	2	0	2	1	High school, <9y	0	0	0	416	416	0	0	0	0	85	85	0	0	0	0	0	0	0	1	73	275	857	857	0	1	0	118	2074	2074	0	0	0	0	2502	2502	0	1	98	0	2167	2167	0
1817403	2	Sweden	1	0	1	1	High school, 9-10y	0	0	0	871	871	0	0	0	0	184	184	1	0	0	0	0	0	1	0	0	0	0	0	1	0	0	0	0	0	1	0	0	0	0	0	1	0	0	0	0	0	1
1821258	2	Sweden	0	0	0	1	Gymnasium, 12y	0	0	0	1159	1159	0	0	37	0	1373	1373	0	0	0	0	1099	1099	0	0	0	0	635	635	0	0	0	74	1581	1581	0	0	0	1	2286	2286	0	0	0	0	542	542	0
1825360	2	Sweden	1	0	1	1	College/University, <14y	0	0	0	543	543	0	0	0	0	644	644	0	0	0	0	1142	1142	0	0	0	0	356	356	0	0	0	0	630	630	0	0	0	0	2093	2093	0	0	0	0	1067	1067	0
1829255	2	Sweden	0	0	0	1	Gymnasium, 12y	1	0	155	1328	1328	0	1	0	0	1186	1186	0	1	0	0	2158	2158	0	0	0	0	335	335	0	0	0	0	835	835	0	0	0	0	0	0	0	0	0	0	989	989	0
1830220	2	Sweden	0	1	3	1	Gymnasium, 12y	0	0	0	134	134	0	0	0	0	380	380	0	0	0	0	0	0	1	0	0	0	0	0	1	0	0	0	0	0	1	0	0	0	0	0	1	0	0	0	0	0	1
1833095	2	Sweden	0	0	0	1	High school, <9y	0	0	0	507	507	0	0	0	0	1220	1220	0	0	0	0	1246	1246	0	0	0	0	524	524	0	0	0	0	760	760	0	0	0	0	1219	1219	0	0	0	0	1765	1765	0
1834450	2	Sweden	0	0	0	1	Gymnasium, 12y	0	0	0	1190	1190	0	0	0	0	2082	2082	0	0	0	0	2147	2147	0	0	0	0	2096	2096	0	1	28	0	1551	1551	0	1	28	0	1052	1052	0	1	181	0	77	77	0
1836740	2	Sweden	1	1	4	1	High school, 9-10y	0	0	0	2066	2066	0	0	0	0	1855	1855	0	0	0	0	1546	1546	0	0	0	0	1730	1730	0	0	0	0	1946	1946	0	0	0	0	2153	2153	0	0	0	0	2102	2102	0
1844122	2	Sweden	0	0	0	1	High school, <9y	0	0	0	38	38	0	0	0	0	174	174	0	0	0	0	255	255	0	0	0	0	434	434	0	0	0	0	1046	1046	0	0	0	0	1583	1583	0	0	0	0	1762	1762	0
1847549	2	Sweden	1	0	1	1	Gymnasium, 12y	1	63	0	80	80	0	1	4	0	753	753	0	1	20	0	1145	1145	0	1	0	0	1137	1137	0	0	16	0	1938	1938	0	0	0	0	1495	1495	0	0	0	0	1585	1585	0
1853709	2	Sweden	1	0	1	1	High school, 9-10y	0	0	0	1033	1033	0	0	0	0	1812	1812	0	0	0	0	295	295	0	0	31	0	703	703	0	1	144	0	64	64	0	0	15	0	0	0	0	1	84	0	1124	1124	0
1859382	2	Sweden	0	0	0	1	Gymnasium, 12y	0	0	0	516	516	0	0	0	0	292	292	0	0	0	0	1357	1357	0	0	0	0	183	183	0	1	147	0	670	670	0	1	0	0	422	422	0	0	0	0	298	298	0
1864118	2	Sweden	0	0	0	1	High school, 9-10y	0	0	0	2246	2246	0	0	0	0	2623	2623	0	0	0	0	2354	2354	0	0	0	0	2442	2442	0	0	0	0	2428	2428	0	0	0	0	2480	2480	0	0	0	0	2623	2623	0
1868165	2	Sweden	0	0	0	1	High school, <9y	0	0	0	1774	1774	0	0	0	0	1946	1946	0	0	0	0	2011	2011	0	0	0	0	2049	2049	0	0	0	0	2288	2288	0	0	0	0	1940	1940	0	0	0	0	2642	2642	0
1869843	2	Sweden	0	0	0	1	Gymnasium, 12y	0	0	0	2646	2646	0	0	0	0	3101	3101	0	0	0	0	3509	3509	0	1	295	0	14	14	0	1	75	0	0	315	0	0	0	0	0	922	0	0	0	0	31	48	0
1880970	2	Sweden	1	0	1	1	High school, 9-10y	0	0	0	1941	1941	0	0	0	0	2019	2019	0	0	0	0	1929	1929	0	0	0	0	1808	1808	0	0	0	0	2441	2441	0	0	0	0	2607	2607	0	0	0	0	2810	2810	0
1891365	2	Sweden	2	0	2	1	High school, 9-10y	0	0	0	1375	1375	0	0	0	0	629	629	0	0	0	0	1039	1039	0	0	0	0	2571	2571	0	0	0	0	2456	2456	0	0	0	0	2451	2451	0	0	0	0	2130	2130	0
1898670	2	Sweden	0	0	0	1	Gymnasium, 12y	0	0	0	1137	1137	0	0	0	0	1560	1560	0	0	0	0	1749	1749	0	0	0	0	1832	1832	0	0	0	0	1890	1890	0	0	0	0	2310	2310	0	0	0	0	2910	2947	0
1902709	2	Sweden	1	0	1	1	High school, 9-10y	0	0	0	2838	2838	0	0	0	0	2710	2710	0	0	0	0	2957	2957	0	0	0	0	3076	3076	0	0	0	0	3372	3372	0	0	0	0	3519	3519	0	0	0	0	3525	3525	0
1903024	2	Sweden	0	0	0	1	College/University, >=14y	0	0	0	746	746	0	0	0	0	724	724	0	0	0	0	939	939	0	0	0	0	1443	1443	0	0	0	0	1397	1397	0	0	0	0	2098	2098	0	0	0	0	2433	2433	0
1909149	2	Sweden	0	0	0	1	High school, 9-10y	0	0	0	2244	2244	0	0	0	0	2070	2070	0	0	0	0	2289	2289	0	0	0	0	2259	2259	0	0	0	0	1684	1684	0	0	0	0	0	0	0	0	0	0	0	0	0
1911357	2	Sweden	1	0	1	1	Gymnasium, 12y	0	0	0	1669	1669	0	0	0	0	1584	1584	0	0	0	0	1765	1765	0	0	0	0	1816	1816	0	0	0	0	2032	2032	0	0	0	0	2133	2133	0	0	0	0	2286	2286	0
1914823	2	Sweden	2	0	2	1	Primary school	0	0	0	1694	1694	0	1	153	0	1108	1108	0	1	303	21	190	190	0	1	38	0	446	446	0	1	8	7	1628	1628	0	1	0	217	1809	1809	0	0	17	0	1703	1703	0
1924971	2	Sweden	1	0	1	1	High school, 9-10y	0	0	0	1880	1880	0	0	0	0	1818	1818	0	0	0	0	2182	2182	0	0	0	0	2190	2190	0	0	0	0	2397	2397	0	0	0	0	2520	2520	0	0	0	0	2433	2433	0
1938710	2	Sweden	1	0	1	1	High school, 9-10y	0	0	0	2375	2375	0	0	0	0	2394	2394	0	0	0	0	2610	2610	0	0	0	0	2687	2687	0	0	0	0	2628	2628	0	0	0	0	2843	2843	0	0	0	0	3019	3019	0
1951063	2	Sweden	0	0	0	1	High school, <9y	0	0	0	723	723	0	0	0	0	1458	1458	0	0	0	0	2230	2230	0	0	0	0	2479	2479	0	0	0	0	2811	2811	0	0	0	0	2877	2877	0	0	0	0	3020	3020	0
1954714	2	Sweden	1	0	1	1	High school, 9-10y	0	0	0	1553	1553	0	0	0	0	1436	1436	0	0	0	0	1400	1400	0	0	0	0	1394	1394	0	0	0	0	1425	1425	0	0	0	0	1608	1608	0	0	0	0	1683	1683	0
1961517	2	Sweden	0	0	0	1	College/University, >=14y	0	0	0	0	0	0	0	0	0	479	479	0	0	0	0	1250	1250	0	0	0	0	994	994	0	0	0	108	1308	1308	0	0	0	0	1901	1901	0	0	0	0	2629	2629	0
1961733	2	Sweden	0	0	0	1	High school, <9y	0	0	0	1252	1252	0	0	0	0	682	682	0	0	0	0	819	819	0	0	0	0	729	729	0	0	0	0	1328	1328	0	0	0	0	2799	2799	0	0	0	0	3073	3073	0
1962775	2	Sweden	1	0	1	1	Gymnasium, 12y	0	0	0	3268	3268	0	0	0	0	799	799	0	1	138	0	0	0	0	0	0	0	0	0	0	0	0	0	0	0	1	0	0	0	500	500	1	0	0	0	3174	3174	1
1963748	2	Sweden	0	0	0	1	High school, <9y	0	0	0	0	0	0	0	0	0	0	0	0	0	0	0	0	0	0	0	0	0	313	313	0	0	0	0	1345	1345	0	0	0	0	1293	1293	0	0	0	0	1407	1407	0
1970494	2	Sweden	0	0	0	1	Gymnasium, 12y	0	0	0	0	0	0	0	0	0	132	132	0	0	0	0	119	119	0	0	0	0	320	320	0	0	0	0	652	652	0	0	0	0	1846	1846	0	0	0	0	2050	2050	0
1977367	2	Sweden	0	0	0	1	High school, <9y	0	0	0	543	543	0	0	0	0	1274	1274	0	0	0	0	1557	1557	0	0	0	0	1592	1592	0	0	0	0	624	624	0	0	0	0	143	143	0	0	0	0	826	826	0
1984556	2	Sweden	0	0	0	1	Gymnasium, 12y	0	0	0	153	153	0	0	0	0	378	378	0	0	0	0	448	448	0	0	0	0	1614	1614	0	0	0	0	1645	1645	0	0	0	0	2622	2622	0	0	0	0	2365	2365	0
1984703	2	Sweden	0	0	0	1	High school, 9-10y	0	0	0	2902	2902	0	0	0	0	3049	3049	0	0	0	0	3096	3096	0	0	0	0	3310	3310	0	0	0	0	3240	3240	0	0	0	0	3205	3205	0	0	0	0	3207	3207	0
1990174	2	Sweden	0	0	0	1	High school, <9y	0	0	0	1108	1607	0	0	0	0	1232	1373	0	0	0	0	1118	1215	0	0	0	0	1057	1073	0	0	0	0	1246	1246	0	0	0	0	1397	1410	0	0	0	0	1360	1360	0
1991333	2	Sweden	1	0	1	1	High school, 9-10y	0	0	0	2007	2007	0	0	0	0	1984	1984	0	0	0	0	2173	2173	0	0	0	0	0	0	0	0	0	0	918	918	0	0	0	0	557	557	0	0	0	0	884	884	0
1996065	2	Sweden	0	0	0	1	High school, 9-10y	1	40	0	1493	1493	0	0	52	0	1913	1913	0	1	361	0	0	0	0	1	296	24	7	7	0	1	0	365	1033	1033	0	1	0	53	1045	1045	0	0	0	0	1172	1172	0
1996262	2	Sweden	1	0	1	1	High school, 9-10y	0	0	0	2248	2248	0	0	0	0	2224	2224	0	0	0	0	1929	1929	0	0	0	0	1887	1887	0	0	0	0	2265	2265	0	0	0	0	2496	2496	0	0	0	0	2717	2717	0
2002715	2	Sweden	0	0	0	1	High school, <9y	0	0	0	11	11	0	0	0	0	86	86	0	0	0	0	124	124	0	0	0	0	625	625	0	0	0	0	947	947	0	0	0	0	372	372	0	0	0	0	334	334	0
2010812	2	Sweden	2	0	2	1	High school, 9-10y	0	0	0	292	292	0	0	0	0	30	30	0	0	0	0	216	216	0	0	38	0	37	37	0	0	0	0	2410	2410	0	0	0	0	2215	2215	0	0	0	0	2503	2503	0
2018077	2	Sweden	0	0	0	1	High school, <9y	1	111	0	1479	1479	0	0	0	0	1832	1832	0	0	0	0	1982	1982	0	0	0	0	2031	2031	0	0	0	0	2109	2109	0	0	0	0	2192	2192	0	0	0	0	2440	2440	0
2019410	2	Sweden	2	1	5	1	High school, <9y	0	0	0	36	36	0	0	0	0	33	33	0	0	0	0	296	296	0	0	0	0	400	400	0	0	0	0	254	254	0	0	0	0	1302	1302	0	0	0	0	0	0	0
2031255	2	Sweden	0	0	0	1	College/University, <14y	0	0	0	647	647	0	0	14	0	1241	1241	0	0	0	0	1389	1389	0	0	0	0	606	606	0	0	0	0	753	753	0	0	0	0	933	933	0	0	0	0	2105	2105	0
2031381	2	Sweden	0	0	0	1	High school, 9-10y	0	0	0	0	0	0	0	0	0	0	0	0	0	0	0	0	0	0	0	0	0	0	0	0	0	0	0	698	698	0	0	0	0	869	869	0	0	0	0	1362	1362	0
2031427	2	Sweden	0	0	0	1	High school, <9y	0	0	0	0	0	1	0	0	0	0	0	1	0	0	54	0	0	1	0	129	20	14	14	1	0	4	0	1799	1799	1	0	0	0	3362	3362	0	1	46	61	3055	3055	0
2036888	2	Sweden	2	0	2	1	Gymnasium, 12y	0	0	0	1379	1379	0	0	0	0	0	0	0	0	0	0	641	641	0	0	0	0	978	978	0	0	0	0	1289	1289	1	0	0	0	1526	1526	1	0	0	0	1548	1548	1
2037247	2	Sweden	0	0	0	1	High school, 9-10y	0	0	0	2385	2385	0	0	0	0	906	906	0	0	0	0	2335	2335	0	0	0	0	2271	2271	0	0	0	0	2317	2317	0	0	0	0	2376	2376	0	0	0	0	2546	2557	0
2039650	2	Sweden	2	0	2	1	High school, 9-10y	0	0	0	1327	1327	0	0	0	0	1301	1301	0	0	0	0	1196	1196	0	0	0	0	1499	1499	0	0	0	0	1500	1500	0	0	0	0	1456	1456	0	0	0	0	1622	1622	0
2039837	2	Sweden	1	0	1	1	Primary school	0	0	0	0	0	0	0	0	0	0	0	0	0	0	0	0	0	0	0	0	0	0	0	0	0	0	0	0	0	0	0	0	0	0	0	0	0	0	0	0	0	0
2041163	2	Sweden	0	0	0	1	High school, 9-10y	0	3	0	418	418	0	0	0	0	1072	1072	0	0	0	0	1411	1411	0	0	0	0	2107	2107	0	0	0	0	1967	1967	0	0	0	18	2425	2425	0	0	0	0	2711	2711	0
2042723	2	Sweden	0	0	0	1	High school, 9-10y	0	0	0	2333	2333	0	0	0	0	2361	2361	0	0	0	0	2311	2311	0	0	0	0	2375	2375	0	0	0	0	2461	2461	0	0	0	0	2533	2533	0	0	0	0	2711	2711	0
2045508	2	Sweden	0	0	0	1	High school, <9y							0	0	0	0	0	0	0	0	0	0	0	0	0	0	0	0	0	0	0	0	0	1003	1003	0	0	0	0	1844	1844	0	0	0	0	1392	1392	0
2049567	2	Sweden	0	0	0	1	Gymnasium, 12y	0	0	0	506	506	0	0	0	0	838	838	0	0	0	0	814	814	0	0	0	0	349	349	0	0	0	0	483	483	0	0	0	0	1666	1666	0	0	0	0	2995	2995	0
2054110	2	Sweden	0	0	0	1	High school, <9y	0	115	0	135	135	0	0	0	0	349	349	0	0	0	0	474	474	0	0	0	0	774	774	0	0	0	0	1243	1243	0	0	0	0	1227	1227	0	0	0	0	945	945	0
2057541	2	Sweden	0	0	0	1	High school, 9-10y	0	0	0	3274	3274	0	0	0	0	3089	3089	0	0	0	0	3457	3457	0	0	0	0	3603	3603	0	0	0	0	3065	3065	0	0	0	0	3259	3259	0	0	0	0	3180	3180	0
2061233	2	Sweden	0	0	0	1	High school, <9y	0	0	0	360	360	0	0	0	0	408	408	0	0	0	0	873	873	0	0	0	0	766	766	0	0	0	0	407	407	0	0	0	0	554	554	0	0	0	0	1017	1017	0
2070506	2	Sweden	0	0	0	1	High school, <9y							0	0	0	0	0	0	0	0	0	0	0	0	0	0	0	142	142	0	0	54	0	165	165	0	0	0	0	322	322	0	0	0	0	433	433	0
2081053	2	Sweden	1	1	4	1	High school, <9y	0	0	0	0	0	1	0	0	0	0	0	1	0	183	0	0	0	1	0	239	0	0	0	1	0	183	0	665	665	1	0	0	0	1474	1474	0	0	0	0	1449	1449	0
2083501	2	Sweden	0	1	3	1	Gymnasium, 12y	0	0	0	1298	1298	0	0	0	0	2040	2040	0	0	0	0	2293	2293	0	0	0	0	2530	2530	0	0	0	0	2721	2721	0	0	0	0	2589	2589	0	0	0	0	2769	2769	0
2083774	2	Sweden	2	0	2	1	High school, 9-10y	0	0	0	2051	2051	0	0	0	0	2176	2176	0	0	0	0	2287	2287	0	0	0	0	2325	2325	0	0	0	0	2383	2383	0	0	0	0	2409	2409	0	0	0	0	2572	2572	0
2089149	2	Sweden	0	0	0	1	High school, 9-10y	0	0	0	2423	2423	0	0	0	0	2565	2565	0	0	0	0	2283	2283	0	0	0	0	2668	2668	0	0	0	0	34	34	0	0	0	0	0	0	0	0	0	0	0	0	0
2089635	2	Sweden	2	0	2	1	High school, 9-10y	0	0	0	2111	2111	0	0	0	0	2334	2334	0	0	0	0	2366	2366	0	0	0	0	2340	2340	0	0	0	0	2414	2414	0	0	0	0	2766	2766	0	0	0	0	2936	2936	0
2091987	2	Sweden	0	0	0	1	High school, 9-10y	0	0	0	1931	1931	0	0	0	0	2002	2002	0	0	0	0	591	591	0	0	0	0	265	265	1	0	0	0	0	0	0	0	0	0	0	0	0	0	0	0	0	0	0
2093030	2	Sweden	0	0	0	1	Gymnasium, 12y	0	0	0	2178	2178	0	0	0	0	2306	2306	0	0	0	0	2320	2320	0	0	0	0	2640	2640	0	0	0	0	2874	2874	0	0	0	0	2426	2426	0	0	0	0	1170	1170	0
2098150	2	Sweden	0	0	0	1	High school, 9-10y	0	0	0	776	776	0	0	0	0	751	751	0	0	0	0	550	550	0	0	0	0	1094	1094	0	0	0	0	1229	1229	0	0	0	0	1273	1273	0	0	0	0	1350	1350	0
2099123	2	Sweden	1	0	1	1	High school, 9-10y	0	0	0	1556	1556	0	0	0	0	1343	1343	0	0	0	0	1682	1682	0	0	0	0	1705	1705	0	0	0	0	1847	1847	0	0	0	0	1849	1849	0	0	0	0	1991	1991	0
2100555	2	Sweden	0	1	3	1	Primary school	0	0	0	171	171	0	0	0	0	0	0	0	0	32	0	0	0	1	1	365	0	5	5	1	1	64	0	0	0	1	1	290	0	104	104	1	1	2	0	856	856	1
2102481	2	Sweden	0	0	0	1	High school, <9y	0	0	0	0	0	0	0	0	0	45	45	0	0	0	0	165	165	0	0	0	0	465	465	0	0	28	0	843	843	0	0	0	0	892	892	0	0	0	0	604	604	0
2103307	2	Sweden	0	0	0	1	High school, 9-10y	0	0	0	1901	1901	0	0	0	0	2039	2039	0	0	0	0	2052	2052	0	0	0	0	2149	2149	0	0	0	0	2198	2198	0	0	0	0	2246	2246	0	0	0	0	2463	2463	0
2113175	2	Sweden	0	0	0	1	Gymnasium, 12y	0	0	0	135	135	0	0	78	0	524	524	0	0	0	0	218	218	0	0	0	0	364	364	0	0	0	0	194	194	0	0	0	0	262	262	0	0	0	0	965	965	0
2115320	2	Sweden	1	0	1	1	High school, 9-10y	0	0	0	2150	2150	0	0	0	0	2300	2300	0	0	0	0	1118	1118	0	0	0	0	1357	1357	0	0	0	0	1663	1663	0	0	0	0	2480	2480	0	1	153	0	1427	1427	0
2122339	1	Sweden	0	0	0	1	Primary school	0	0	0	2735	2735	0	0	0	0	2362	2362	0	0	0	0	2640	2640	0	0	0	0	2576	2576	0	0	0	0	1625	1625	0	0	0	0	553	553	0	0	0	0	0	0	0
2122650	1	Sweden	1	0	1	1	Gymnasium, 12y	0	0	0	2635	2635	0	0	0	0	2676	2676	0	0	0	0	2717	2717	0	0	0	0	3250	3250	0	0	0	0	4018	4018	0	0	0	0	5004	5004	0	0	0	0	4629	4629	0
2131752	1	Sweden	0	0	0	1	High school, 9-10y	0	0	0	2796	2796	0	0	0	0	2682	2682	0	0	0	0	2445	2445	0	0	0	0	2461	2461	0	0	227	0	1131	1131	0	0	102	0	0	0	0	0	265	0	190	190	0
2132766	1	Sweden	2	0	2	1	College/University, <14y	0	0	0	3807	3807	0	0	0	0	3944	3944	0	0	0	0	3866	3866	0	0	0	0	4322	4322	0	0	0	0	4512	4512	0	0	0	0	4436	4436	0	0	0	0	4321	4321	0
2134622	1	Sweden	2	0	2	1	High school, <9y	0	0	0	2301	2301	0	0	0	0	2395	2395	0	0	0	0	2513	2513	0	0	0	0	2553	2553	0	0	0	0	2545	2545	0	0	0	0	2771	2771	0	0	0	0	2694	2694	0
2138825	1	Sweden	0	0	0	1	Gymnasium, 12y	0	0	0	1646	1646	0	0	0	0	3018	3018	0	0	0	0	2980	2980	0	0	0	0	1590	1590	0	0	0	0	2037	2037	0	0	0	0	2343	2343	0	0	0	0	3714	3714	0
2140361	1	Sweden	0	0	0	1	Gymnasium, 12y	0	0	0	0	0	0	0	0	0	122	122	0	0	0	0	499	499	0	0	0	0	1243	1243	0	0	0	0	799	799	0	0	0	0	632	632	0	0	0	0	554	554	0
2147248	1	Sweden	2	0	2	1	High school, 9-10y	0	0	0	3093	3093	0	0	0	0	2953	2953	0	0	0	0	3366	3366	0	0	0	0	3275	3275	0	0	0	0	3411	3411	0	0	0	0	3676	3676	0	0	0	0	2914	2914	0
2149623	1	Sweden	0	0	0	1	Gymnasium, 12y	0	0	0	2089	2089	0	0	0	0	2121	2121	0	0	0	0	2285	2285	0	0	0	0	2152	2152	0	0	0	0	2237	2237	0	0	0	0	2328	2328	0	0	0	0	1567	1567	0
2151164	1	Sweden	1	0	1	1	High school, <9y	0	0	0	1027	1027	0	0	0	0	2545	2545	0	0	0	0	3375	3375	0	0	0	0	3045	3045	0	0	0	0	3187	3187	0	0	0	0	3208	3208	0	0	0	0	3183	3183	0
2152231	1	Sweden	2	0	2	1	High school, <9y	0	0	0	2786	2786	0	0	0	0	3156	3156	0	0	0	0	3040	3040	0	0	0	0	2765	2765	0	0	0	0	2732	2732	0	0	0	0	3091	3091	0	0	0	0	3367	3367	0
2153014	1	Sweden	0	0	0	1	High school, 9-10y	0	0	0	2493	2493	0	0	0	0	2523	2523	0	0	0	0	2571	2571	0	0	0	0	2799	2799	0	0	0	0	2961	2961	0	0	0	0	3002	3002	0	0	0	0	3078	3078	0
2160606	1	Sweden	0	0	0	1	Gymnasium, 12y	0	196	0	385	385	0	0	129	0	494	494	0	0	0	0	271	271	0	0	69	0	1055	1055	0	0	23	0	946	946	0	0	0	0	990	990	0	0	0	0	987	987	0
2170830	1	Sweden	2	0	2	1	High school, <9y	0	0	0	2572	2572	0	0	0	0	2801	2801	0	0	0	0	2654	2654	0	0	0	0	2815	2815	0	0	0	0	2873	2873	0	0	0	0	2918	2918	0	0	0	0	2669	2669	0
2175441	1	Sweden	0	0	0	1	Gymnasium, 12y	0	0	0	2078	2078	0	1	210	0	259	259	0	1	42	0	65	65	0	1	120	0	1380	1380	0	1	200	0	0	0	0	1	79	0	1686	1686	0	0	65	0	318	318	0
2180008	1	Sweden	1	0	1	1	Gymnasium, 12y	0	0	0	4537	4537	0	0	0	0	4832	4832	0	0	0	0	4700	4700	0	0	0	0	5224	5224	0	0	0	0	2224	2224	0	0	0	0	0	0	0	0	0	0	0	0	0
2185280	1	Sweden	1	0	1	1	High school, <9y	0	22	0	1139	1139	0	0	0	0	2157	2157	0	0	0	0	2530	2530	0	0	0	0	2350	2350	0	0	0	0	2397	2397	0	1	209	0	166	166	0	0	0	0	0	0	0
2187962	1	Sweden	0	0	0	1	High school, 9-10y	0	0	0	2661	2661	0	0	0	0	2589	2589	0	0	0	0	2622	2622	0	0	0	0	2886	2886	0	0	0	0	3070	3070	0	0	0	0	3155	3155	0	0	0	0	3444	3444	0
2207586	1	Sweden	1	0	1	1	College/University, <14y	0	0	0	422	422	0	0	0	0	1596	1596	0	0	0	0	790	790	0	0	0	0	414	414	0	0	0	0	88	88	0	0	0	0	771	771	0	0	0	0	2383	2383	0
2213729	1	Sweden	0	0	0	1	Gymnasium, 12y	0	0	0	1884	1884	0	0	0	0	1849	1849	0	0	0	0	1958	1958	0	1	230	125	516	516	0	1	167	32	1712	1712	0	0	0	0	689	689	0	0	0	0	0	0	0
2216271	1	Sweden	0	0	0	1	High school, 9-10y	0	0	0	2897	2897	0	0	0	0	2765	2765	0	0	0	0	2741	2741	0	0	0	0	2403	2403	0	0	0	0	2521	2521	0	0	0	0	2855	2855	0	0	0	0	2699	2699	0
2216968	1	Sweden	0	0	0	1	High school, <9y							0	0	0	0	0	0	0	0	0	49	49	0	0	0	0	96	96	0	0	0	0	607	607	0	0	0	0	1511	1511	0	0	0	0	0	0	0
2219198	1	Sweden	0	0	0	1	High school, <9y	0	0	0	2820	2820	0	0	0	0	2467	2467	0	0	0	0	3039	3039	0	0	0	0	3091	3091	0	0	0	0	3272	3272	0	0	0	0	1658	1658	0	0	0	0	3677	3677	0
2223683	1	Sweden	1	0	1	1	High school, 9-10y	0	0	0	2200	2200	0	0	0	0	2425	2425	0	0	0	0	2724	2724	0	0	0	0	1959	1959	0	0	0	0	2569	2569	0	0	0	0	2799	2799	0	0	0	0	2634	2634	0
2230183	1	Sweden	0	0	0	1	Gymnasium, 12y	0	0	0	25	25	0	0	0	0	0	0	0	0	0	0	341	341	0	0	0	0	353	353	0	0	0	0	245	245	0	0	0	0	256	256	0	0	0	0	495	495	0
2231283	1	Sweden	1	0	1	1	High school, <9y	0	0	0	2128	2128	0	0	0	0	2331	2331	0	0	0	0	1803	1803	0	0	0	0	2198	2198	0	0	0	0	2541	2541	0	0	0	0	2583	2583	0	0	0	0	2791	2791	0
2234743	1	Sweden	0	0	0	1	High school, <9y							0	0	0	51	51	0	0	0	0	0	0	0	0	0	0	29	29	0	0	180	0	76	76	0	0	36	0	1627	1627	0	0	0	0	2074	2074	0
2239576	1	Sweden	0	0	0	1	High school, <9y	0	0	0	0	0	0	0	0	0	0	0	0	0	0	0	0	0	0	0	0	0	162	162	0	0	0	0	735	735	0	0	0	0	860	860	0	0	0	0	975	975	0
2243554	1	Sweden	1	1	4	1	Primary school	0	0	0	1422	1422	0	0	0	0	1951	1951	0	0	0	0	2363	2363	0	0	0	0	2334	2334	0	0	0	0	2694	2694	0	0	0	0	2674	2674	0	0	0	0	2872	2872	0
2243737	1	Sweden	2	0	2	1	High school, 9-10y	0	51	0	2623	2623	0	0	26	0	2552	2552	0	0	0	0	2995	2995	0	0	0	0	2707	2707	0	0	0	0	2586	2586	0	0	0	0	2588	2588	0	0	0	0	2956	2956	0
2246746	1	Sweden	2	0	2	1	Primary school	0	0	0	2276	2276	0	0	0	0	1850	1850	0	0	0	0	471	471	0	0	0	0	460	460	0	0	0	0	602	602	0	0	0	0	350	350	0	0	0	0	42	42	0
2248834	1	Sweden	0	0	0	1	College/University, >=14y	0	0	0	0	0	0	0	0	0	260	260	0	0	0	0	133	133	0	0	0	0	6	6	0	0	110	0	1633	1633	0	0	0	0	3317	3317	0	0	0	0	3532	3532	0
2252051	1	Sweden	0	0	0	1	High school, <9y	0	3	0	164	164	0	0	0	0	48	48	0	0	20	0	50	50	0	0	0	0	1861	1861	0	0	0	0	1229	1229	0	0	0	0	746	746	0	1	107	113	1307	1307	0
2256188	1	Sweden	0	0	0	1	College/University, <14y	0	0	0	433	433	0	0	0	0	112	112	0	0	0	0	373	373	0	0	0	0	184	184	0	0	0	0	239	239	0	0	0	0	555	555	0	0	0	0	2042	2042	0
2257648	1	Sweden	2	0	2	1	Gymnasium, 12y	0	0	0	4027	4027	0	0	0	0	4115	4115	0	0	0	0	4094	4094	0	0	0	0	4225	4225	0	0	0	0	4066	4066	0	0	0	0	4310	4310	0	0	0	0	4446	4446	0
2259023	1	Sweden	0	0	0	1	High school, 9-10y	0	0	0	2165	2165	0	0	0	0	2148	2148	0	0	0	0	1888	1888	0	0	0	0	1939	1939	0	0	0	0	2078	2078	0	0	0	0	2249	2249	0	0	0	0	2263	2263	0
2262137	1	Sweden	2	1	5	1	High school, <9y	1	100	0	513	513	0	1	275	0	398	398	0	0	57	0	0	0	0	0	0	0	0	0	1	0	0	0	0	0	1	0	0	0	0	0	1	0	0	0	0	0	1
2269130	1	Sweden	1	0	1	1	Primary school	0	0	0	3194	3194	0	0	0	0	2861	2861	0	0	0	0	2375	2375	0	0	0	0	2635	2635	0	0	0	0	3208	3208	0	0	0	0	3257	3257	0	0	0	0	3357	3357	0
2273129	1	Sweden	2	0	2	1	College/University, >=14y	0	0	0	2251	2251	0	0	0	0	2825	2825	0	0	0	0	2414	2414	0	0	0	0	2470	2470	0	0	0	0	2622	2622	0	0	0	0	2965	2965	0	0	0	0	2946	2946	0
2280122	1	Sweden	1	1	4	1	Primary school	0	0	0	1645	1645	0	0	0	0	1617	1617	0	0	0	0	1724	1724	0	0	0	0	1809	1809	0	0	0	0	1982	1982	0	0	0	0	1322	1322	0	0	22	0	2054	2054	0
2283713	1	Sweden	0	0	0	1	High school, <9y							0	0	0	47	47	0	0	0	0	73	73	0	0	0	0	112	112	0	0	0	0	50	50	0	0	0	0	422	422	0	0	0	0	732	732	0
2290616	1	Sweden	0	0	0	1	Gymnasium, 12y	0	0	0	1786	1786	0	0	0	0	0	0	0	0	125	0	622	622	0	0	0	0	79	79	0	0	0	0	305	305	0	0	0	0	888	888	0	0	0	0	1300	1300	0
2290723	1	Sweden	1	0	1	1	High school, 9-10y	0	0	0	2135	2135	0	0	0	0	2303	2303	0	0	0	0	2131	2131	0	1	5	0	2270	2270	0	1	28	0	2301	2301	0	1	20	0	2518	2518	0	1	27	0	2433	2433	0
2292230	1	Sweden	1	0	1	1	High school, 9-10y	0	0	0	2139	2139	0	0	0	0	2195	2195	0	0	0	0	2370	2370	0	0	0	0	2472	2472	0	0	0	0	2688	2688	0	0	0	0	2883	2883	0	0	0	0	3093	3093	0
2293664	1	Sweden	1	0	1	1	Gymnasium, 12y	0	0	0	3779	3779	0	0	0	0	3811	3811	0	0	0	0	4466	4466	0	0	0	0	3611	3611	0	0	0	0	3476	3476	0	0	0	0	883	883	0	0	0	0	0	0	0
2294433	1	Sweden	1	1	4	1	Primary school	0	0	0	2558	2558	0	0	0	0	2480	2480	0	0	0	0	2550	2550	0	0	0	0	2802	2802	0	0	0	0	2682	2682	0	0	15	0	1505	1505	0	0	0	0	0	0	0
2307447	1	Sweden	1	0	1	1	Gymnasium, 12y	0	0	0	487	487	0	0	14	0	695	695	0	0	12	0	1092	1092	0	0	0	0	1697	1697	0	0	0	0	1730	1730	0	0	0	0	1817	1817	0	0	0	0	1678	1678	0
2308443	1	Sweden	0	0	0	1	College/University, <14y	0	0	0	2018	2018	0	0	0	0	1276	1276	0	0	0	0	1196	1196	0	0	0	0	2120	2120	0	0	21	0	3323	3323	0	0	0	0	3868	3868	0	0	0	0	1821	1821	0
2313218	1	Sweden	0	0	0	1	High school, 9-10y	0	41	0	385	385	0	0	0	0	492	492	0	0	0	0	793	793	0	0	0	0	412	412	0	0	0	0	602	602	0	0	0	0	243	243	0	0	0	0	465	465	0
2315210	1	Sweden	1	0	1	1	High school, 9-10y	0	0	0	871	871	0	0	99	0	1094	1094	0	1	169	0	1700	1700	0	0	0	0	2329	2329	0	0	0	0	2858	2858	0	0	0	0	2599	2599	0	0	0	0	2733	2733	0
2319530	1	Sweden	1	0	1	1	High school, 9-10y	0	0	0	689	689	0	0	0	0	0	0	0	1	290	0	0	0	0	0	0	0	0	0	0	0	0	0	0	0	0	0	0	0	0	0	0	0	0	0	0	0	0
2323712	1	Sweden	0	0	0	1	Primary school	0	0	0	2917	2917	0	0	0	0	2795	2795	0	0	0	0	2756	2756	0	0	0	0	2589	2589	0	0	0	0	2831	2831	0	0	0	0	2939	2939	0	0	0	0	2669	2669	0
2333112	1	Sweden	1	0	1	1	High school, 9-10y	0	0	0	2257	2257	0	0	0	0	2428	2428	0	0	0	0	2569	2569	0	0	0	0	2639	2639	0	0	0	0	2681	2681	0	0	0	0	2909	2909	0	0	0	0	2735	2735	0
2335732	1	Sweden	1	0	1	1	High school, 9-10y	0	0	0	997	997	0	0	0	0	1163	1163	0	0	0	0	1146	1146	0	0	0	0	1112	1112	0	0	0	0	1110	1110	0	0	0	0	1092	1092	0	0	0	0	1131	1131	0
2337389	1	Sweden	0	0	0	1	College/University, <14y	0	0	0	4794	4794	0	0	0	0	5093	5093	0	0	0	0	14009	14009	0	0	0	0	4054	4054	0	0	0	0	3454	3454	0	0	0	0	4200	4200	0	0	0	0	6768	6768	0
2337640	1	Sweden	2	0	2	1	High school, <9y	1	86	0	1730	1730	0	1	365	0	0	0	0	1	184	117	420	420	0	1	0	365	1016	1016	0	0	0	257	1038	1038	0	0	0	0	1060	1060	0	0	0	0	1092	1092	0
2338191	1	Sweden	0	0	0	1	Gymnasium, 12y	0	0	0	2670	2670	0	0	0	0	3212	3212	0	0	0	0	3530	3530	0	0	0	0	4173	4173	0	0	0	0	3900	3900	0	0	0	0	4803	4803	0	0	0	0	5058	5058	0
2350968	1	Sweden	1	0	1	1	High school, <9y	0	0	0	2004	2004	0	0	0	0	2022	2022	0	0	0	0	2060	2060	0	0	0	0	2362	2362	0	0	0	0	2453	2453	0	0	0	0	2423	2423	0	0	0	0	2342	2342	0
2354547	1	Sweden	0	0	0	1	Gymnasium, 12y	0	0	0	1805	1805	0	0	0	0	192	192	0	0	0	0	1514	1514	0	0	0	0	2428	2428	0	0	0	0	2466	2466	0	0	0	0	2525	2525	0	0	0	0	2583	2583	0
2356526	1	Sweden	0	1	3	1	High school, <9y	0	0	0	3088	3088	0	0	0	0	2750	2750	0	0	0	0	2663	2663	0	0	0	0	2749	2749	0	0	0	0	2633	2633	0	0	0	0	2640	2640	0	0	0	0	2513	2513	0
2360332	1	Sweden	2	0	2	1	High school, <9y	0	0	0	2347	2347	0	0	0	0	2442	2442	0	0	0	0	2474	2474	0	0	0	0	2591	2591	0	0	0	0	2318	2318	0	0	0	0	2815	2815	0	0	0	0	2953	2953	0
2368063	1	Sweden	1	0	1	1	High school, 9-10y	0	0	0	1612	1612	0	0	0	0	1616	1616	0	0	0	0	1819	1819	0	0	0	0	106	106	0	0	8	0	2288	2288	0	0	0	0	2609	2609	0	0	0	0	2614	2614	0
2369130	1	Sweden	1	0	1	1	High school, <9y	0	0	0	2168	2168	0	0	0	0	2198	2198	0	1	92	0	2159	2159	0	1	99	0	1015	1015	0	0	0	0	2123	2123	0	0	0	0	2301	2301	0	0	0	0	2632	2632	0
2372587	1	Sweden	0	0	0	1	High school, <9y	0	0	0	226	226	0	0	0	0	414	414	0	0	0	0	351	351	0	0	0	0	649	649	0	0	0	0	686	686	0	0	0	0	1826	1826	0	0	0	0	2068	2068	0
2381835	1	Sweden	1	0	1	1	Gymnasium, 12y	0	0	0	4706	4706	0	0	0	0	4921	4921	0	0	0	0	5747	5747	0	0	0	0	5513	5513	0	0	0	0	5504	5504	0	0	0	0	5149	5149	0	0	0	0	7327	7327	0
2384551	1	Sweden	2	0	2	1	Gymnasium, 12y	0	0	0	2325	2325	0	0	0	0	2735	2735	0	0	0	0	3203	3203	0	0	0	0	3231	3231	0	0	0	0	3283	3283	0	0	0	0	3596	3596	0	0	0	0	3861	3861	0
2385011	1	Sweden	1	0	1	1	Gymnasium, 12y	0	0	0	2767	2767	0	0	0	0	2543	2543	0	0	0	0	2929	2929	0	0	0	0	2837	2837	0	0	0	0	2902	2902	0	0	0	0	3003	3003	0	0	0	0	3648	3648	0
2387588	1	Sweden	0	0	0	1	High school, 9-10y	0	0	0	3067	3067	0	1	59	0	2863	2863	0	0	0	0	3332	3332	0	1	214	0	1740	1740	0	1	135	0	0	0	0	0	0	0	2575	2575	0	0	0	0	3593	3593	0
2390399	1	Sweden	2	0	2	1	High school, <9y	0	0	0	2741	2741	0	0	0	0	2999	2999	0	0	0	0	2831	2831	0	0	0	0	2656	2656	0	0	0	0	2568	2568	0	0	0	0	3075	3075	0	0	0	0	3641	3641	0
2394189	1	Sweden	0	0	0	1	High school, <9y	0	0	0	4221	4221	0	0	0	0	4294	4294	0	0	0	0	4130	4130	0	0	0	0	4146	4146	0	0	0	0	4515	4515	0	0	0	0	4019	4019	0	0	0	0	4138	4138	0
2398723	1	Sweden	1	0	1	1	High school, 9-10y	0	0	0	3043	3043	0	0	0	0	1091	1091	0	0	0	0	0	0	0	0	0	0	0	0	0	0	0	0	0	0	0	0	0	0	0	0	0	0	0	0	0	0	0
2400197	1	Sweden	1	0	1	1	High school, 9-10y	0	0	0	2100	2100	0	0	0	0	2013	2013	0	0	0	0	2209	2209	0	0	0	0	2353	2353	0	0	0	0	2303	2303	0	0	0	0	2481	2481	0	0	0	0	2241	2241	0
2401843	1	Sweden	1	0	1	1	High school, 9-10y	0	0	0	2151	2151	0	0	0	0	2375	2375	0	0	0	0	2571	2638	0	0	0	0	2636	2658	0	0	0	0	2850	2902	0	0	0	0	2977	2977	0	0	0	0	3322	3322	0
2409955	1	Sweden	0	0	0	1	Gymnasium, 12y	0	0	0	91	91	0	0	0	0	0	0	0	0	0	0	867	867	0	0	0	0	164	164	0	0	0	0	719	719	0	0	0	0	679	679	0	0	0	0	0	0	0
2411737	1	Sweden	0	0	0	1	High school, <9y	0	56	0	62	62	0	0	238	0	459	459	0	0	101	0	373	373	0	0	207	0	230	230	0	0	18	0	48	48	0	0	43	0	410	410	0	0	120	0	214	214	0
2412915	1	Sweden	1	0	1	1	College/University, <14y	1	106	0	2863	2863	0	1	106	0	859	859	0	0	0	0	2106	2106	0	0	0	0	2642	2642	0	0	0	0	2763	2763	0	0	0	0	3197	3197	0	0	0	0	3331	3331	0
2417742	1	Sweden	0	0	0	1	Gymnasium, 12y	0	0	0	424	424	0	0	0	0	811	811	0	0	0	0	1423	1423	0	0	0	0	1504	1504	0	0	0	0	1225	1225	0	0	0	0	1023	1023	0	0	0	0	2440	2440	0
2419034	1	Sweden	2	0	2	1	High school, 9-10y	0	0	0	2874	2874	0	0	0	0	2963	2963	0	0	0	0	3036	3036	0	0	0	0	3119	3119	0	0	0	0	3201	3201	0	0	0	0	3281	3281	0	0	0	0	3374	3374	0
2419847	1	Sweden	2	0	2	1	High school, 9-10y	0	0	0	2859	2859	0	0	0	0	3154	3154	0	0	0	0	3314	3314	0	0	0	0	3683	3683	0	0	0	0	3756	3756	0	0	0	0	4046	4046	0	0	0	0	4109	4109	0
2424396	1	Sweden	0	0	0	1	Gymnasium, 12y	0	0	0	1095	1095	1	0	0	0	1155	1155	1	0	0	0	1217	1217	1	0	0	0	1248	1248	1	0	0	0	1403	1403	1	0	0	0	1425	1425	1	0	0	0	1514	1514	1
2427083	1	Sweden	0	0	0	1	College/University, >=14y	0	0	0	4055	4055	0	0	0	0	10521	10521	0	0	0	0	8407	8407	0	0	0	0	12054	12054	0	0	0	0	3163	3163	0	0	0	0	0	0	0	0	0	0	5	5	1
2427249	1	Sweden	1	0	1	1	High school, <9y	0	0	0	2906	2906	0	0	0	0	3144	3144	0	0	0	0	2953	2953	0	0	0	0	3298	3298	0	0	0	0	3811	3811	0	0	0	0	2865	2865	0	0	0	0	3053	3053	0
2428565	1	Sweden	0	0	0	1	High school, 9-10y	0	0	0	2301	2301	0	0	0	0	2585	2585	0	0	0	0	2691	2691	0	0	0	0	3092	3092	0	0	0	0	3164	3164	0	0	0	0	2912	2912	0	0	0	0	2639	2639	0
2430365	1	Sweden	0	0	0	1	College/University, <14y	0	0	0	2436	2436	0	0	0	0	2747	2747	0	0	0	0	2103	2103	0	0	0	0	774	774	0	0	0	0	1379	1379	0	0	0	0	198	198	0	0	0	0	2099	2099	0
2437634	1	Sweden	0	0	0	1	High school, <9y	1	90	0	492	1359	0	0	0	0	0	3172	0	0	0	0	0	4328	0	0	0	0	0	4679	0	0	0	0	3630	4909	0	0	0	0	4100	4576	0	0	0	0	3337	4707	0
2446556	1	Sweden	1	0	1	1	College/University, <14y	0	0	0	0	0	0	0	60	0	0	0	0	0	0	0	144	144	0	0	0	0	0	0	0	0	0	0	0	0	0	0	118	0	0	0	0	0	62	0	400	400	0
[truncated: 38,034 more rows]
[truncated: 21 more columns]
